# Supplementary material for: Disease association study of Autoimmune and autoinflammatory diseases by integrating multi-modal data and hierarchical ontologies
Source: Front Immunol. 2025 Jun 4;16:1575490. doi: 10.3389/fimmu.2025.1575490 (PMC12174166; doi:10.3389/fimmu.2025.1575490)
Supplement: Supplementary Table 1 — Repository of AIIDs, Modal Data, and ACS Scores.xlsx. This table provides detailed information on autoimmune and autoinflammatory diseases (AIIDs), including multi-modal data sources and AIID Classification Score. [file Table1.xlsx]

## Sheet: 1_AIIDs_list(892)
Mondo_name	Mondo_id(or Other_unique_id)	HP_ID	genetically associated disease genes	Single cell_Dataset_ID	single_cell_Tissue	bulk_RNA	Drug_Names
acromegaly	MONDO:0019933	HP:0100829 HP:0000956 HP:0001176 HP:0008388 HP:0002808 HP:0000664 HP:0000337 HP:0000293 HP:0000276 HP:0000098 HP:0030265 HP:0000739 HP:0001072 HP:0000845 HP:0100786 HP:0100518 HP:0007440 HP:0006767 HP:0001653 HP:0001639 HP:0001061 HP:0000802 HP:0100607 HP:0100540 HP:0100021 HP:0012802 HP:0010535 HP:0003416 HP:0003401 HP:0002230 HP:0002076 HP:0002007 HP:0001609 HP:0001231 HP:0000822 HP:0000819 HP:…	GPR101,AIP			Acromegaly_Blood
alopecia areata	MONDO:0005340	HP:0002960 HP:0002289 HP:0007418 HP:0002232 HP:0001426 HP:0001803 HP:0030804				Alopecia_Universalis_Skin Alopecia_Totalis_Skin Alopecia_Areata_Transient_Patchy_Type_Skin Alopecia_Areata_Skin_merge Alopecia_Areata_Patchy_Type_Skin
jessner lymphocytic infiltration of the skin	MONDO:0018051	HP:0000989 HP:0200035 HP:0200034 HP:0010783 HP:0004332 HP:0000992				Autosomal_Dominant_Familial_Periodic_Fever_PBMC
Spondyloarthropathy, susceptibility to, 1	MONDO:0007126	HP:0002037 HP:0012317 HP:0011675 HP:0012122 HP:0100686 HP:0040313 HP:0002808 HP:0001426 HP:0001659 HP:0003418 HP:0002923 HP:0008843 HP:0003765	HLA-B			Axial_Spondyloarthropathy_Blood	Indomethacin, Ketorolac, Celecoxib, Diclofenac, Sulindac, Triamcinolone, Naproxen, Phenylbutazone, Ketoprofen, Etoricoxib, Aceclofenac, Tofacitinib, Acemetacin, Upadacitinib
Behcet disease	MONDO:0007191	HP:0002638 HP:0001101 HP:0000031 HP:0012219 HP:0030880 HP:0001369 HP:0003249 HP:0000737 HP:0012424 HP:0010783 HP:0410060 HP:0001094 HP:0000155 HP:0002232 HP:0031615 HP:0100614 HP:0002017 HP:0001733 HP:0100653 HP:0002516 HP:0001824 HP:0001701 HP:0001250 HP:0000518 HP:0008066 HP:0002204 HP:0001097 HP:0100796 HP:0001369 HP:0100584 HP:0004420 HP:0002716 HP:0002637 HP:0002376 HP:0002321 HP:0002113 HP:…		GSE198616	PBMC	Behcet_Disease_Vascular_Blood Behcet_Disease_PBMC Behcet_Disease_Ocular_Blood Behcet_Disease_Mucocutaneous_Blood Behcet_Disease_Complex_Blood Behcet_Disease_Blood	Apremilast
B-cell chronic lymphocytic leukemia	MONDO:0004948	HP:0005550 HP:0005374				Chronic_B-Lymphocytic_Leukemia_Blood	Fludarabine
autoimmune hepatitis	MONDO:0016264	HP:0004787 HP:0030991 HP:0006555 HP:0000952 HP:0012432 HP:0001369 HP:0000739 HP:0001402 HP:0003493 HP:0002910 HP:0001744 HP:0200119 HP:0100646 HP:0100279 HP:0003573 HP:0002239 HP:0002037 HP:0001541 HP:0001394 HP:0001045 HP:0000099 HP:0006562 HP:0012522 HP:0002829 HP:0002027 HP:0000716 HP:0031925 HP:0030909 HP:0030908 HP:0003453 HP:0003262 HP:0010702 HP:0003237				Chronic_Hepatitis_C_PBMC_merge Chronic_Hepatitis_C_Blood Chronic_Hepatitis_B_PBMC	Mycophenolate mofetil
cryopyrin-associated periodic syndrome	MONDO:0016168	HP:0025143 HP:0001025 HP:0000365 HP:0003593 HP:0012378 HP:0011227 HP:0002829 HP:0000509 HP:0001917 HP:0032154 HP:0001954 HP:0000988 HP:0001945 HP:0002315 HP:0000554 HP:0000006 HP:0001974 HP:0003326 HP:0001369	NLRP3			Cryopyrin-Associated_periodic_Syndromes_PBMC
discoid lupus erythematosus	MONDO:0019558					Discoid_lupus_skin_merge	Triamcinolone, Methylprednisolone, Hydroxychloroquine, Betamethasone phosphate
enthesitis-related juvenile idiopathic arthritis	MONDO:0019437	HP:0012317 HP:0003043 HP:0100712 HP:0003319 HP:0001627 HP:0006698 HP:0100711 HP:0008364 HP:0001369 HP:0031090 HP:0012122 HP:0011911 HP:0011842 HP:0009811 HP:0006217 HP:0003366 HP:0003019 HP:0001832 HP:0001760 HP:0001659 HP:0001634 HP:0000794 HP:0100536 HP:0040313 HP:0008843 HP:0005086 HP:0004690 HP:0003418 HP:0003028 HP:0001384 HP:0000925 HP:0100686 HP:0002829				Enthesitis-Related_Arthritis_PBMC
hemophagocytic syndrome	MONDO:0015540					Familial_Hemophagocytic_Lymphohistiocytosis_PBMC
granulomatosis with polyangiitis	MONDO:0012105	HP:0025406 HP:0000491 HP:0200042 HP:0011120 HP:0000509 HP:0032230 HP:0000554 HP:0001824 HP:0031417 HP:0000389 HP:0000246 HP:0032990 HP:0100758 HP:0100534 HP:0032229 HP:0012378 HP:0002093 HP:0034920 HP:0012735 HP:0000573 HP:0000155 HP:0002113 HP:0003326 HP:0002777 HP:0001945 HP:0002955 HP:0001607 HP:0032977 HP:0032018 HP:0025420 HP:0032979 HP:0002102 HP:0000407 HP:0000979 HP:0200042 HP:0000763 HP:…	PRTN3,HLA-DPA1,HLA-DPB1,CTLA4,PTPN22			Glomerulonephritis_Blood	Avacopan
hidradenitis suppurativa	MONDO:0006559					Hidradenitis_Suppurativa_Skin
hyperimmunoglobulinemia D with periodic fever	MONDO:0009849	HP:0000510 HP:0001433 HP:0009098 HP:0002719 HP:0000543 HP:0410246 HP:0001369 HP:0002315 HP:0006772 HP:0045073 HP:0001744 HP:0002028 HP:0001974 HP:0002027 HP:0000988 HP:0001954 HP:0002829 HP:0003261 HP:0002373 HP:0000155 HP:0002013 HP:0002014 HP:0003565 HP:0003326 HP:0002716 HP:0032163 HP:0011897 HP:0002321 HP:0000662 HP:0025143 HP:0032638 HP:0002840 HP:0000979 HP:0001025 HP:0001250 HP:0001369 HP:…	MVK			Hyperimmunoglobulinemia_D_with_Periodic_Fever_PBMC
myalgic encephalomeyelitis/chronic fatigue syndrome	MONDO:0005404					Idiopathic_Chronic_Fatigue_Blood Chronic_Fatigue_Syndrome_PBMC Chronic_Fatigue_Syndrome_Blood
multiple sclerosis	MONDO:0005301	HP:0002311 HP:0003401 HP:0000651 HP:0000716 HP:0000020 HP:0003581 HP:0000019 HP:0000712 HP:0001426 HP:0001324 HP:0001257 HP:0007305	PDCD1,HLA-DQB1,HLA-DRB1			Multiple_Sclerosis_PBMC_merge Multiple_Sclerosis_and_Psoriasis_PBMC	Baclofen, Triamcinolone, Mitoxantrone, Dalfampridine, Fingolimod, Teriflunomide, Dimethyl fumarate, Cannabidiol, Ponesimod, Siponimod, Ozanimod, Mephenesin, Diroximel fumarate
narcolepsy	MONDO:0021107					Narcolepsy_Blood
PFAPA syndrome	MONDO:0018540	HP:0002017 HP:0100776 HP:0001824 HP:0001369 HP:0001744 HP:0002240 HP:0002027 HP:0002024 HP:0012378 HP:0004370 HP:0002829 HP:0002716 HP:0002383 HP:0002076 HP:0000708 HP:0000163				PFAPA_Syndrome_Blood Non_Flare_PFAPA_Syndrome_Blood Flare_PFAPA_Syndrome_Blood
primary myelofibrosis	MONDO:0009692	HP:0004326 HP:0000979 HP:0001894 HP:0031020 HP:0001978 HP:0012143 HP:0001433 HP:0001744 HP:0031364 HP:0030157 HP:0011134 HP:0004936 HP:0004447 HP:0004420 HP:0003388 HP:0002716 HP:0002039 HP:0001977 HP:0001974 HP:0001945 HP:0001892 HP:0001876 HP:0001409 HP:0000967 HP:0030057 HP:0025435 HP:0004377 HP:0001028 HP:0025142 HP:0012378 HP:0002240 HP:0001903 HP:0001873 HP:0001871 HP:0000980 HP:0005561 HP:…	TET2,JAK2,MPL,CALR			Primary_Myelofibrosis_Blood
Sjogren syndrome	MONDO:0010030	HP:0001097 HP:0001970 HP:0000217 HP:0001939 HP:0001370 HP:0002960 HP:0000979 HP:0200042 HP:0100614 HP:0006527 HP:0012532 HP:0100653 HP:0030880 HP:0012387 HP:0012219 HP:0012089 HP:0006530 HP:0004313 HP:0001882 HP:0001324 HP:0001250 HP:0100583 HP:0002072 HP:0000951 HP:0001897 HP:0005523 HP:0005407 HP:0001888 HP:0001369 HP:0031950 HP:0001970 HP:0000739 HP:0001097 HP:0410008 HP:0200123 HP:0100778 HP:…				Primary_Sjogrens_Syndrome_Blood
psoriasis 1, susceptibility to	MONDO:0008334	HP:0025088 HP:0001806 HP:0001426 HP:0001803 HP:0003765 HP:0001369	HLA-C	GSE220116,GSE183047,GSE230842,GSE151177	Skin,Skin,Skin,Skin	Psoriasis_skin_merge Psoriasis_PBMC Psoriasis_Blood Psoriasis_and_Atopic_Dermatitis_Skin_merge	Cyclosporine, Beclomethasone dipropionate, Betamethasone, Acitretin, Methoxsalen, Methotrexate, Fluocinolone acetonide, Ulobetasol, Flumethasone, Tretinoin, Tazarotene, Salicylic acid, Clobetasol propionate, Roflumilast, Calcipotriol, Urea, Apremilast, Tapinarof, Anthralin, Hydrocortisone acetate, Hydrocortisone butyrate, Hydrocortisone cypionate, Hydrocortisone phosphate, Hydrocortisone probutat…
pyogenic arthritis-pyoderma gangrenosum-acne syndrome	MONDO:0011462	HP:0100658 HP:0001894 HP:0001433 HP:0001369 HP:0033188 HP:0025616 HP:0001876 HP:0002987 HP:0001935 HP:0012393 HP:0006380 HP:0011227 HP:0001061 HP:0002583 HP:0025452 HP:0025452 HP:0040310 HP:0100614 HP:0200042 HP:0001369 HP:0100651 HP:0100280 HP:0012649 HP:0000093 HP:0200039 HP:0012378 HP:0010702 HP:0002829 HP:0002716 HP:0001945 HP:0001376 HP:0001061	PSTPIP1			Pyogenic_Arthritis-Pyoderma_Gangrenosum_Acne_Syndromes_PBMC
rheumatoid arthritis	MONDO:0008383	HP:0001824 HP:0033034 HP:0002633 HP:0002923 HP:0001945 HP:0006252 HP:0002829 HP:0006150 HP:0012276 HP:0011227 HP:0012378 HP:0001370 HP:0001387 HP:0005764 HP:0003565 HP:0001386	CIITA,IL10,NFKBIL1,SLC22A4,CD244,PTPN22	GSE159117	PBMC,PBMC	Rheumatoid_Arthritis_PBMC Rheumatoid_Arthritis_Blood	Cyclosporine, Cystine, Indomethacin, Nabumetone, Ketorolac, Tenoxicam, Celecoxib, Tolmetin, Piroxicam, Methotrexate, Fenoprofen, Diclofenac, Sulindac, Triamcinolone, Flurbiprofen, Etodolac, Mefenamic acid, Naproxen, Sulfasalazine, Meloxicam, Penicillamine, Diflunisal, Misoprostol, Meclofenamic acid, Methylprednisolone, Oxaprozin, Azathioprine, Auranofin, Ketoprofen, Ibuprofen, Leflunomide, Salsal…
sarcoidosis	MONDO:0019338	HP:0012062 HP:0011675 HP:0002781 HP:0002107 HP:0000787 HP:0000518 HP:0000433 HP:0000834 HP:0100749 HP:0012219 HP:0002088 HP:0001882 HP:0001824 HP:0000554 HP:0002733 HP:0001970 HP:0001097 HP:0100828 HP:0000501 HP:0200035 HP:0100699 HP:0040186 HP:0030872 HP:0030146 HP:0012722 HP:0012243 HP:0011850 HP:0011801 HP:0011024 HP:0010628 HP:0010310 HP:0009830 HP:0007734 HP:0004756 HP:0003701 HP:0003072 HP:…	BTNL2,HLA-DRB1			Sarcoidosis_PBMC Sarcoidosis_Blood Cutaneous_Sarcoidosis_Skin	Triamcinolone
scleroderma	MONDO:0019340					Scleroderma_without_Pulmonary_Hypertension_PBMC Scleroderma_with_Pulmonary_Hypertension_PBMC Scleroderma_Blood
systemic-onset juvenile idiopathic arthritis	MONDO:0019434	HP:0001701 HP:0001369 HP:0001744 HP:0012122 HP:0002240 HP:0002202 HP:0002027 HP:0002716 HP:0011227 HP:0005681 HP:0003565 HP:0002960 HP:0002829 HP:0001945 HP:0001386 HP:0000988	IL6,LACC1,MIF,HLA-DRB1	GSE207633,GSE205095	PBMC,PBMC	Systemic_Juvenile_Idiopathic_Arthritis_PBMC_merge Systemic_Juvenile_Idiopathic_Arthritis_Blood_merge Polyrticular_Juvenile_Idiopathic_Arthritis_PBMC_merge PolyRF+_Juvenile_Idiopathic_Arthritis_PBMC PolyRF-_Juvenile_Idiopathic_Arthritis_PBMC_merge Pauciarticular_Juvenile_Idiopathic_Arthritis_PBMC Oligoarthritis_juvenile_Idiopathic_Arthritis_PBMC_merge	Methotrexate, Tofacitinib, Cyclosporine, Celecoxib, Tolmetin, Sulfasalazine, Meloxicam
systemic lupus erythematosus	MONDO:0007915	HP:0001701 HP:0001250 HP:0001882 HP:0001369 HP:0025300 HP:0003493 HP:0001873 HP:0003613 HP:0002725 HP:0001878 HP:0000709 HP:0000992 HP:0000123 HP:0033726 HP:0002102 HP:0001250 HP:0002072 HP:0030880 HP:0001882 HP:0001824 HP:0045073 HP:0033040 HP:0025300 HP:0001369 HP:0003493 HP:0100825 HP:0100755 HP:0100669 HP:0033028 HP:0032235 HP:0007417 HP:0002716 HP:0001878 HP:0001873 HP:0000992 HP:0000716 HP:…	BANK1,BLK,C4A,C4B,CR2,CTLA4,DNASE1,ETS1,FCGR2B,FCGR3B,HLA-DRB1,IGHG1,IL10,IRAK1,IRF5,ITGAM,JAZF1,KIAA0319L,MECP2,PDCD1,PTPN22,PXK,SPP1,STAT4,TLR7,TNFAIP3,TNFSF4,TNIP1,TREX1,UBE2L3	GSE250024,GSE135779	Blood,PBMC	Systemic_Lupus_Erythematosus_PBMC_merge Systemic_Lupus_Erythematosus_Blood_merge	Triamcinolone, Hydroxychloroquine
type 1 diabetes mellitus	MONDO:0005147	HP:0410050 HP:0003074 HP:0002960 HP:0000819 HP:0002591 HP:0001993 HP:0000103 HP:0001959	IL6,ITPR3,PTPN22,HNF1A	GSE271063	PBMC	Type_1_Diabetes_Mellitus_PBMC_merge Type_1_Diabetes_Mellitus_Blood	Sitagliptin, Canagliflozin, Empagliflozin, Sotagliflozin, Semaglutide
vitiligo	MONDO:0008661	HP:0001045 HP:0003764 HP:0000007				Vitiligo_Perilesional_Skin Vitiligo_Lesional_Skin	Phenylalanine, Methoxsalen, Monobenzone, Trioxsalen, Ruxolitinib
celiac disease	MONDO:0005130	HP:0001891 HP:0001894 HP:0001596 HP:0003256 HP:0004322 HP:0001250 HP:0001271 HP:0001251 HP:0003270 HP:0100651 HP:0000939 HP:0100502 HP:0008151 HP:0000716 HP:0001508 HP:0100646 HP:0000739 HP:0006297 HP:0001426 HP:0008897 HP:0100507 HP:0001824 HP:0002514 HP:0002910 HP:0003645 HP:0002014 HP:0002013 HP:0004298 HP:0002570 HP:0011107 HP:0100512 HP:0011892 HP:0010280 HP:0002829 HP:0002608 HP:0000789 HP:…	HLA-DQB1,HLA-DQA1				Phylloquinone, Kappadione
Crohn disease	MONDO:0005011	HP:0002014 HP:0002037 HP:0005214 HP:0100279 HP:0100280 HP:0032154 HP:0001426 HP:0001824 HP:0001510 HP:0002027 HP:0011107	IL6,NOD2	GSE134809,GSE244831	PBMC,PBMC		Metronidazole, Hydrocortisone acetate, Hydrocortisone butyrate, Hydrocortisone cypionate, Hydrocortisone phosphate, Hydrocortisone probutate, Hydrocortisone valerate
psoriasis	MONDO:0005083		HLA-C
relapsing-remitting multiple sclerosis	MONDO:0005314			GSE144744	Blood		Mitoxantrone
systemic sclerosis	MONDO:0005100	HP:0012185 HP:0011799 HP:0009771 HP:0002754 HP:0002617 HP:0002604 HP:0002577 HP:0001701 HP:0000989 HP:0030873 HP:0006530 HP:0006261 HP:0006121 HP:0003236 HP:0001324 HP:0030880 HP:0100580 HP:0031329 HP:0012622 HP:0012592 HP:0002607 HP:0002584 HP:0002578 HP:0002244 HP:0002094 HP:0002092 HP:0002020 HP:0002015 HP:0001919 HP:0001708 HP:0001596 HP:0001371 HP:0000966 HP:0000099 HP:0000093 HP:0000083 HP:…		GSE214088,GSE138669	Skin,Skin		Nintedanib
ulcerative colitis	MONDO:0005101	HP:0003565 HP:0100279 HP:0001903 HP:0003593 HP:0000007 HP:0001270 HP:0025085 HP:0011227 HP:0001974	IL37	GSE125527	PBMC		Cyclosporine, Mesalazine, Triamcinolone, Hydrocortisone, Sulfasalazine, Balsalazide, Phylloquinone, Budesonide, Olsalazine, Difenoxin, Tofacitinib, Kappadione, Ozanimod, Hydrocortisone acetate, Hydrocortisone butyrate, Hydrocortisone cypionate, Hydrocortisone phosphate, Hydrocortisone probutate, Hydrocortisone valerate, Filgotinib, Upadacitinib
amyloidosis	MONDO:0019065						Tafamidis
congenital heart block	MONDO:0009326	HP:0006681 HP:0006690 HP:0001678 HP:0001653 HP:0001638 HP:0001692 HP:0001685 HP:0030830 HP:0001279 HP:0000961 HP:0001698 HP:0031653 HP:0001662 HP:0001562 HP:0011705 HP:0033113 HP:0012398 HP:0012378 HP:0011706 HP:0008872 HP:0005184 HP:0003546 HP:0001789 HP:0001655 HP:0001643 HP:0001635 HP:0001612 HP:0001511 HP:0000980 HP:0000975 HP:0002202 HP:0001706 HP:0030365 HP:0001622 HP:0001709 HP:0001678
pulmonary alveolar proteinosis	MONDO:0001437
neutropenia	MONDO:0001475
hemolytic anemia	MONDO:0003664
encephalomyelitis	MONDO:0005156
peripheral neuropathy	MONDO:0005244
achalasia	MONDO:0008698
primary dysautonomia	MONDO:0021809
viral myocarditis	MONDO:0023161
eosinophilic granulomatosis with polyangiitis	MONDO:0015943	HP:0000979 HP:0100614 HP:0012819 HP:0007009 HP:0002017 HP:0001025 HP:0001824 HP:0001369 HP:0001970 HP:0200034 HP:0100820 HP:0100584 HP:0100582 HP:0012735 HP:0006824 HP:0006535 HP:0005214 HP:0004374 HP:0003326 HP:0002326 HP:0002105 HP:0002093 HP:0002024 HP:0002020 HP:0001945 HP:0001658 HP:0001482 HP:0001063 HP:0000965 HP:0000093 HP:0000083 HP:0012649 HP:0012378 HP:0009830 HP:0004936 HP:0002960 HP:…
Lyme disease	MONDO:0019632	HP:0100576 HP:0002017 HP:0011675 HP:0001324 HP:0000554 HP:0002315 HP:0001369 HP:0200036 HP:0100785 HP:0012378 HP:0009830 HP:0004334 HP:0003401 HP:0003326 HP:0002829 HP:0002383 HP:0002354 HP:0001945 HP:0001678 HP:0000708 HP:0000613 HP:0006824 HP:0001386 HP:0001287					Doxycycline
fibromyalgia	MONDO:0005546						Ademetionine, Pregabalin, Amitriptyline, Duloxetine, Trazodone, Cyclobenzaprine, Sertraline, Milnacipran, Ubidecarenone
cryptogenic organizing pneumonia	MONDO:0015264	HP:0030830 HP:0030828 HP:0000961 HP:0100749 HP:0031994 HP:0001824 HP:0012418 HP:0002107 HP:0002091 HP:0032016 HP:0011227 HP:0002105 HP:0030166 HP:0025421 HP:0002829 HP:0002098 HP:0031246 HP:0025179 HP:0012378 HP:0011897 HP:0003565 HP:0002094 HP:0002039 HP:0001974 HP:0001945 HP:0032177 HP:0012735
complex regional pain syndrome	MONDO:0019369	HP:0004305 HP:0012533 HP:0010742 HP:0008383 HP:0040170 HP:0012534 HP:0010834 HP:0010783 HP:0010741 HP:0003474 HP:0000958 HP:0009763
restless legs syndrome	MONDO:0005391
subacute bacterial endocarditis	MONDO:0006981
acquired angioedema	MONDO:0019624
neuromyelitis optica spectrum disorder with anti-MOG antibodies	MONDO:0035664
hypersensitivity vasculitis	MONDO:0006794
pure red-cell aplasia	MONDO:0001705						Triamcinolone
sympathetic ophthalmia	MONDO:0019198	HP:0000360 HP:0025341 HP:0012123 HP:0007906 HP:0000518 HP:0002315 HP:0025560 HP:0000501 HP:0200026 HP:0100832 HP:0040049 HP:0011484 HP:0010783 HP:0007680 HP:0002290 HP:0001596 HP:0001085 HP:0001045 HP:0000613 HP:0000573 HP:0000365 HP:0030823 HP:0011531 HP:0000541 HP:0007663					Triamcinolone
dermatomyositis	MONDO:0016367	HP:0001597 HP:0100658 HP:0012819 HP:0010765 HP:0200042 HP:0100614 HP:0001041 HP:0003457 HP:0030880 HP:0011675 HP:0001701 HP:0006530 HP:0003236 HP:0001824 HP:0000989 HP:0000934 HP:0009071 HP:0034142 HP:0025508 HP:0002910 HP:0002747 HP:0001369 HP:0100758 HP:0100723 HP:0100585 HP:0034152 HP:0034139 HP:0034105 HP:0033554 HP:0033033 HP:0030078 HP:0025536 HP:0011703 HP:0008872 HP:0008065 HP:0003002 HP:…					Triamcinolone
polymyositis	MONDO:0019127	HP:0003457 HP:0011675 HP:0001701 HP:0000934 HP:0006530 HP:0003236 HP:0001824 HP:0001633 HP:0000091 HP:0002875 HP:0001369 HP:0005150 HP:0004936 HP:0003002 HP:0002633 HP:0002240 HP:0002239 HP:0002206 HP:0002027 HP:0002020 HP:0001658 HP:0001644 HP:0001639 HP:0001635 HP:0001618 HP:0001608 HP:0001315 HP:0001288 HP:0012735 HP:0012544 HP:0012378 HP:0004303 HP:0003701 HP:0003326 HP:0002960 HP:0002829 HP:…					Triamcinolone
interstitial cystitis	MONDO:0018301	HP:0000140 HP:0500005 HP:0000142 HP:0011227 HP:0011118 HP:0002960 HP:0000716 HP:0100577 HP:0100518 HP:0100515 HP:0034267 HP:0030016 HP:0000795 HP:0000078 HP:0000058 HP:0000017 HP:0000014 HP:0000012 HP:0000009					Pentosan polysulfate, Dimethyl sulfoxide, Hyaluronic acid
inclusion body myositis	MONDO:0007827	HP:0009071 HP:0003701 HP:0003805 HP:0002460 HP:0002015 HP:0001265 HP:0003457 HP:0009071 HP:0003236 HP:0003202 HP:0003326 HP:0008872 HP:0004303 HP:0003805 HP:0003731 HP:0003701 HP:0003200 HP:0002960 HP:0001315
stiff-person syndrome	MONDO:0008491	HP:0007066 HP:0002063 HP:0003739 HP:0000739 HP:0006921 HP:0001347 HP:0002359 HP:0001945 HP:0001649 HP:0000975 HP:0007156 HP:0000822 HP:0000756 HP:0002938 HP:0001903 HP:0000716 HP:0000819 HP:0002960 HP:0002267 HP:0002179 HP:0001045 HP:0002063 HP:0003457 HP:0000739 HP:0002938 HP:0000821 HP:0000819 HP:0000707 HP:0030057 HP:0012894 HP:0002355 HP:0002267 HP:0000756 HP:0000712 HP:0011964 HP:0002527 HP:…
neuromyelitis optica	MONDO:0019100	HP:0100653 HP:0011096 HP:0012229 HP:0100247 HP:0002878 HP:0002018 HP:0012443 HP:0200026 HP:0030057 HP:0012486 HP:0010550 HP:0003474 HP:0002529 HP:0000572 HP:0000009
scleritis	MONDO:0001718						Medrysone
pernicious anemia	MONDO:0008228	HP:0001889 HP:0200118					Hydroxocobalamin
Meniere disease	MONDO:0007972	HP:0000360 HP:0002321 HP:0000365					Cinnarizine
erythema nodosum	MONDO:0850231	HP:0012219 HP:0010783 HP:0000006					Clofazimine
rheumatic fever	MONDO:0017767	HP:0012819 HP:0002017 HP:0001701 HP:0001654 HP:0000100 HP:0100776 HP:0100749 HP:0012733 HP:0011675 HP:0002072 HP:0100248 HP:0001633 HP:0001369 HP:0010783 HP:0010526 HP:0010522 HP:0010318 HP:0002380 HP:0002167 HP:0002103 HP:0002093 HP:0002076 HP:0002019 HP:0001288 HP:0000708 HP:0000421 HP:0100584 HP:0012378 HP:0002829 HP:0002039 HP:0002027 HP:0001945 HP:0001646 HP:0001482 HP:0000980 HP:0000246					Erythromycin, Sulfadiazine
interstitial lung disease 2	MONDO:0800029	HP:0030830 HP:0025175 HP:0006530 HP:0031950 HP:0002875 HP:0033367 HP:0010444 HP:0003546 HP:0100759 HP:0045051 HP:0032341 HP:0031631 HP:0025390 HP:0025179 HP:0012735 HP:0012378 HP:0002206 HP:0002110 HP:0002020 HP:0001063 HP:0002875 HP:0031950 HP:0002206 HP:0100759 HP:0032977 HP:0045051 HP:0010702 HP:0002092 HP:0012735 HP:0002094 HP:0001394 HP:0006519	MUC5B,TERT,SFTPA2,SFTPC				Pirfenidone, Nintedanib
endometriosis	MONDO:0005133	HP:0030127 HP:0000144 HP:0000007 HP:0001426 HP:0100607					Leuprolide, Goserelin, Levonorgestrel, Medroxyprogesterone acetate, Nafarelin, Norethisterone, Drospirenone, Danazol, Buserelin, Dienogest, Gestrinone, Elagolix
takayasu arteritis	MONDO:0017991	HP:0012089 HP:0100576 HP:0200042 HP:0002793 HP:0100749 HP:0100533 HP:0001324 HP:0001250 HP:0002617 HP:0001824 HP:0001654 HP:0001369 HP:0100545 HP:0005244 HP:0004372 HP:0004306 HP:0002829 HP:0002637 HP:0002167 HP:0002105 HP:0000488 HP:0100758 HP:0012649 HP:0004970 HP:0003326 HP:0002092 HP:0002076 HP:0002039 HP:0001903 HP:0001658 HP:0001646 HP:0001639 HP:0000822 HP:0100735 HP:0012378 HP:0002633 HP:…	HLA-B,IL12B,MLX
POEMS syndrome	MONDO:0017364	HP:0001894 HP:0004054 HP:0002091 HP:0000870 HP:0001824 HP:0001698 HP:0001324 HP:0001271 HP:0100639 HP:0002747 HP:0001072 HP:0005523 HP:0001744 HP:0100963 HP:0009125 HP:0004936 HP:0004420 HP:0001901 HP:0001063 HP:0001050 HP:0002240 HP:0002202 HP:0002092 HP:0001820 HP:0001541 HP:0001284 HP:0001085 HP:0001028 HP:0000998 HP:0000969 HP:0000953 HP:0000821 HP:0000819 HP:0000771 HP:0011122 HP:0010702 HP:…
Sydenham chorea	MONDO:0017648	HP:0002072 HP:0000182 HP:0100248 HP:0002315 HP:0000722 HP:0100584 HP:0010783 HP:0005366 HP:0003095 HP:0002317 HP:0001290 HP:0001260 HP:0000737 HP:0000719 HP:0000712 HP:0000708 HP:0000273
facial hemiatrophy	MONDO:0007710	HP:0008551 HP:0002808 HP:0001250 HP:0011331 HP:0000581 HP:0000684 HP:0003778 HP:0000689 HP:0012473 HP:0100661 HP:0002290 HP:0001251 HP:0000490 HP:0002076 HP:0002277 HP:0002232 HP:0000508 HP:0001100 HP:0000490 HP:0100555 HP:0008065 HP:0001250 HP:0003011 HP:0007400 HP:0000347 HP:0000324 HP:0000277
relapsing polychondritis	MONDO:0019125	HP:0000407 HP:0000979 HP:0012819 HP:0002793 HP:0000491 HP:0100533 HP:0012733 HP:0002617 HP:0001545 HP:0000554 HP:0000509 HP:0100662 HP:0001701 HP:0000518 HP:0001369 HP:0100820 HP:0100758 HP:0100534 HP:0100532 HP:0012115 HP:0011107 HP:0010783 HP:0006824 HP:0004936 HP:0004422 HP:0004418 HP:0004306 HP:0002829 HP:0001601 HP:0001596 HP:0000790 HP:0000093 HP:0000083 HP:0200047 HP:0100750 HP:0012735 HP:…
immunoglobulin A vasculitis	MONDO:0019167	HP:0000979 HP:0001025 HP:0200042 HP:0002017 HP:0012733 HP:0002091 HP:0001324 HP:0001250 HP:0000648 HP:0100796 HP:0001369 HP:0100820 HP:0100665 HP:0100534 HP:0004374 HP:0002239 HP:0000969 HP:0000093 HP:0000083 HP:0011276 HP:0010783 HP:0003326 HP:0002383 HP:0002076 HP:0002039 HP:0001945 HP:0200039 HP:0005244 HP:0002829 HP:0002633 HP:0002027 HP:0000988 HP:0000978 HP:0000790
mucocutaneous lymph node syndrome	MONDO:0012727	HP:0012819 HP:0002017 HP:0001894 HP:0011675 HP:0006530 HP:0000952 HP:0000508 HP:0000206 HP:0100776 HP:0000509 HP:0025537 HP:0001701 HP:0001654 HP:0001369 HP:0100586 HP:0012115 HP:0011658 HP:0006824 HP:0004970 HP:0002829 HP:0002076 HP:0001635 HP:0001287 HP:0001082 HP:0000737 HP:0000969 HP:0100825 HP:0025493 HP:0025289 HP:0002633 HP:0000988 HP:0000093 HP:0100643 HP:0031250 HP:0031042 HP:0030953 HP:…
eosinophilic fasciitis	MONDO:0009175	HP:0045029 HP:0100614 HP:0100658 HP:0100537 HP:0001824 HP:0012733 HP:0001369 HP:0003401 HP:0100748 HP:0012378 HP:0003326 HP:0002829 HP:0001880 HP:0001879 HP:0001482 HP:0001063 HP:0000969
polyarteritis nodosa	MONDO:0019170	HP:0200042 HP:0030880 HP:0002088 HP:0001701 HP:0001824 HP:0030680 HP:0011024 HP:0010783 HP:0003390 HP:0002027 HP:0002011 HP:0001482 HP:0000965 HP:0000822 HP:0000707 HP:0002102 HP:0001638 HP:0000478 HP:0031003 HP:0011227 HP:0009830 HP:0003326 HP:0002829 HP:0001945 HP:0000077 HP:0011121
IgA glomerulonephritis	MONDO:0005342	HP:0003774 HP:0000123 HP:0000794 HP:0002829 HP:0000979 HP:0000790 HP:0000822 HP:0000093 HP:0000006
chronic inflammatory demyelinating polyradiculoneuropathy	MONDO:0006702	HP:0040129 HP:0011096 HP:0003481 HP:0012078 HP:0010833 HP:0030237 HP:0003551 HP:0002527 HP:0002355 HP:0030200 HP:0010871 HP:0009830 HP:0003474 HP:0003401 HP:0002317 HP:0001284 HP:0000762
temporal arteritis	MONDO:0008538	HP:0000618 HP:0008030 HP:0003565 HP:0100721 HP:0100576 HP:0200042 HP:0002647 HP:0100776 HP:0011675 HP:0001701 HP:0001324 HP:0000651 HP:0000648 HP:0000508 HP:0000206 HP:0001824 HP:0001369 HP:0002315 HP:0100758 HP:0012735 HP:0011658 HP:0009830 HP:0005244 HP:0005112 HP:0004420 HP:0003401 HP:0003326 HP:0002829 HP:0002321 HP:0002103 HP:0002027 HP:0001872 HP:0001645 HP:0001399 HP:0001287 HP:0001251 HP:…
lichen sclerosus et atrophicus	MONDO:0007899
Dressler syndrome	MONDO:0001049
palindromic rheumatism	MONDO:0001332
eosinophilic esophagitis	MONDO:0005361
lichen planus	MONDO:0006572
brachial plexus neuritis	MONDO:0006682
Tolosa-Hunt syndrome	MONDO:0018983
ligneous conjunctivitis	MONDO:0019946
paraneoplastic cerebellar degeneration	MONDO:0044877
polymyalgia rheumatica	MONDO:0019735
cryoglobulinemic vasculitis	MONDO:0007407	HP:0100820 HP:0100758 HP:0009830 HP:0007141 HP:0006562 HP:0005244 HP:0003326 HP:0002829 HP:0002240 HP:0002027 HP:0000790 HP:0000093 HP:0000083 HP:0100778 HP:0012224 HP:0002633 HP:0001945 HP:0000967 HP:0000965 HP:0012622 HP:0003259 HP:0012050 HP:0000093 HP:0000822 HP:0100778 HP:0000790 HP:0001871 HP:0012211 HP:0100721 HP:0000979 HP:0200042 HP:0001324 HP:0001097 HP:0009831 HP:0001392 HP:0001369 HP:…
vasculitis	MONDO:0018882
transverse myelitis	MONDO:0021553
Balo concentric sclerosis	MONDO:0016430
thrombotic thrombocytopenic purpura	MONDO:0018896	HP:0045040 HP:0011675 HP:0001259 HP:0001250 HP:0002315 HP:0001297 HP:0001945 HP:0001658 HP:0000790 HP:0000707 HP:0000093 HP:0000083 HP:0012101 HP:0001919 HP:0002027 HP:0002014 HP:0001289 HP:0003324 HP:0002094 HP:0001937 HP:0001923 HP:0001873
juvenile idiopathic arthritis	MONDO:0011429
Chagas disease	MONDO:0001444	HP:0011675 HP:0012700 HP:0002571 HP:0002251 HP:0001635 HP:0009830 HP:0002383 HP:0000707 HP:0100539 HP:0030057 HP:0012735 HP:0003326 HP:0002716 HP:0002240 HP:0002094 HP:0002027 HP:0002014 HP:0001945 HP:0001638 HP:0000988 HP:0000980 HP:0000969 HP:0001744 HP:0012819 HP:0011355 HP:0002315 HP:0001907					Benznidazole
Vogt-Koyanagi-Harada disease	MONDO:0018092	HP:0000407 HP:0000518 HP:0000501 HP:0100543 HP:0004322 HP:0002290 HP:0002216 HP:0002209 HP:0001053 HP:0001045 HP:0000541 HP:0000534 HP:0000505 HP:0000499	FAS,PTPN22
paroxysmal nocturnal hemoglobinuria	MONDO:0100244	HP:0012132 HP:0025406 HP:0030272 HP:0001882 HP:0000952 HP:0001994 HP:0100749 HP:0002574 HP:0002204 HP:0001297 HP:0025271 HP:0002315 HP:0001907 HP:0032043 HP:0030248 HP:0004420 HP:0002639 HP:0001919 HP:0001876 HP:0001873 HP:0001658 HP:0001254 HP:0000822 HP:0000802 HP:0000093 HP:0000083 HP:0003076 HP:0002015 HP:0040303 HP:0032106 HP:0025435 HP:0020181 HP:0012622 HP:0012543 HP:0008282 HP:0004936 HP:…	PIGA
multifocal motor neuropathy	MONDO:0018979	HP:0003690 HP:0009063 HP:0012078 HP:0004345 HP:0009077 HP:0006251 HP:0004302 HP:0003394 HP:0003323 HP:0002922 HP:0002380 HP:0001315
Castleman disease	MONDO:0015564	HP:0100721 HP:0002017 HP:0008940 HP:0000952 HP:0030783 HP:0001824 HP:0002729 HP:0031500 HP:0030157 HP:0025066 HP:0012735 HP:0011024 HP:0003270 HP:0012050 HP:0011974 HP:0006000 HP:0005214 HP:0002094 HP:0001873 HP:0001723 HP:0000790 HP:0000083 HP:0025142 HP:0012378 HP:0011227 HP:0003565 HP:0002027 HP:0001903 HP:0002716
endocrine exophthalmos	MONDO:0001509
agammaglobulinemia	MONDO:0015977
scleral disorder	MONDO:0001269						Medrysone
hypocomplementemic urticarial vasculitis	MONDO:0018227	HP:0000407 HP:0000763 HP:0011944 HP:0002017 HP:0002091 HP:0001698 HP:0001654 HP:0001250 HP:0100533 HP:0000989 HP:0000554 HP:0000509 HP:0001369 HP:0001744 HP:0100326 HP:0100021 HP:0009830 HP:0006824 HP:0006536 HP:0004374 HP:0003326 HP:0002718 HP:0002716 HP:0002665 HP:0002240 HP:0002202 HP:0002097 HP:0002014 HP:0001541 HP:0001373 HP:0001315 HP:0001287 HP:0001251 HP:0100820 HP:0100665 HP:0100534 HP:…	DNASE1L3
neonatal alloimmune neutropenia	MONDO:0018739	HP:0100806 HP:0005968 HP:0000952 HP:0032435 HP:0009800 HP:0001945 HP:0001287 HP:0032169 HP:0002090 HP:0003453 HP:0001904	FCGR3B
acute disseminated encephalomyelitis	MONDO:0019383	HP:0004305 HP:0012696 HP:0020089 HP:0007305 HP:0100653 HP:0001324 HP:0001259 HP:0006597 HP:0001250 HP:0012302 HP:0200149 HP:0002315 HP:0007204 HP:0031179 HP:0030857 HP:0011193 HP:0011151 HP:0010843 HP:0006824 HP:0004887 HP:0003474 HP:0002167 HP:0002013 HP:0001289 HP:0001269 HP:0000718 HP:0000572 HP:0031695 HP:0031693 HP:0020088 HP:0007103 HP:0006562 HP:0100786 HP:0032492 HP:0031696 HP:0025373 HP:…
Bickerstaff brainstem encephalitis	MONDO:0019208	HP:0012696 HP:0000602 HP:0007305 HP:0003487 HP:0001283 HP:0001259 HP:0000508 HP:0003690 HP:0002353 HP:0000651 HP:0012229 HP:0002329 HP:0100786 HP:0031123 HP:0030319 HP:0012531 HP:0012416 HP:0011499 HP:0010871 HP:0010831 HP:0010628 HP:0009916 HP:0004887 HP:0002878 HP:0002445 HP:0002273 HP:0001348 HP:0001315 HP:0001291 HP:0000639 HP:0000496 HP:0030057 HP:0012534 HP:0011947 HP:0007256 HP:0007209 HP:…
antisynthetase syndrome	MONDO:0019344	HP:0100679 HP:0012819 HP:0003457 HP:0100614 HP:0000989 HP:0003236 HP:0100749 HP:0006530 HP:0001324 HP:0001369 HP:0001097 HP:0100585 HP:0002664 HP:0002205 HP:0002092 HP:0002015 HP:0001659 HP:0001608 HP:0001373 HP:0000988 HP:0002829 HP:0001945 HP:0001252 HP:0000969 HP:0000217 HP:0012735 HP:0003326 HP:0002960 HP:0002206 HP:0002093
dilated cardiomyopathy	MONDO:0005021						Diltiazem
narcolepsy-cataplexy syndrome	MONDO:0016158	HP:0002494 HP:0007018 HP:0001279 HP:0030014 HP:0001262 HP:0000739 HP:0025233 HP:0010535 HP:0002076 HP:0001513 HP:0001350 HP:0000826 HP:0000716 HP:0000711 HP:0000709 HP:0006896 HP:0002519 HP:0002307 HP:0002019 HP:0000975 HP:0000822 HP:0000017 HP:0010534 HP:0002524 HP:0002360 HP:0000738 HP:0040307 HP:0025235 HP:0012452 HP:0007686	CTSH,TNFSF4,P2RY11,HLA-DRB1,HCRT,HLA-DQB1,ZNF365,MOG
Isaac syndrome	MONDO:0019399	HP:0001324 HP:0002353 HP:0001824 HP:0002936 HP:0100288 HP:0010546 HP:0008981 HP:0003552 HP:0003394 HP:0002411 HP:0002380 HP:0000975
microscopic colitis	MONDO:0000702
diffuse interstitial keratitis	MONDO:0001694
brachial plexus neuropathy	MONDO:0006683
aplastic anemia	MONDO:0015909
anti-neutrophil cytoplasmic antibody-associated vasculitis	MONDO:0015492
opsoclonus-myoclonus syndrome	MONDO:0015247	HP:0012226 HP:0001336 HP:0002063 HP:0002861 HP:0100526 HP:0031035 HP:0030357 HP:0030057 HP:0003002 HP:0001298 HP:0100543 HP:0045084 HP:0003006 HP:0002664 HP:0002321 HP:0000737 HP:0000708 HP:0010543 HP:0002360 HP:0001251 HP:0000570
intermediate uveitis	MONDO:0006806	HP:0011505 HP:0030652 HP:0100653 HP:0000518 HP:0001970 HP:0200056 HP:0000501 HP:0100832 HP:0100014 HP:0030661 HP:0012122 HP:0011484 HP:0007663 HP:0002633 HP:0000585 HP:0040049 HP:0031035 HP:0003765
acute interstitial pneumonia	MONDO:0019203	HP:0030830 HP:0000961 HP:0100749 HP:0001698 HP:0012418 HP:0100750 HP:0031851 HP:0031631 HP:0012398 HP:0011227 HP:0003565 HP:0003326 HP:0003259 HP:0002829 HP:0002716 HP:0002206 HP:0045051 HP:0031246 HP:0012378 HP:0002789 HP:0002202 HP:0001945 HP:0000822 HP:0032177 HP:0030879 HP:0025393 HP:0025392 HP:0025179 HP:0025177 HP:0002878 HP:0002113 HP:0002110 HP:0002094
Mooren ulcer	MONDO:0001032
acquired aplastic anemia	MONDO:0015610						Oxymetholone
Rasmussen subacute encephalitis	MONDO:0016019	HP:0004305 HP:0100308 HP:0007018 HP:0032005 HP:0007359 HP:0011185 HP:0002381 HP:0011097 HP:0002283 HP:0031491 HP:0003493 HP:0002119 HP:0100660 HP:0032046 HP:0031535 HP:0025190 HP:0020151 HP:0012708 HP:0011182 HP:0011163 HP:0010818 HP:0007334 HP:0002922 HP:0002921 HP:0002540 HP:0002354 HP:0002134 HP:0001328 HP:0001260 HP:0000752 HP:0000737 HP:0000712 HP:0000708 HP:0000572 HP:0032661 HP:0003460 HP:…
lymphocytic colitis	MONDO:0000704						NADH, Acetylcarnitine
postural orthostatic tachycardia syndrome	MONDO:0011479	HP:0012173 HP:0003345	SLC6A2
Cronkhite-Canada syndrome	MONDO:0008283	HP:0004326 HP:0002672 HP:0000206 HP:0001324 HP:0000518 HP:0001907 HP:0002164 HP:0002027 HP:0008404 HP:0002901 HP:0002900 HP:0001217 HP:0100759 HP:0004390 HP:0002013 HP:0002573 HP:0003401 HP:0002014 HP:0002039 HP:0000953 HP:0000217 HP:0001903 HP:0002917 HP:0002024 HP:0001596 HP:0002243 HP:0004326 HP:0002672 HP:0001250 HP:0000518 HP:0100840 HP:0008391 HP:0001744 HP:0012126 HP:0003003 HP:0002664 HP:…
birdshot chorioretinopathy	MONDO:0011599	HP:0011508 HP:0011505 HP:0030530 HP:0011506 HP:0000518 HP:0007906 HP:0000610 HP:0100533 HP:0000543 HP:0000532 HP:0200056 HP:0000541 HP:0000622 HP:0000613 HP:0030609 HP:0011531 HP:0008046 HP:0000572 HP:0100832 HP:0100014 HP:0030644 HP:0030329 HP:0007843 HP:0012123 HP:0000532 HP:0007722 HP:0011531 HP:0000505 HP:0100832
complex regional pain syndrome type 1	MONDO:0011441
transient hypogammaglobulinemia	MONDO:0003827
hypertriglyceridemia	MONDO:0005347
arteriolosclerosis	MONDO:0006658
eczema	MONDO:0004980
serpiginous choroiditis	MONDO:0018152
sudden sensorineural hearing loss	MONDO:0043373
myelofibrosis	MONDO:0044903
neuropathy,small fiber	MONDO:0800207
lupus nephritis	MONDO:0005556						Voclosporin
pemphigus	MONDO:0006594						Triamcinolone
acute inflammatory demyelinating polyradiculoneuropathy	MONDO:0020347	HP:0005335 HP:0031162 HP:0002066 HP:0003383 HP:0012534 HP:0009053 HP:0003445 HP:0002317 HP:0002307 HP:0001954 HP:0001290 HP:0001265 HP:0007131	PMP22				Lanreotide
autoimmune uveitis	MONDO:0031012						Cyclosporine, Fluocinolone acetonide, Triamcinolone, Rimexolone, Dexamethasone
glomerulonephritis	MONDO:0002462						Cyclosporine, Chlorthalidone, Hydrochlorothiazide
autoimmune neuropathy	MONDO:0000774						Pyridoxine, Pregabalin, Duloxetine, Clomipramine, Tapentadol, Acetylcarnitine
autoimmune vasculitis	MONDO:0030703						Avacopan
autoimmune urticaria	MONDO:0025513						Clemastine, Cetirizine, Triprolidine, Cyproheptadine, Loratadine, Hydroxyzine, Epinephrine, Carbinoxamine, Famotidine, Fexofenadine, Desloratadine, Diphenhydramine, Chlorpheniramine, Alimemazine, Levocetirizine, Dimetindene, Dexchlorpheniramine maleate, Bilastine, Rupatadine
primary biliary cholangitis	MONDO:0005388	HP:0000820 HP:0002040 HP:0030948 HP:0002570 HP:0001262 HP:0002841 HP:0000989 HP:0000952 HP:0011040 HP:0003493 HP:0003119 HP:0001402 HP:0001744 HP:0000939 HP:0003155 HP:0012378 HP:0012115 HP:0003270 HP:0003261 HP:0003073 HP:0002608 HP:0002480 HP:0002360 HP:0001541 HP:0004386 HP:0012203 HP:0003496 HP:0003124 HP:0002960 HP:0002240 HP:0001409 HP:0001399 HP:0001395 HP:0001278 HP:0001114 HP:0030167 HP:…	MMEL1,POU2AF1,SPIB,IRF5,IL12A,IL12RB1,TNPO3,TNFSF15				Obeticholic acid
familial Mediterranean fever	MONDO:0018088	HP:0002017 HP:0000100 HP:0011675 HP:0001733 HP:0001701 HP:0100749 HP:0001250 HP:0000739 HP:0100796 HP:0001369 HP:0001744 HP:0001541 HP:0001287 HP:0000988 HP:0000716 HP:0000121 HP:0000112 HP:0011034 HP:0010741 HP:0006554 HP:0005244 HP:0005214 HP:0003565 HP:0003419 HP:0002758 HP:0002716 HP:0002633 HP:0002586 HP:0002024 HP:0001658 HP:0000093 HP:0003326 HP:0002829 HP:0002027 HP:0002019 HP:0001945 HP:…	MEFV				Colchicine
autoimmune hemolytic anemia	MONDO:0020108	HP:0001890 HP:0001939					Triamcinolone
lupus erythematosus tumidus	MONDO:0019560	HP:0007483 HP:0003493 HP:0032235 HP:0030351 HP:0030057 HP:0025528 HP:0100699 HP:0040189 HP:0020151 HP:0031191 HP:0025474 HP:0000992					Triamcinolone, Methylprednisolone, Hydroxychloroquine, Betamethasone phosphate
psoriasis-related juvenile idiopathic arthritis	MONDO:0019436	HP:0001101 HP:0012317 HP:0003043 HP:0000554 HP:0000989 HP:0025300 HP:0010754 HP:0003493 HP:0025526 HP:0012122 HP:0007663 HP:0005197 HP:0003019 HP:0002815 HP:0001376 HP:0000988 HP:0001806 HP:0001094 HP:0100686 HP:0040313 HP:0031091 HP:0031090 HP:0005764 HP:0003765 HP:0002960 HP:0002829 HP:0001803 HP:0011118					Triamcinolone, Apremilast, Tofacitinib, Upadacitinib
autoimmune hypoparathyroidism	MONDO:0018242	HP:0100749 HP:0000509 HP:0004308 HP:0000518 HP:0003739 HP:0000739 HP:0012049 HP:0011458 HP:0011001 HP:0004724 HP:0003472 HP:0003394 HP:0002960 HP:0002728 HP:0002094 HP:0001657 HP:0001289 HP:0001265 HP:0000737 HP:0000716 HP:0005162 HP:0002199 HP:0001677 HP:0030057 HP:0003401 HP:0002905 HP:0002901 HP:0011771					Calcitriol, Calcifediol, Ergocalciferol, Cholecalciferol, Dihydrotachysterol, Calcium glubionate anhydrous
pyoderma gangrenosum	MONDO:0018824	HP:0200042 HP:0100614 HP:0008066 HP:0002863 HP:0200037 HP:0200039 HP:0200034 HP:0012324 HP:0010702 HP:0003326 HP:0002829 HP:0002037 HP:0001945 HP:0001370 HP:0001075					Sulfapyridine
pemphigoid gestationis	MONDO:0006558	HP:0008066 HP:0000989 HP:0200037 HP:0001622 HP:0001511 HP:0001508					Sulfapyridine
autoimmune thrombocytopenic purpura	MONDO:0008558	HP:0001873 HP:0003454 HP:0001892 HP:0000979 HP:0000225 HP:0011885 HP:4000170 HP:0034263 HP:0002239 HP:0000978 HP:0000790 HP:0000421 HP:0001342 HP:0004420 HP:0000967 HP:0001873	FCGR2C				Cyclosporine
microscopic polyangiitis	MONDO:0019124	HP:0200042 HP:0002017 HP:0011675 HP:0001733 HP:0001701 HP:0000554 HP:0001369 HP:0100758 HP:0100534 HP:0009830 HP:0008046 HP:0003401 HP:0001635 HP:0001482 HP:0000965 HP:0000421 HP:0000246 HP:0100820 HP:0100520 HP:0012649 HP:0010783 HP:0005244 HP:0004936 HP:0003326 HP:0002960 HP:0002829 HP:0002633 HP:0002586 HP:0002239 HP:0002105 HP:0002027 HP:0002014 HP:0001945 HP:0001933 HP:0000988 HP:0000790 HP:…					Avacopan
inflammatory skin and bowel disease,neonatal,1	MONDO:0013693	HP:0000498 HP:0011473 HP:0001019 HP:0001818 HP:0001508 HP:0001805 HP:0033195 HP:0033194 HP:0033117 HP:0003212 HP:0410017 HP:0025085 HP:0200039	ADAM17
neonatal inflammatory skin and bowel disease	MONDO:0017411	HP:0000498 HP:0001712 HP:0008396 HP:0410017 HP:0200039 HP:0100038 HP:0040189 HP:0040181 HP:0031123 HP:0025085 HP:0012390 HP:0011354 HP:0011228 HP:0011131 HP:0010783 HP:0005406 HP:0003765 HP:0001805	ADAM17,EGFR
Aicardi-Goutieres syndrome 6	MONDO:0014007	HP:0002063 HP:0009709 HP:0000252 HP:0034513 HP:0012229 HP:0001744 HP:0001337 HP:0001873 HP:0001511 HP:0009710 HP:0002505 HP:0001878 HP:0011344 HP:0002371 HP:0011968 HP:0002376 HP:0002415 HP:0002514 HP:0000737 HP:0000639 HP:0002240 HP:0001332	ADAR
autosomal dominant vibratory urticaria	MONDO:0007447	HP:0001041 HP:0001025 HP:0031284	ADGRE2
psoriasis 15, pustular, susceptibility to	MONDO:0014494	HP:0008404 HP:0003765 HP:0000006	AP1S3
myasthenia gravis	MONDO:0009688	HP:0001611 HP:0000508 HP:0003690 HP:0000651 HP:0100522 HP:0003701 HP:0002715 HP:0000818 HP:0001260 HP:0003473 HP:0010628 HP:0002015 HP:0005216 HP:0002960 HP:0012410 HP:0100614 HP:0030880 HP:0001250 HP:0001283 HP:0000651 HP:0000508 HP:0001324 HP:0030210 HP:0010780 HP:0008207 HP:0003401 HP:0003076 HP:0002725 HP:0001370 HP:0000872 HP:0000836 HP:0000365 HP:0012115 HP:0001878 HP:0001063 HP:0000709 HP:…					Guanidine, Pyridostigmine, Pralidoxime, Edrophonium, Ambenonium, Neostigmine
dermatitis herpetiformis	MONDO:0015614	HP:0000820 HP:0001025 HP:0012733 HP:0008066 HP:0000989 HP:0000684 HP:0100725 HP:0009722 HP:0002653 HP:0000969 HP:0000964 HP:0200037 HP:0012538 HP:0010783 HP:0002960 HP:0002757 HP:0002024 HP:0001935 HP:0031446 HP:0000707					Dapsone, Triamcinolone, Sulfapyridine, Sulfoxone
Lambert-Eaton myasthenic syndrome	MONDO:0018556	HP:0030209 HP:0009073 HP:0001097 HP:0004926 HP:0000966 HP:0030357 HP:0002483 HP:0002019 HP:0000802 HP:0000315 HP:0030000 HP:0012332 HP:0003403 HP:0001315 HP:0000217					Amifampridine
Hailey-Hailey disease	MONDO:0008218	HP:0010783 HP:0100792 HP:0200037 HP:0200041 HP:0010783 HP:0000962	ATP2C1
vasculitis due to ADA2 deficiency	MONDO:0014306	HP:0000979 HP:0002040 HP:0000602 HP:0200042 HP:0002381 HP:0001894 HP:0001433 HP:0030880 HP:0001882 HP:0004313 HP:0002719 HP:0000648 HP:0012219 HP:0005523 HP:0002315 HP:0001369 HP:0001888 HP:0001297 HP:0001744 HP:0002721 HP:0001876 HP:0000988 HP:0030053 HP:0001954 HP:0009830 HP:0000822 HP:0032154 HP:0011227 HP:0011108 HP:0000155 HP:0002633 HP:0003326 HP:0012490 HP:0001945 HP:0002716 HP:0002240 HP:…	ADA2
sneddon syndrome	MONDO:0008436	HP:0001647 HP:0002850 HP:0002140 HP:0001250 HP:0033832 HP:0006937 HP:0002315 HP:0001888 HP:0001297 HP:0001337 HP:0003613 HP:0000822 HP:0000965 HP:0033260 HP:0001260 HP:0001342 HP:0001268 HP:0033505 HP:0001075 HP:0002301 HP:0010628 HP:0100576 HP:0002381 HP:0002072 HP:0001250 HP:0001324 HP:0002170 HP:0100545 HP:0001270 HP:0003613 HP:0001337 HP:0000112 HP:0011276 HP:0002376 HP:0002354 HP:0002321 HP:…	ADA2
autoimmune polyendocrine syndrome type 1	MONDO:0009411	HP:0009098 HP:0000134 HP:0000518 HP:0002289 HP:0000846 HP:0001133 HP:0008207 HP:0008404 HP:0000026 HP:0000821 HP:0002728 HP:0000829 HP:0030629 HP:0001081 HP:0031817 HP:0001045 HP:0002014 HP:0200120 HP:0004319 HP:0007663 HP:0020123 HP:0001746 HP:0006297 HP:0100651 HP:0000580 HP:0002582 HP:0001096 HP:0002024 HP:0001596 HP:0008209 HP:0000121 HP:0008207 HP:0000121 HP:0002728 HP:0100651 HP:0001094 HP:…	AIRE
platelet abnormalities with eosinophilia and immune-mediated inflammatory disease	MONDO:0060583	HP:0000498 HP:0011896 HP:0005537 HP:0100658 HP:0100827 HP:0006532 HP:0002719 HP:0003493 HP:0001873 HP:0000988 HP:0032229 HP:0011227 HP:0200029 HP:0002573 HP:0002037 HP:0031813 HP:0001287 HP:0003565 HP:0002633 HP:0002716 HP:0001508 HP:0025085 HP:0025289	ARPC1B
psoriasis 2	MONDO:0011269	HP:0000962 HP:0003765 HP:0025092 HP:0040189 HP:0001036	CARD14
autoimmune lymphoproliferative syndrome type 2B	MONDO:0011804	HP:0033222 HP:0002850 HP:0004315 HP:0005384 HP:0001744 HP:0002028 HP:0002720 HP:0005419 HP:0002716 HP:0000964 HP:0001508 HP:0002090 HP:0033278 HP:0005353 HP:0002099 HP:0410300 HP:0004322 HP:0005425	CASP8
immunodeficiency, common variable, 3	MONDO:0013283	HP:0002850 HP:0000509 HP:0032134 HP:0002720 HP:0002205 HP:0000403 HP:0002718 HP:0010975 HP:0032139 HP:0011108 HP:0011839 HP:0005387 HP:0030388	CD19
complement component 2 deficiency	MONDO:0009006	HP:0000979 HP:0002725	C2
complement component 3 deficiency	MONDO:0013417	HP:0006532 HP:0000100 HP:0001954 HP:0002718 HP:0011110 HP:0000083 HP:0005421 HP:0000793 HP:0002725	C3
macrothrombocytopenia-lymphedema-developmental delay-facial dysmorphism-camptodactyly syndrome	MONDO:0014757	HP:0012385 HP:0410263 HP:0000582 HP:0000343 HP:0001845 HP:0001249 HP:0005160 HP:0001250 HP:0000664 HP:0000648 HP:0000508 HP:0000465 HP:0000252 HP:0000219 HP:0000047 HP:0002719 HP:0002650 HP:0001627 HP:0000316 HP:0002119 HP:0100763 HP:0045075 HP:0030084 HP:0011800 HP:0011220 HP:0010804 HP:0009623 HP:0008947 HP:0007663 HP:0007655 HP:0007033 HP:0003764 HP:0002721 HP:0002714 HP:0002553 HP:0002465 HP:…	CDC42
Pelger-Huet-like anomaly and episodic fever with abdominal pain	MONDO:0009842	HP:0011447 HP:0011107 HP:0002027 HP:0040238 HP:0000421 HP:0002722 HP:0001954 HP:0001818	CEBPE
autoimmune lymphoproliferative syndrome type 2A	MONDO:0011383	HP:0001025 HP:0001890 HP:0000100 HP:0002729 HP:0025300 HP:0003493 HP:0001744 HP:0003237 HP:0004844 HP:0001873 HP:0001973 HP:0003613 HP:0002923 HP:0000967 HP:0003261 HP:0003262 HP:0002972 HP:0001880 HP:0002851 HP:0002730 HP:0003565 HP:0002633 HP:0002853 HP:0005404 HP:0002731 HP:0002239 HP:0001904 HP:0002240 HP:0003496 HP:0003454 HP:0000123 HP:0003453 HP:0001891 HP:0002716	CASP10
diffuse cutaneous systemic sclerosis	MONDO:0016356	HP:0002017 HP:0200042 HP:0002797 HP:0001324 HP:0000951 HP:0001369 HP:0100735 HP:0030142 HP:0002092 HP:0001635 HP:0000083 HP:0100958 HP:0100585 HP:0100520 HP:0030016 HP:0002960 HP:0002829 HP:0002206 HP:0002113 HP:0002094 HP:0002024 HP:0002020 HP:0002015 HP:0001371 HP:0000670 HP:0000217	CCR6,HLA-DRB1,CAV1,IRF5,CCN2
limited cutaneous systemic sclerosis	MONDO:0016358	HP:0200042 HP:0002017 HP:0000951 HP:0009473 HP:0008366 HP:0002206 HP:0002092 HP:0100958 HP:0100585 HP:0100579 HP:0002960 HP:0002020 HP:0002015 HP:0001053 HP:0001000	CCR6,HLA-DRB1,CAV1,KIAA0319L,IRF5,CCN2
immunodeficiency, common variable, 6	MONDO:0013286	HP:0012476 HP:0000979 HP:0032134 HP:0000126 HP:0000105 HP:0002205 HP:0001973 HP:0002718 HP:0012593 HP:0002829 HP:0033295 HP:0010975 HP:0012587 HP:0002240 HP:0011839 HP:0410295 HP:0003774 HP:0000099	CD81
immunodeficiency, common variable, 7	MONDO:0013862	HP:0012476 HP:0002719 HP:0001744 HP:0002028 HP:0003326 HP:0002720 HP:0002205 HP:0001945 HP:0032132 HP:0041059 HP:0033050 HP:0041070 HP:0032139 HP:0000010	CR2
autoimmune interstitial lung disease-arthritis syndrome	MONDO:0014629	HP:0006530 HP:0002091 HP:0001369 HP:0003493 HP:0002789 HP:0008653 HP:0012574 HP:0040223 HP:0011227 HP:0045051 HP:0012735 HP:0002094 HP:0032979 HP:0003565 HP:0002829	COPA
autoinflammatory-pancytopenia syndrome due to DNASE2 deficiency	MONDO:0800132	HP:4000055 HP:0001433 HP:0001433 HP:0001270 HP:0002194 HP:0001510 HP:0002028 HP:0002611 HP:0001876 HP:0001945 HP:0009710 HP:0001954 HP:0009125 HP:0031693 HP:0032252 HP:0001508 HP:0012156 HP:0100651 HP:0000093 HP:0003040 HP:0001395 HP:0000793 HP:0001876	DNASE2
autoimmune lymphoproliferative syndrome due to CTLA4 haploinsuffiency	MONDO:0014493	HP:0100806 HP:0002850 HP:0002788 HP:0004313 HP:0004315 HP:0001890 HP:0002783 HP:0001369 HP:0001888 HP:0001744 HP:0002721 HP:0002720 HP:0001973 HP:0000964 HP:0002110 HP:0100280 HP:0002014 HP:0003765 HP:0002716 HP:0012393 HP:0032216 HP:0002240 HP:0002582 HP:0012410 HP:0100806 HP:0002850 HP:0100653 HP:0002069 HP:0004315 HP:0002788 HP:0002783 HP:0001890 HP:0004313 HP:0001047 HP:0001744 HP:0001510 HP:…	CTLA4
Hashimoto thyroiditis	MONDO:0007699	HP:0000872 HP:0030057	CTLA4
inflammatory skin and bowel disease,neonatal,2	MONDO:0014481	HP:0006532 HP:0005208 HP:0200034 HP:0000527 HP:0000822 HP:0001944 HP:0001508 HP:0100501 HP:0025092 HP:0001680 HP:0200039 HP:0003212 HP:0002013 HP:0001561	EGFR
autoinflammatory syndrome,familial,X-linked,Behcet-like 2	MONDO:0024770	HP:0009789 HP:0100827 HP:0001894 HP:0030783 HP:0001824 HP:0005231 HP:0001369 HP:0002027 HP:0005218 HP:0002205 HP:0000988 HP:0001954 HP:0100633 HP:0011227 HP:0000155 HP:0002037 HP:0002014 HP:0003565 HP:0040218 HP:0001945 HP:0012450 HP:0030374 HP:0002583 HP:0001891	ELF4
MASS syndrome	MONDO:0011431	HP:0000768 HP:0002650 HP:0001166 HP:0004942 HP:0001634 HP:0004933 HP:0001083 HP:0001065 HP:0001519 HP:0100775	FBN1
autosomal systemic lupus erythematosus type 16	MONDO:0013743	HP:0003493 HP:0032229 HP:0045042 HP:0002725 HP:0020151 HP:0005421 HP:0033726	DNASE1L3
autoimmune lymphoproliferative syndrome type 1	MONDO:0011158	HP:0001025 HP:0001890 HP:0002729 HP:0003493 HP:0001744 HP:0004844 HP:0003237 HP:0003613 HP:0001973 HP:0002923 HP:0003261 HP:0003262 HP:0002972 HP:0002851 HP:0002730 HP:0001880 HP:0002853 HP:0002633 HP:0002731 HP:0001904 HP:0002240 HP:0003496 HP:0003454 HP:0003453 HP:0001891	FASLG,FAS
autoimmune lymphoproliferative syndrome	MONDO:0017979	HP:0012190 HP:0100827 HP:0002850 HP:0001025 HP:0100648 HP:0040126 HP:0034447 HP:0004315 HP:0031020 HP:0001250 HP:0000554 HP:0001890 HP:0005407 HP:0003493 HP:0001888 HP:0002315 HP:0001402 HP:0001369 HP:0001744 HP:0100646 HP:0031393 HP:0031392 HP:0030080 HP:0012539 HP:0012191 HP:0012189 HP:0012115 HP:0004844 HP:0003613 HP:0003453 HP:0003261 HP:0003212 HP:0002923 HP:0002848 HP:0002633 HP:0001923 HP:…	FASLG,PRKCD,FAS,CASP10,RASGRP1
gne myopathy	MONDO:0011603	HP:0100284 HP:0007210 HP:0003376 HP:0009027 HP:0030007 HP:0001324 HP:0040047 HP:0010628 HP:0003724 HP:0003691 HP:0001436 HP:0003731 HP:0009077 HP:0001638 HP:0012515 HP:0006467 HP:0006251 HP:0003557 HP:0003547 HP:0003458 HP:0003438 HP:0000821 HP:0100299 HP:0012548 HP:0008963 HP:0008180 HP:0007340 HP:0003805 HP:0003693 HP:0003236 HP:0003458 HP:0003805 HP:0003791 HP:0002460 HP:0001288 HP:0009053	GNE
immune dysregulation-polyendocrinopathy-enteropathy-X-linked syndrome	MONDO:0010580	HP:0001875 HP:0002958 HP:0001250 HP:0011473 HP:0002595 HP:0001369 HP:0002119 HP:0025329 HP:0002028 HP:0004844 HP:0001873 HP:0001973 HP:0001019 HP:0000821 HP:0000964 HP:0500093 HP:0012115 HP:0032169 HP:0001263 HP:0001880 HP:0000099 HP:0002716 HP:0001903 HP:0001508 HP:0100651 HP:0003212 HP:0001596 HP:0100651 HP:0004326 HP:0001875 HP:0100806 HP:0006515 HP:0001025 HP:0100614 HP:0008066 HP:0002719 HP:…	FOXP3
reactive arthritis	MONDO:0017376	HP:0001597 HP:0001824 HP:0001701 HP:0002754 HP:0000509 HP:0008391 HP:0001369 HP:0002206 HP:0002093 HP:0001945 HP:0001659 HP:0000613 HP:0000010 HP:0200039 HP:0100773 HP:0100686 HP:0100543 HP:0011107 HP:0002829 HP:0002103 HP:0002037 HP:0002027 HP:0002014 HP:0001387 HP:0001386 HP:0000962	HLA-B
type 1 diabetes mellitus 20	MONDO:0012919	HP:0100651	HNF1A
Singleton-Merten syndrome 1	MONDO:0024535	HP:0000508 HP:0002650 HP:0000219 HP:0000337 HP:0030043 HP:0009771 HP:0009890 HP:0005303 HP:0001324 HP:0002857 HP:0004325 HP:0001762 HP:0006232 HP:0000939 HP:0000501 HP:0000545 HP:0002205 HP:0001635 HP:0008102 HP:0000706 HP:0032153 HP:0003182 HP:0001640 HP:0001761 HP:0000992 HP:0000670 HP:0001682 HP:0006336 HP:0002515 HP:0000938 HP:0100550 HP:0004380 HP:0004382 HP:0002684 HP:0002202 HP:0000327 HP:…	IFIH1
Aicardi-Goutieres syndrome 7	MONDO:0014367	HP:0002135 HP:0001025 HP:0001249 HP:0008940 HP:0007229 HP:0001824 HP:0000100 HP:0001698 HP:0000252 HP:0001250 HP:0002783 HP:0001047 HP:0001562 HP:0001369 HP:0002421 HP:0001744 HP:0002248 HP:0001876 HP:0002445 HP:0001873 HP:0001511 HP:0009710 HP:0000988 HP:0000821 HP:0001878 HP:0000822 HP:0001639 HP:0012115 HP:0002090 HP:0001285 HP:0002376 HP:0002573 HP:0002059 HP:0002014 HP:0008936 HP:0002633 HP:…	IFIH1
primary sclerosing cholangitis	MONDO:0013433	HP:0100575 HP:0001733 HP:0000989 HP:0000952 HP:0000554 HP:0001824 HP:0001433 HP:0012440 HP:0100512 HP:0001402 HP:0002910 HP:0000939 HP:0001744 HP:0100651 HP:0100646 HP:0100626 HP:0100513 HP:0040275 HP:0030153 HP:0012378 HP:0012115 HP:0011892 HP:0008151 HP:0004905 HP:0003700 HP:0003459 HP:0003073 HP:0002608 HP:0002202 HP:0002027 HP:0001635 HP:0001081 HP:0000938 HP:0000716 HP:0000083 HP:0100727 HP:…	GPR35,SEMA4D,TCF4,MST1
autoinflammatory disease,X-linked	MONDO:0800129	HP:0001875 HP:0002850 HP:0002754 HP:0004315 HP:0001433 HP:0100653 HP:0004313 HP:0000698 HP:0012490 HP:0012122 HP:0012121 HP:0012424 HP:0010976 HP:0410300 HP:0001342	IKBKG
chronic recurrent multifocal osteomyelitis 3	MONDO:0958177	HP:0002754 HP:0001945 HP:0100847 HP:0002653 HP:0003565	IL1R1
sterile multifocal osteomyelitis with periostitis and pustulosis	MONDO:0013021	HP:0025615 HP:0002797 HP:0002754 HP:0002754 HP:0002754 HP:0001270 HP:0001744 HP:0000962 HP:0000885 HP:0002206 HP:0000988 HP:0002949 HP:0000904 HP:0040165 HP:0002829 HP:0010280 HP:0011227 HP:0025092 HP:0001386 HP:0003565 HP:0000938 HP:0011897 HP:0002240 HP:0200039 HP:0001531 HP:0025116 HP:0002098 HP:0200039 HP:0200039 HP:0200039	IL1RN
IL21-related infantile inflammatory bowel disease	MONDO:0014338	HP:0004315 HP:0001510 HP:0002205 HP:0032154 HP:0033343 HP:0100759 HP:0001508 HP:0012378 HP:0011839 HP:0030388 HP:0002037 HP:0100280 HP:0003212	IL21
bullous pemphigoid	MONDO:0019082	HP:0001025 HP:0000989 HP:0012733 HP:0008066 HP:0002719 HP:0001824 HP:0033106 HP:0200097 HP:4000020 HP:4000019 HP:0003765 HP:0010783 HP:0002960 HP:0000964 HP:0000819	HLA-DQB1,HLA-DRB1
type 1 diabetes mellitus 10	MONDO:0011168	HP:0000819	IL2RA
autoimmune pulmonary alveolar proteinosis	MONDO:0012579	HP:0000961 HP:0002091 HP:0012418 HP:0100749 HP:0002105 HP:0002205 HP:0045051 HP:0031996 HP:0002090 HP:0012735 HP:0002094 HP:0020050 HP:0030049 HP:0006517 HP:0025044 HP:0001217 HP:0030830 HP:0000961 HP:0100749 HP:0001824 HP:0012418 HP:0002091 HP:0010876 HP:0025391 HP:0012735 HP:0012378 HP:0002105 HP:0001945 HP:0045051 HP:0030057 HP:0025435 HP:0003651 HP:0002094 HP:0002087 HP:0001217 HP:0006517	HLA-DRB1
psoriasis 14,pustular	MONDO:0013626	HP:0025252 HP:0001974 HP:0003765 HP:0008404 HP:0001945 HP:0030151 HP:0040313 HP:0011897 HP:0011227 HP:0010783 HP:0025092 HP:0200039 HP:0000221 HP:0005764 HP:0001036 HP:0003765 HP:0001597 HP:0100806 HP:0000554 HP:0025502 HP:0025252 HP:0002910 HP:0001888 HP:0001369 HP:0100847 HP:0010741 HP:0003073 HP:0002902 HP:0002901 HP:0001513 HP:0000083 HP:0001635 HP:0100825 HP:0012378 HP:0011227 HP:0001974 HP:…	IL36RN
immunodeficiency, common variable, 1	MONDO:0011864	HP:0005435 HP:0002850 HP:0004315 HP:0006532 HP:0000509 HP:0001744 HP:0002721 HP:0002720 HP:0002837 HP:0000403 HP:0002716 HP:0002718 HP:0011108 HP:0010976 HP:0002090 HP:0002240 HP:0002110 HP:0030388 HP:0002014 HP:0001904	ICOS
type 1 diabetes mellitus 2	MONDO:0007454	HP:0025708 HP:0100651 HP:0000006	INS
immunodeficiency, common variable, 14	MONDO:0054691	HP:0002850 HP:0004315 HP:0002028 HP:0002720 HP:0003765 HP:0011108 HP:0005387 HP:0030388 HP:0032140 HP:0005357	IRF2BP2
common variable immunodeficiency	MONDO:0015517	HP:0000979 HP:0002091 HP:0004313 HP:0002023 HP:0002910 HP:0001888 HP:0001392 HP:0001744 HP:0100723 HP:0006783 HP:0002829 HP:0002665 HP:0002633 HP:0002097 HP:0001531 HP:0002837 HP:0002721 HP:0002716 HP:0002205 HP:0002110 HP:0002090 HP:0001973 HP:0001878 HP:0000389 HP:0000388 HP:0000248	ICOS,TNFRSF13B,CR2,MS4A1,NFKB1,TNFRSF13C,CD81,PRKCD,IRF2BP2,CD19,NFKB2,TNFSF12
immunodeficiency, common variable, 2	MONDO:0009413	HP:0005435 HP:0002850 HP:0000509 HP:0004315 HP:0006532 HP:0002729 HP:0001744 HP:0002720 HP:0002665 HP:0000403 HP:0011108 HP:0005387 HP:0002110 HP:0410301 HP:0002014 HP:0001287 HP:0002837 HP:0002716 HP:0002718 HP:0011839 HP:0002240 HP:0002664 HP:0002960	ICOS,TNFRSF13B,CR2,TNFRSF13C,CD19
autoinflammation,immune dysregulation,and eosinophilia	MONDO:0033558	HP:0001433 HP:0000100 HP:0001407 HP:0001047 HP:0004429 HP:0000821 HP:0500093 HP:0032021 HP:0001508 HP:0012578 HP:0002099 HP:0004322 HP:0031813 HP:0001880	JAK1
Majeed syndrome	MONDO:0012316	HP:0004326 HP:0002907 HP:0100769 HP:0004840 HP:0002754 HP:0001824 HP:0002315 HP:0001744 HP:0100820 HP:0012735 HP:0011123 HP:0002659 HP:0002113 HP:0002024 HP:0001371 HP:0000093 HP:0011001 HP:0003326 HP:0002240 HP:0001974 HP:0001508 HP:0001061 HP:0000969 HP:0200039 HP:0200034 HP:0012647 HP:0005561 HP:0004810 HP:0003025 HP:0002829 HP:0002653 HP:0001945 HP:0012132 HP:0002754 HP:0001433 HP:0001510 HP:…	LPIN2
Aicardi-Goutieres syndrome 8	MONDO:0030361	HP:0002135 HP:0002500 HP:0000050 HP:0001250 HP:0012229 HP:0011344 HP:0000639 HP:0002059 HP:0000737	LSM11
autoimmune lymphoproliferative syndrome type 4	MONDO:0013767	HP:0001875 HP:0100827 HP:0002719 HP:0002729 HP:0005523 HP:0001744 HP:0002731 HP:0001876 HP:0002665 HP:0001973 HP:0001878 HP:0012311 HP:0001909 HP:0010702 HP:0002240 HP:0002960 HP:0002205	KRAS,NRAS
juvenile arthritis due to defect in LACC1	MONDO:0032920	HP:0001894 HP:0003493 HP:0001974 HP:0000988 HP:0032323 HP:0033087	LACC1
Reynolds syndrome	MONDO:0013276	HP:0200042 HP:0000952 HP:0000989 HP:0001369 HP:0001097 HP:0100725 HP:0002383 HP:0002093 HP:0001541 HP:0001394 HP:0100585 HP:0100579 HP:0012378 HP:0011838 HP:0011354 HP:0007400 HP:0004295 HP:0003326 HP:0002240 HP:0002020 HP:0002015 HP:0001945 HP:0000988 HP:0000217 HP:0025406 HP:0000989 HP:0012219 HP:0002570 HP:0030880 HP:0000952 HP:0100324 HP:0030873 HP:0001888 HP:0003493 HP:0001744 HP:0003155 HP:…	LBR
autosomal recessive familial Mediterranean fever	MONDO:0009572	HP:0001917 HP:0002574 HP:0100749 HP:0001701 HP:0000100 HP:0100796 HP:0100796 HP:0001369 HP:0002315 HP:0001744 HP:0001974 HP:0002027 HP:0001954 HP:0032154 HP:0011034 HP:0002829 HP:0011227 HP:0100280 HP:0002013 HP:0002014 HP:0003565 HP:0001287 HP:0003326 HP:0012450 HP:0033332 HP:0011897 HP:0002240 HP:0001055 HP:0002202 HP:0002586 HP:0002102 HP:0003774	MEFV
familial Mediterranean fever,autosomal dominant	MONDO:0007601	HP:0100749 HP:0001917 HP:0002027 HP:0002829 HP:0000093 HP:0000083 HP:0005764 HP:0001055 HP:0002586 HP:0002102 HP:0001954	MEFV
sweet syndrome	MONDO:0011959	HP:0100614 HP:0011944 HP:0008066 HP:0002719 HP:0030783 HP:0004808 HP:0200039 HP:0200037 HP:0040313 HP:0040154 HP:0025452 HP:0020169 HP:0012490 HP:0004377 HP:0002664 HP:0002037 HP:0001903 HP:0005550 HP:0003002 HP:0001644 HP:0032324 HP:0025616 HP:0011897 HP:0011227 HP:0011118 HP:0003565 HP:0003326 HP:0002829 HP:0001974 HP:0001155 HP:0001061 HP:0000464 HP:0000271 HP:0200036 HP:0031236 HP:0030782 HP:…	MEFV
mevalonate kinase deficiency	MONDO:0017708	HP:0002840 HP:0032638 HP:0025143 HP:0000662 HP:0002321 HP:0003593 HP:0011897 HP:0045073 HP:0032163 HP:0002719 HP:0002716 HP:0006772 HP:0002315 HP:0000510 HP:0001744 HP:0001369 HP:0003326 HP:0003565 HP:0410246 HP:0002014 HP:0002013 HP:0000155 HP:0002373 HP:0003261 HP:0009098 HP:0002829 HP:0000007 HP:0001954 HP:0000988 HP:0000543 HP:0001433 HP:0002027 HP:0001974 HP:0002028	MVK
mevalonic aciduria	MONDO:0012481	HP:0000430 HP:0002073 HP:0001433 HP:0000592 HP:0004819 HP:0002719 HP:0000369 HP:0000252 HP:0000518 HP:0003236 HP:0000239 HP:0000543 HP:0410246 HP:0001873 HP:0000268 HP:0000988 HP:0006564 HP:0012282 HP:0011227 HP:0002013 HP:0002059 HP:0002014 HP:0025435 HP:0002716 HP:0001903 HP:0001508 HP:0001272 HP:0001974 HP:0000325 HP:0006268 HP:0000969 HP:0002829 HP:0100018 HP:0001263 HP:0001260 HP:0000494 HP:…	MVK
combined immunodeficiency due to LRBA deficiency	MONDO:0013863	HP:0100806 HP:0002850 HP:0008940 HP:0000509 HP:0012219 HP:0004315 HP:0000554 HP:0006532 HP:0002719 HP:0001890 HP:0011473 HP:0005523 HP:0001369 HP:0410252 HP:0001744 HP:0001510 HP:0002721 HP:0002028 HP:0002665 HP:0001876 HP:0002720 HP:0001873 HP:0002205 HP:0001973 HP:0000403 HP:0000821 HP:0025526 HP:0100759 HP:0010976 HP:0011108 HP:0002090 HP:0002110 HP:0030388 HP:0002037 HP:0001045 HP:0002716 HP:…	LRBA
immunodeficiency 72 with autoinflammation	MONDO:0033551	HP:0001433 HP:0002719 HP:0012302 HP:0005404 HP:0003237 HP:0000403 HP:0002716 HP:0100759 HP:0032163 HP:0032184 HP:0002110 HP:0003212	NCKAP1L
familial cold autoinflammatory syndrome 4	MONDO:0014498	HP:0001025 HP:0001945 HP:0002829	NLRC4
periodic fever-infantile enterocolitis-autoinflammatory syndrome	MONDO:0014472	HP:0001025 HP:0002572 HP:0011473 HP:0001744 HP:0001744 HP:0001876 HP:0001873 HP:0000988 HP:0001954 HP:0002829 HP:0011227 HP:0012378 HP:0003281 HP:0011900 HP:0005521 HP:0001287 HP:0003326 HP:0040218 HP:0008872 HP:0001508 HP:0012178 HP:0003073 HP:0025420 HP:0004322 HP:0005208 HP:0001945 HP:0001903 HP:0004387	NLRC4
familial cold autoinflammatory syndrome 2	MONDO:0012724	HP:0000407 HP:0001025 HP:0012219 HP:0001369 HP:0002315 HP:0001744 HP:0001974 HP:0003326 HP:0002027 HP:0000988 HP:0002716 HP:0001954 HP:0001954 HP:0002829 HP:0033050 HP:0011227 HP:0011107 HP:0012514 HP:0003565 HP:0001954	NLRP12
familial cold autoinflammatory syndrome 1	MONDO:0007349	HP:0001025 HP:0000554 HP:0000509 HP:0001917 HP:0001369 HP:0002315 HP:0003326 HP:0001974 HP:0001945 HP:0000988 HP:0001954 HP:0032154 HP:0002829 HP:0011227 HP:0012378 HP:0000365 HP:0025143	NLRP3
familial cold autoinflammatory syndrome	MONDO:0018768	HP:0000407 HP:0001959 HP:0002017 HP:0001025 HP:0000509 HP:0000989 HP:0002315 HP:0001369 HP:0002829 HP:0002027 HP:0001944 HP:0012534 HP:0012378 HP:0010783 HP:0003326 HP:0001945 HP:0000975	NLRP3
Muckle-Wells syndrome	MONDO:0008633	HP:0000509 HP:0012432 HP:0001917 HP:0003326 HP:0001974 HP:0001954 HP:0040186 HP:0100759 HP:0002829 HP:0011227 HP:0011107 HP:0004322 HP:0005764 HP:0003565 HP:0030953 HP:0000408 HP:0000083 HP:0000365 HP:0001025 HP:0002091 HP:0000648 HP:0000174 HP:0001917 HP:0000554 HP:0000509 HP:0000100 HP:0000366 HP:0001369 HP:0001744 HP:0000501 HP:0100490 HP:0011107 HP:0008064 HP:0004322 HP:0004299 HP:0003326 HP:…	NLRP3
CINCA syndrome	MONDO:0011776	HP:0001433 HP:0000554 HP:0001250 HP:0001369 HP:0001510 HP:0001974 HP:0000520 HP:0002007 HP:0000988 HP:0001954 HP:0000408 HP:0011227 HP:0001085 HP:0001880 HP:0003565 HP:0001287 HP:0001004 HP:0002716 HP:0001903 HP:0000365 HP:0033308 HP:0000988 HP:0000407 HP:0000979 HP:0001249 HP:0002017 HP:0001025 HP:0002353 HP:0100533 HP:0002652 HP:0002516 HP:0000554 HP:0001911 HP:0001744 HP:0001510 HP:0100654 HP:…	NLRP3
Yao syndrome	MONDO:0015019	HP:0000787 HP:0001824 HP:0100749 HP:0001701 HP:0001369 HP:0001097 HP:0003326 HP:0002027 HP:0000988 HP:0001714 HP:0001954 HP:0000217 HP:0011123 HP:0002829 HP:0002099 HP:0000155 HP:0002102 HP:0003565 HP:0002014	NOD2
infantile-onset periodic fever-panniculitis-dermatosis syndrome	MONDO:0014912	HP:0002028 HP:0002633 HP:0003326 HP:0002027 HP:0000988 HP:0012490 HP:0001954 HP:0002716 HP:0009125 HP:0002829 HP:0003261 HP:0003496 HP:0001531 HP:0032219 HP:0001386 HP:0001974 HP:0011227 HP:0011897 HP:0002014	OTULIN
immunodeficiency, common variable, 5	MONDO:0013285	HP:0032134 HP:0003493 HP:0010975 HP:0011839 HP:0002718 HP:0005387 HP:0002205	MS4A1
immunodeficiency, common variable, 12	MONDO:0014697	HP:0006532 HP:0002719 HP:0001890 HP:0004313 HP:0001581 HP:0001873 HP:0006510 HP:0011108 HP:0005387 HP:0002110 HP:0002582 HP:0001596 HP:0025452 HP:0005425	NFKB1
immunodeficiency, common variable, 10	MONDO:0014260	HP:0002850 HP:0002021 HP:0004315 HP:0006532 HP:0007418 HP:0033166 HP:0030804 HP:0002720 HP:0000403 HP:0007099 HP:0011108 HP:0032069 HP:0001263 HP:0005387 HP:0002099 HP:0025379 HP:0410028 HP:0003765 HP:0001943 HP:0031074 HP:0012203 HP:0011734 HP:0005215 HP:0000824	NFKB2
autoinflammation-PLCG2-associated antibody deficiency-immune dysregulation	MONDO:0013944	HP:0100658 HP:0006515 HP:0002850 HP:0002958 HP:0000518 HP:0002720 HP:0200020 HP:0002829 HP:0100279 HP:0011950 HP:0010783 HP:0030388 HP:0004387 HP:0005425	PLCG2
autoinflammation with arthritis and dyskeratosis	MONDO:0060457	HP:0011496 HP:0032061 HP:0033001 HP:0007502 HP:0000554 HP:0001890 HP:0001097 HP:0003493 HP:0001744 HP:0001510 HP:0003237 HP:0001954 HP:0011227 HP:0003261 HP:0025092 HP:0005764 HP:0000972 HP:0000613 HP:0100646 HP:0001508 HP:0000958 HP:0002240 HP:0011859	NLRP1
Guillain-Barre syndrome,familial	MONDO:0007691	HP:0007131	PMP22
Guillain-Barre syndrome	MONDO:0016218	HP:0007131 HP:0000006	PMP22
X-linked reticulate pigmentary disorder	MONDO:0010523	HP:0001249 HP:0033253 HP:0002236 HP:0002236 HP:0006532 HP:0000962 HP:0002028 HP:0000966 HP:0007599 HP:0000505 HP:0001217 HP:0000965 HP:0011229 HP:0011229 HP:0001263 HP:0002110 HP:0000572 HP:0007588 HP:0000559 HP:0000613 HP:0033178 HP:0012227 HP:0002583 HP:0012309 HP:0001531 HP:0001531	POLA1
proteasome-associated autoinflammatory syndrome 5	MONDO:0030924	HP:0001744 HP:0001945 HP:0002240 HP:0033331 HP:0002155 HP:0001531 HP:0000988	PSMB10
proteasome-associated autoinflammatory syndrome 3	MONDO:0054699	HP:0100614 HP:0000956 HP:0000509 HP:0002719 HP:0025131 HP:0001369 HP:0001888 HP:0001744 HP:0001873 HP:0000246 HP:0000988 HP:0001954 HP:0100539 HP:0002829 HP:0002155 HP:0003565 HP:0012490 HP:0009125 HP:0002716 HP:0001903 HP:0001508 HP:0010702 HP:0002240 HP:0001371	PSMB4,PSMB9
proteasome-associated autoinflammatory syndrome 1	MONDO:0054698	HP:0000031 HP:0002135 HP:0001249 HP:0000956 HP:0000509 HP:0001507 HP:0011675 HP:0002788 HP:0012219 HP:0030783 HP:0003202 HP:0001324 HP:0001250 HP:0040270 HP:0025131 HP:0001744 HP:0001510 HP:0007856 HP:0001315 HP:0001873 HP:0002925 HP:0030053 HP:0001954 HP:0001635 HP:0100759 HP:0011227 HP:0011108 HP:0003261 HP:0001640 HP:0002653 HP:0000179 HP:0012490 HP:0002716 HP:0009125 HP:0009125 HP:0001822 HP:…	PSMB8
proteosome-associated autoinflammatory syndrome	MONDO:0009726	HP:0002135 HP:0003202 HP:0000750 HP:0001371 HP:0001890 HP:0002240 HP:0003593 HP:0001270 HP:0010783 HP:0009064 HP:0000969 HP:0033331 HP:0100614 HP:0000007 HP:0002716 HP:0001954 HP:0012490 HP:0001744	PSMG2
familial cold autoinflammatory syndrome 3	MONDO:0013766	HP:0000989 HP:0003193 HP:0003493 HP:0000872 HP:0000403 HP:0012393 HP:0100665 HP:0012203 HP:0011971 HP:0031972 HP:0010783 HP:0002099 HP:0410135 HP:0005425 HP:0001045	PLCG2
autoinflammatory syndrome with pyogenic bacterial infection and amylopectinosis	MONDO:0017992	HP:0001396 HP:0003236 HP:0002840 HP:0003676 HP:0001250 HP:0001395 HP:0003075 HP:0002240 HP:0003593 HP:0032435 HP:0001508 HP:0001903 HP:0002718 HP:0002716 HP:0001324 HP:0003701 HP:0002910 HP:0001942 HP:0001744 HP:0001644 HP:0003326 HP:0003623 HP:0003202 HP:0002037 HP:0000076 HP:0002573 HP:0002650 HP:0000508 HP:0000007 HP:0001635 HP:0000964 HP:0001019 HP:0001954 HP:0001638 HP:0008404 HP:0001510 HP:…	RBCK1
polyglucosan body myopathy 1 with or without immunodeficiency	MONDO:0014389	HP:0000963 HP:0003202 HP:0001942 HP:0001324 HP:0001250 HP:0003236 HP:0000508 HP:0002650 HP:0003075 HP:0001744 HP:0001510 HP:0001974 HP:0002721 HP:0002028 HP:0002027 HP:0008404 HP:0001638 HP:0001954 HP:0001019 HP:0001635 HP:0002573 HP:0000076 HP:0002037 HP:0003326 HP:0001644 HP:0003701 HP:0002716 HP:0002718 HP:0001903 HP:0001508 HP:0032435 HP:0002240 HP:0001395 HP:0002840 HP:0001396 HP:0000964	RBCK1
mucocutaneous ulceration,chronic	MONDO:0032659	HP:0032565 HP:0032564 HP:0000155	RELA
proteasome-associated autoinflammatory syndrome 2	MONDO:0054700	HP:0003237 HP:0025528 HP:0001873 HP:0004429 HP:0000988 HP:0033221 HP:0034156 HP:0100539 HP:0002829 HP:0011227 HP:0010976 HP:0031234 HP:0003261 HP:0032069 HP:0001482 HP:0410243 HP:0001250 HP:0003493 HP:0025379 HP:0003565 HP:0001945 HP:0030084 HP:0009125 HP:0002716 HP:0002718 HP:0001508 HP:0030374 HP:0001156	POMP
Singleton-Merten syndrome 2	MONDO:0014575	HP:0009771 HP:0011675 HP:0002650 HP:0000501 HP:0000962 HP:0025526 HP:0000938 HP:0032153 HP:0004380 HP:0004322 HP:0000164 HP:0001650	RIGI
immunodeficiency 57	MONDO:0020849	HP:0009789 HP:0004313 HP:0040218 HP:0002205 HP:0000988 HP:0001508 HP:0010976 HP:0005263 HP:0002110 HP:0410297 HP:0006528 HP:0002037 HP:0005403 HP:0002014	RIPK1
autoimmune lymphoproliferative syndrome,type III caused by mutation in PRKCD	MONDO:8000024	HP:0100721 HP:0001433 HP:0008940 HP:0002719 HP:0001890 HP:0002788 HP:0002783 HP:0000100 HP:0001973 HP:0001954 HP:0000403 HP:0031041 HP:0011227 HP:0011108 HP:0045042 HP:0030388 HP:0005421 HP:0031956 HP:0003565 HP:0005404 HP:0002716 HP:0002716 HP:0012178 HP:0031964 HP:0010702 HP:0410293 HP:0030374 HP:0002240 HP:0020072 HP:0001596 HP:0001744 HP:0001744 HP:0025475 HP:0005523 HP:0001369 HP:0033207 HP:…	PRKCD
Aicardi-Goutieres syndrome 4	MONDO:0012472	HP:0000238 HP:0000369 HP:0001433 HP:0001257 HP:0001250 HP:0000444 HP:0200149 HP:0002119 HP:0001744 HP:0001876 HP:0001873 HP:0001511 HP:0002093 HP:0011344 HP:0011968 HP:0002059 HP:0000253 HP:0002415 HP:0002514 HP:0002240 HP:0001272 HP:0001332	RNASEH2A
proteasome-associated autoinflammatory syndrome 4	MONDO:0030931	HP:0100614 HP:0000750 HP:0002135 HP:0001890 HP:0003202 HP:0009064 HP:0001270 HP:0001744 HP:0012490 HP:0001954 HP:0002716 HP:0033331 HP:0000969 HP:0010783 HP:0002240 HP:0001371	PSMG2
Aicardi-Goutieres syndrome 2	MONDO:0012429	HP:0100827 HP:0002135 HP:0000252 HP:0009704 HP:0002059 HP:0001298 HP:0001258 HP:0001332	RNASEH2B
Aicardi-Goutieres syndrome 3	MONDO:0012471	HP:0002500 HP:0001433 HP:0001257 HP:0200149 HP:0001347 HP:0001873 HP:0002514 HP:0009710 HP:0000639 HP:0011344 HP:0001290 HP:0012448 HP:0001252 HP:0002079 HP:0001332 HP:0001298 HP:0000253	RNASEH2C
Aicardi-Goutieres syndrome 9	MONDO:0030362	HP:0000533 HP:0000750 HP:0002135 HP:0004722 HP:0000763 HP:0001433 HP:0001712 HP:0002650 HP:0001824 HP:0006895 HP:0001701 HP:0001257 HP:0001698 HP:0000648 HP:0000096 HP:0000252 HP:0001250 HP:0002510 HP:0000939 HP:0000742 HP:0001511 HP:0009710 HP:0000821 HP:0009830 HP:0000822 HP:0001878 HP:0001285 HP:0006956 HP:0002059 HP:0008936 HP:0001029 HP:0002514 HP:0000737 HP:0032263 HP:0001903 HP:0001508 HP:…	RNU7-1
Aicardi-Goutieres syndrome 5	MONDO:0013059	HP:0002135 HP:0007321 HP:0001257 HP:0007229 HP:0000252 HP:0200149 HP:0001873 HP:0009710 HP:0040189 HP:0003040 HP:0001263 HP:0002352 HP:0008936 HP:0002415 HP:0008872 HP:0000737 HP:0000958 HP:0001371 HP:0030356	SAMHD1
chilblain lupus 2	MONDO:0013739	HP:0009710 HP:0000992	SAMHD1
combined immunodeficiency due to partial RAG1 deficiency	MONDO:0012359	HP:0100806 HP:0006515 HP:0001890 HP:0001744 HP:0002960 HP:0010976 HP:0005403 HP:0004430 HP:0002721 HP:0001904	RAG1
cherubism	MONDO:0007315	HP:0200057 HP:0001571 HP:0200056 HP:0001133 HP:0001138 HP:0000677 HP:0000520 HP:0000311 HP:0000505 HP:0000689 HP:0007663 HP:0033176 HP:0009085 HP:0030802 HP:0030793 HP:0000189 HP:0002781 HP:0000648 HP:0012062 HP:0000293 HP:0008872 HP:0002870 HP:0001608 HP:0000529 HP:0000520 HP:0000505 HP:0012802 HP:0006482 HP:0000677 HP:0000277 HP:0000164	SH3BP2
autoinflammation with episodic fever and lymphadenopathy	MONDO:0030018	HP:0003493 HP:0001744 HP:0002027 HP:0002923 HP:0001935 HP:0002716 HP:0001954 HP:0002240 HP:0011110 HP:0000155	RIPK1
Aicardi-Goutieres syndrome	MONDO:0018866	HP:0002828 HP:0100614 HP:0030880 HP:0002650 HP:0000508 HP:0000369 HP:0009709 HP:0001433 HP:0001250 HP:0000252 HP:0002132 HP:0001257 HP:0002510 HP:0002315 HP:0001369 HP:0000444 HP:0002910 HP:0002119 HP:0000501 HP:0012490 HP:0007256 HP:0007108 HP:0006579 HP:0004809 HP:0003552 HP:0002313 HP:0001640 HP:0001609 HP:0001357 HP:0001337 HP:0001087 HP:0001063 HP:0000965 HP:0000821 HP:0000819 HP:0000639 HP:…	RNASEH2A,RNASEH2B,ADAR,SAMHD1,TREX1,LSM11,IFIH1,RNU7-1,RNASEH2C
autoinflammatory syndrome with immunodeficiency	MONDO:0800130	HP:0003493 HP:0001744 HP:0004844 HP:0002205 HP:0001973 HP:0002725 HP:0002716 HP:0030384 HP:0002608 HP:0100646 HP:0012189 HP:0033028 HP:0033631 HP:0002240 HP:0020151 HP:0030388 HP:0000099	SOCS1
pediatric systemic lupus erythematosus	MONDO:0019725	HP:0100614 HP:0001324 HP:0001250 HP:0100749 HP:0030880 HP:0001882 HP:0001698 HP:0000951 HP:0000100 HP:0025300 HP:0002315 HP:0001369 HP:0003493 HP:0001888 HP:0040319 HP:0025343 HP:0007417 HP:0004372 HP:0003270 HP:0002829 HP:0002725 HP:0002301 HP:0002094 HP:0002086 HP:0002027 HP:0002013 HP:0001541 HP:0000709 HP:0000707 HP:0000155 HP:0100543 HP:0003453 HP:0002463 HP:0002014 HP:0001596 HP:0025435 HP:…	SPP1,IRAK1,STAT4
STAT3-related early-onset multisystem autoimmune disease	MONDO:0014414	HP:0006515 HP:0001433 HP:0002788 HP:0004313 HP:0001890 HP:0002783 HP:0001738 HP:0001973 HP:0000823 HP:0000964 HP:0000821 HP:0002608 HP:0012189 HP:0002571 HP:0005764 HP:0005942 HP:0001904 HP:0100651 HP:0002242 HP:0004322 HP:0000164 HP:0002960 HP:0100651	STAT3
STING-associated vasculopathy with onset in infancy	MONDO:0014405	HP:0033425 HP:0100614 HP:0001894 HP:0032230 HP:0030880 HP:0001882 HP:0003202 HP:0002719 HP:0002729 HP:0001888 HP:0025300 HP:0003493 HP:0033280 HP:0003237 HP:0002789 HP:0002206 HP:0002205 HP:0008404 HP:0003613 HP:0002923 HP:0000988 HP:0001954 HP:0000965 HP:0002829 HP:0011227 HP:0033434 HP:0003261 HP:0001387 HP:0003565 HP:0001009 HP:0001903 HP:0001508 HP:0033250 HP:0033505 HP:0008070 HP:0010783 HP:…	STING1
immunodeficiency, common variable, 4	MONDO:0013284	HP:0002850 HP:0004315 HP:0006532 HP:0011108 HP:0011839 HP:0002718 HP:0005387 HP:0410300	TNFRSF13C
autosomal dominant familial periodic fever	MONDO:0007727	HP:0100614 HP:0000509 HP:0002315 HP:0002028 HP:0002027 HP:0000988 HP:0012280 HP:0001954 HP:0040186 HP:0100539 HP:0002829 HP:0002013 HP:0005764 HP:0002653 HP:0003565 HP:0003326 HP:0002239 HP:0012450 HP:0040313 HP:0002240 HP:0025289 HP:0003552 HP:0001055 HP:0002102 HP:0030953 HP:4000041 HP:0100658 HP:0100614 HP:0100781 HP:0100776 HP:0100749 HP:0100537 HP:0000554 HP:0000509 HP:0012733 HP:0001701 HP:…	TNFRSF1A
systemic lupus erythematosus 17	MONDO:0859083	HP:0100653 HP:0001653 HP:0001873 HP:0001973 HP:0002725 HP:0001954 HP:0100735 HP:0033342 HP:0002829 HP:0012486 HP:0045042 HP:0002072 HP:0030880 HP:0001882 HP:0002315 HP:0001888 HP:0000739 HP:0025300 HP:0003493 HP:0005421 HP:0000155 HP:0001945 HP:0001596	TLR7
autoinflammatory syndrome,familial,Behcet-like 1	MONDO:0800045	HP:0002072 HP:0001888 HP:0003493 HP:0003249 HP:0001873 HP:0000988 HP:0001954 HP:0001878 HP:0012122 HP:0032024 HP:0025343 HP:0002583 HP:0000155 HP:0005764	TNFAIP3
congenital sideroblastic anemia-B-cell immunodeficiency-periodic fever-developmental delay syndrome	MONDO:0014487	HP:0001924 HP:0000407 HP:0000510 HP:0001981 HP:0004313 HP:0001250 HP:0004840 HP:0002194 HP:0001744 HP:0001510 HP:0001334 HP:0001638 HP:0010976 HP:0032323 HP:0001263 HP:0002299 HP:0002059 HP:0008936 HP:0003128 HP:0001290 HP:0001251 HP:0001252 HP:0003355 HP:0002188 HP:0000121	TRNT1
autoimmune enteropathy and endocrinopathy - susceptibility to chronic infections syndrome	MONDO:0013599	HP:0031382 HP:0009098 HP:0003202 HP:0002754 HP:0001324 HP:0001824 HP:0002958 HP:0002719 HP:0012204 HP:0001890 HP:0011473 HP:0001888 HP:0001744 HP:0001510 HP:0002721 HP:0002205 HP:0002728 HP:0032249 HP:0012378 HP:0012735 HP:0002110 HP:0002576 HP:0003347 HP:0001945 HP:0002716 HP:0000938 HP:0032064 HP:0012203 HP:0032257 HP:0002240 HP:0033608 HP:0002243 HP:0000823 HP:0000821 HP:0000964 HP:0002014 HP:…	TOM1,STAT1
idiopathic CD4 lymphocytopenia	MONDO:0014226	HP:0033222 HP:0032275 HP:0002788 HP:0006532 HP:0005407 HP:0001888 HP:0002721 HP:0000403 HP:0010976 HP:0011108 HP:0011945 HP:0100582 HP:0002110 HP:0005403	UNC119
pseudo-TORCH syndrome 2	MONDO:0018828	HP:0000252 HP:0001250 HP:0001662 HP:0002119 HP:0005932 HP:0002126 HP:0000883 HP:0001873 HP:0000967 HP:0002093 HP:0033677 HP:0001541 HP:0001321 HP:0001684 HP:0006956 HP:0001342 HP:0003128 HP:0002514 HP:0001643 HP:0025116 HP:0002282 HP:0001290 HP:0002240 HP:0002202 HP:0001254	USP18
Aicardi-Goutieres syndrome 1	MONDO:0009165	HP:0000979 HP:0002135 HP:0007305 HP:0007321 HP:0001257 HP:0009709 HP:0000252 HP:0007229 HP:0001250 HP:0001250 HP:0007352 HP:0200149 HP:0002421 HP:0001744 HP:0000501 HP:0000742 HP:0001873 HP:0002448 HP:0003613 HP:0009710 HP:0000967 HP:0001638 HP:0000821 HP:0002071 HP:0004394 HP:0001263 HP:0002352 HP:0001063 HP:0001344 HP:0002059 HP:0000253 HP:0008936 HP:0002633 HP:0006579 HP:0009704 HP:0000873 HP:…	TREX1
periodic fever,immunodeficiency,and thrombocytopenia syndrome	MONDO:0007883	HP:0001875 HP:0025615 HP:0006532 HP:0031394 HP:0002719 HP:0009098 HP:0001744 HP:0004854 HP:0002716 HP:0001954 HP:0001328 HP:0011107 HP:0010976 HP:0002110 HP:0025452 HP:0002014	WDR1
X-linked lymphoproliferative disease due to XIAP deficiency	MONDO:0010385	HP:0002719 HP:0025084 HP:0012219 HP:0004313 HP:0001581 HP:0001744 HP:0002721 HP:0002205 HP:0001945 HP:0001954 HP:0012156 HP:0012115 HP:0003281 HP:0001061 HP:0011900 HP:0002240 HP:0002583 HP:0002155 HP:0002037 HP:0001876 HP:0001915	XIAP
chilblain lupus 1	MONDO:0012500	HP:0001597 HP:0200042 HP:0030880 HP:0003493 HP:0009710 HP:0007460 HP:0002829 HP:0000992 HP:0003565	TREX1
Schnitzler syndrome	MONDO:0018304	HP:0001025 HP:0000989 HP:0012733 HP:0001369 HP:0001744 HP:0009830 HP:0002716 HP:0002665 HP:0002633 HP:0200034 HP:0012378 HP:0011001 HP:0003496 HP:0003326 HP:0002829 HP:0002653 HP:0002240 HP:0001974 HP:0001945 HP:0001903 HP:0000988
chronic recurrent multifocal osteomyelitis	MONDO:0009813	HP:0002797 HP:0100781 HP:0002650 HP:0000989 HP:0004396 HP:0002754 HP:0001824 HP:0001369 HP:0100847 HP:0006824 HP:0003765 HP:0002633 HP:0002037 HP:0001945 HP:0001903 HP:0001061 HP:0000988 HP:0100774 HP:0012378 HP:0011227 HP:0005930 HP:0005464 HP:0003565 HP:0003468 HP:0002653 HP:0000969 HP:0000944
basal ganglia calcification,idiopathic,childhood-onset	MONDO:0007247	HP:0002135 HP:0001257 HP:0002504 HP:0010864 HP:0003121 HP:0001250 HP:0000252 HP:0004325 HP:0006887 HP:0002445 HP:0000268 HP:0002071 HP:0001263 HP:0001260 HP:0002461 HP:0004322
VEXAS syndrome	MONDO:0026777	HP:0000407 HP:0012089 HP:0001369 HP:0001907 HP:0002863 HP:0001972 HP:0001873 HP:0002625 HP:0200035 HP:0001954 HP:0002829 HP:0033380 HP:0011227 HP:0012378 HP:0031234 HP:0030166 HP:0003565 HP:0002113 HP:0200047 HP:0011123 HP:0031689 HP:0031688 HP:0030057	UBA1
Wiskott-Aldrich syndrome	MONDO:0010518	HP:0000498 HP:0000979 HP:0100806 HP:0001875 HP:0200042 HP:0001025 HP:0000491 HP:0011029 HP:0100749 HP:0000509 HP:0000225 HP:0011675 HP:0002170 HP:0001369 HP:0000140 HP:0001888 HP:0100820 HP:0100774 HP:0011869 HP:0009830 HP:0006535 HP:0005558 HP:0002665 HP:0002664 HP:0002633 HP:0002488 HP:0001645 HP:0001287 HP:0000964 HP:0000778 HP:0000421 HP:0000112 HP:0012378 HP:0011875 HP:0007420 HP:0006510 HP:…	WAS,WIPF1
autoimmune disease,multisystem,infantile-onset,2	MONDO:0014861	HP:0012476 HP:0000100 HP:0003347 HP:0033221 HP:0002960 HP:0012579 HP:0000093 HP:0031266 HP:0031540 HP:0002583	ZAP70
primary biliary cholangitis 1	MONDO:0007193	HP:0002613
type 1 diabetes mellitus 6	MONDO:0011167	HP:0000819
type 1 diabetes mellitus 15	MONDO:0011123	HP:0000819 HP:0100651
spondyloarthropathy, susceptibility to, 2	MONDO:0008468	HP:0001939 HP:0001367 HP:0000006
ocular cicatricial pemphigoid	MONDO:0008109	HP:0000478
IgG4-related pachymeningitis	MONDO:0018673	HP:0002381 HP:0003319 HP:0002088 HP:0001733 HP:0001250 HP:0000651 HP:0000587 HP:0002315 HP:3000035 HP:0045052 HP:0030833 HP:0011850 HP:0010558 HP:0009911 HP:0009744 HP:0006824 HP:0003474 HP:0003419 HP:0002840 HP:0002385 HP:0002176 HP:0002094 HP:0002015 HP:0001289 HP:0001268 HP:0000738 HP:0000572 HP:0000246 HP:0000123 HP:0004431 HP:0001880 HP:0000929 HP:0032300 HP:0012531 HP:0011227 HP:0007340 HP:…
Kimura disease	MONDO:0018830	HP:0002729 HP:0010286 HP:0002716 HP:0003212 HP:0001880
cryofibrinogenemia,familial primary	MONDO:0007406	HP:0008695 HP:0000790 HP:0001063
tempi syndrome	MONDO:0017286	HP:0011920 HP:0001041 HP:0012418 HP:0001899 HP:0002315 HP:0002170 HP:0004936 HP:0001901 HP:0004930 HP:0001541 HP:0001028 HP:0003237 HP:0001009 HP:0000077
paraparetic variant of Guillain-Barre syndrome	MONDO:0016497	HP:0011948 HP:0011096 HP:0002839 HP:0025459 HP:0012531 HP:0011868 HP:0006858 HP:0003477 HP:0002385 HP:0001284
scleroderma,familial progressive	MONDO:0008418	HP:0040012 HP:0100324 HP:0001438 HP:0001009 HP:0011838 HP:0003220 HP:0003761
dermatitis herpetiformis,familial	MONDO:0011024	HP:0000989
primary central nervous system vasculitis	MONDO:0015374	HP:0100576 HP:0002381 HP:0002017 HP:0001250 HP:0000651 HP:0002170 HP:0012229 HP:0007236 HP:0002315 HP:0001297 HP:0030588 HP:0010534 HP:0007663 HP:0002385 HP:0002273 HP:0001945 HP:0001260 HP:0001251 HP:0000622 HP:0025142 HP:0002321 HP:0001300 HP:0000538 HP:0100543 HP:0025456 HP:0007052 HP:0003470 HP:0002326 HP:0001269 HP:0005318
thromboangiitis obliterans	MONDO:0008889	HP:0200042 HP:0025324 HP:0001063 HP:0100758 HP:0004420 HP:0002638 HP:0000763 HP:0030880 HP:0100785 HP:0031006 HP:0000975 HP:0002633 HP:0033505 HP:0004417 HP:0003401 HP:0002829 HP:0030880 HP:0009763 HP:0000975 HP:0012531
chronic primary adrenal insufficiency	MONDO:0015129	HP:0000961 HP:0002153 HP:0001250 HP:0002104 HP:0000846 HP:0001626 HP:0000835 HP:0008872 HP:0001943 HP:0002902 HP:0002013 HP:0001000
chilblain lupus	MONDO:0019557	HP:0200042 HP:0030880 HP:0003493 HP:0025300 HP:0025131 HP:0012325 HP:0007417 HP:0003613 HP:0002725 HP:0002099 HP:0030899 HP:0030350 HP:0011123 HP:0010702 HP:0002923 HP:0000988 HP:0000965 HP:0000962
panhypophysitis	MONDO:0019839	HP:0000407 HP:0012696 HP:0001959 HP:0007041 HP:0040171 HP:0004396 HP:0000651 HP:0012504 HP:0011735 HP:0008163 HP:0000870 HP:0003493 HP:0030018 HP:0008245 HP:0007987 HP:0002315 HP:0008202 HP:0002902 HP:0000872 HP:0040306 HP:0011748 HP:0008240 HP:0008214 HP:0008213 HP:0003158 HP:0002018 HP:0001895 HP:0001278 HP:0000980 HP:0000802 HP:0000622 HP:0000141 HP:0011751 HP:0000871 HP:0000863
adenohypophysitis	MONDO:0019838	HP:0000407 HP:0012696 HP:0007041 HP:0040171 HP:0004396 HP:0000651 HP:0012504 HP:0011735 HP:0008163 HP:0000870 HP:0003493 HP:0030018 HP:0008245 HP:0007987 HP:0002315 HP:0008202 HP:0002902 HP:0000872 HP:0040306 HP:0011748 HP:0008240 HP:0008214 HP:0008213 HP:0003158 HP:0002018 HP:0001895 HP:0001278 HP:0000980 HP:0000802 HP:0000622 HP:0000141 HP:0000871
myasthenia,limb-girdle,autoimmune	MONDO:0008036	HP:0000508 HP:0100522 HP:0003403 HP:0000872 HP:0000597 HP:0002725 HP:0007126 HP:0008180 HP:0003473 HP:0002664 HP:0003554
familial antiphospholipid syndrome	MONDO:8000014	HP:0000622 HP:0001973 HP:0004936 HP:0100532 HP:0011531 HP:0025343 HP:0004420 HP:0000541 HP:0000572 HP:0025188 HP:0025342 HP:0001101 HP:0000491
IgG4-related submandibular gland disease	MONDO:0018674	HP:0000820 HP:0031281 HP:0025439 HP:0011801 HP:0005200 HP:0000282 HP:0000083 HP:0000077 HP:0100539 HP:0012090 HP:0030151 HP:0010702 HP:0010286 HP:0007734 HP:0004431 HP:0003212 HP:0002716 HP:0001880 HP:0000217 HP:0032300 HP:0010287 HP:0003237 HP:0002960 HP:0025426 HP:0000024
autoerythrocyte sensitization syndrome	MONDO:0017943	HP:0001877 HP:0025406 HP:0001894 HP:0410019 HP:0000989 HP:0000739 HP:0002315 HP:0002170 HP:0012076 HP:0008770 HP:0000707 HP:0012233 HP:0030140 HP:0100716 HP:0000712 HP:0000132 HP:0002014 HP:0002013 HP:0002018 HP:0002321 HP:0000271 HP:0000969 HP:0025474 HP:0000716 HP:0003645 HP:0008352 HP:0033676 HP:0000790 HP:0000421 HP:0003326 HP:0002829 HP:0001945 HP:0012378 HP:0031190 HP:0040064 HP:0000708 HP:…
IgG4-related retroperitoneal fibrosis	MONDO:0018848	HP:0002017 HP:0000074 HP:0008682 HP:0000100 HP:0001824 HP:0001897 HP:0012578 HP:0010741 HP:0003765 HP:0003453 HP:0003262 HP:0002923 HP:0002725 HP:0002019 HP:0001945 HP:0001919 HP:0001370 HP:0000872 HP:0100817 HP:0100518 HP:0012877 HP:0012871 HP:0002639 HP:0000802 HP:0000790 HP:0000034 HP:0031191 HP:0030157 HP:0025379 HP:0012583 HP:0012378 HP:0011227 HP:0005310 HP:0003565 HP:0003419 HP:0003259 HP:…
cold agglutinin disease	MONDO:0018922	HP:0002017 HP:0001324 HP:0002315 HP:0001744 HP:0012086 HP:0003418 HP:0002716 HP:0002240 HP:0002014 HP:0012378 HP:0002960 HP:0002829 HP:0001878 HP:0000980
paroxysmal cold hemoglobinuria	MONDO:0019533	HP:0002017 HP:0001890 HP:0002315 HP:0002014 HP:0012086 HP:0004844 HP:0003641 HP:0003418 HP:0002829 HP:0002205 HP:0001945
catastrophic antiphospholipid syndrome	MONDO:0018737	HP:0002638 HP:0100576 HP:0200042 HP:0012819 HP:0031653 HP:0001654 HP:0001250 HP:0002072 HP:0032376 HP:0002204 HP:0001369 HP:0001297 HP:0006846 HP:0025343 HP:0025324 HP:0002725 HP:0002326 HP:0002076 HP:0001873 HP:0001658 HP:0000965 HP:0000707 HP:3000042 HP:0100758 HP:0025326 HP:0010885 HP:0005244 HP:0002092 HP:0001681 HP:0000726 HP:0000077 HP:0020136 HP:0011112 HP:0004936 HP:0004844 HP:0004420 HP:…
IgG4-related aortitis	MONDO:0018672	HP:0002647 HP:0032061 HP:0032230 HP:0001824 HP:0003493 HP:0430021 HP:0031252 HP:0012303 HP:0005214 HP:0004970 HP:0004431 HP:0000126 HP:0012727 HP:0012649 HP:0012393 HP:0011227 HP:0003565 HP:0003419 HP:0003212 HP:0002960 HP:0002099 HP:0002027 HP:0001945 HP:0032300 HP:0010702
Castleman-Kojima disease	MONDO:0018702	HP:0005513 HP:0032262 HP:0030783 HP:0001433 HP:0001744 HP:0003155 HP:0025435 HP:0032288 HP:0031691 HP:0012156 HP:0002960 HP:0002664 HP:0031052 HP:0011974 HP:0002240 HP:0002202 HP:0001974 HP:0001945 HP:0001903 HP:0001541 HP:0000083 HP:0012050 HP:0011227 HP:0002716 HP:0001873
subcorneal pustular dermatosis	MONDO:0006614	HP:0006775 HP:0000989 HP:0010702 HP:0002960 HP:0002725 HP:0001370 HP:0000836 HP:0000821 HP:0200039 HP:0010783 HP:0000953
pediatric-onset Graves disease	MONDO:0033925	HP:0010519 HP:0001959 HP:0002017 HP:0000491 HP:0001962 HP:0000952 HP:0000252 HP:0011784 HP:0001562 HP:0012768 HP:0011788 HP:0002910 HP:0031284 HP:0001744 HP:0002591 HP:0100534 HP:0005110 HP:0001873 HP:0001622 HP:0001511 HP:0001363 HP:0000822 HP:0000708 HP:0200028 HP:0001904 HP:0001635 HP:0001263 HP:0100785 HP:0025379 HP:0008373 HP:0005616 HP:0002487 HP:0002240 HP:0002014 HP:0001508 HP:0001337 HP:…
Cogan syndrome	MONDO:0015453	HP:0000407 HP:0001751 HP:0001894 HP:0000491 HP:0000360 HP:0000554 HP:0000509 HP:0100533 HP:0100534 HP:0100532 HP:0005310 HP:0002633 HP:0001659 HP:0000618 HP:0003565 HP:0001974 HP:0001903 HP:0007663 HP:0002321 HP:0000613
PANDAS	MONDO:0019020	HP:0007018 HP:0040183 HP:0002183 HP:0000805 HP:0100852 HP:0002072 HP:0031468 HP:0025253 HP:0005366 HP:0002829 HP:0002312 HP:0002039 HP:0000756 HP:0100754 HP:0100710 HP:0010865 HP:0008770 HP:0002376 HP:0002360 HP:0000751 HP:0000737 HP:0000716 HP:0000712 HP:0100033
localized scleroderma	MONDO:0019562	HP:0011355 HP:0100537 HP:0009019 HP:0000554 HP:0008066 HP:0003202 HP:0001250 HP:0030880 HP:0011675 HP:0011331 HP:0002315 HP:0001369 HP:0001297 HP:0000366 HP:0001072 HP:0100899 HP:0100876 HP:0100560 HP:0033127 HP:0025474 HP:0011821 HP:0010783 HP:0006336 HP:0004426 HP:0003198 HP:0002960 HP:0002232 HP:0002076 HP:0002020 HP:0001371 HP:0001053 HP:0000953 HP:0000689 HP:0000504 HP:0000324 HP:0000177 HP:…
IgG4-related kidney disease	MONDO:0018671	HP:0025633 HP:0031093 HP:0031281 HP:0011747 HP:0006515 HP:0030991 HP:0012089 HP:0002088 HP:0001824 HP:0001733 HP:0001701 HP:0500006 HP:0003493 HP:0001970 HP:0100646 HP:0100577 HP:0100016 HP:0045026 HP:0031549 HP:0031032 HP:0012593 HP:0012592 HP:0012578 HP:0012378 HP:0011123 HP:0011109 HP:0006000 HP:0005200 HP:0003212 HP:0002840 HP:0002716 HP:0002102 HP:0002027 HP:0001880 HP:0001679 HP:0001410 HP:…
pemphigus erythematosus	MONDO:0019323	HP:0100792 HP:0011355 HP:0008066 HP:0003493 HP:0025300 HP:0200041 HP:0030208 HP:0007510 HP:0002725 HP:0001053 HP:0000155 HP:0031540 HP:0025474 HP:0002960
IgG4-related ophthalmic disorder	MONDO:0018675	HP:0031281 HP:0011747 HP:0000491 HP:0011482 HP:0010824 HP:0002088 HP:0001733 HP:0000587 HP:0009831 HP:0100796 HP:0003493 HP:3000030 HP:0100540 HP:0030669 HP:0008049 HP:0005200 HP:0000496 HP:0000492 HP:0000246 HP:0000077 HP:0430022 HP:0100661 HP:0100646 HP:0100526 HP:0031912 HP:0030151 HP:0012539 HP:0003003 HP:0002665 HP:0000579 HP:0000024 HP:3000061 HP:0100539 HP:0032300 HP:0012393 HP:0011227 HP:…
autoimmune primary adrenal insufficiency	MONDO:0100480	HP:0000127 HP:0030083 HP:0002153 HP:0002149 HP:0002017 HP:0001250 HP:0001824 HP:0001324 HP:0008163 HP:0001897 HP:0030018 HP:0100522 HP:0012364 HP:0002615 HP:0100651 HP:0010512 HP:0008209 HP:0006462 HP:0003072 HP:0002829 HP:0002608 HP:0002321 HP:0002215 HP:0001943 HP:0001278 HP:0001045 HP:0000958 HP:0000872 HP:0000835 HP:0000829 HP:0000823 HP:0008720 HP:0004860 HP:0008226 HP:0005976 HP:0004319 HP:…
gamma-heavy chain disease	MONDO:0015046	HP:0002797 HP:0100648 HP:0001890 HP:0000174 HP:0001744 HP:0009830 HP:0002960 HP:0002205 HP:0002015 HP:0001973 HP:0001873 HP:0001370 HP:0012378 HP:0005561 HP:0004332 HP:0002716 HP:0002240 HP:0001945 HP:0001903 HP:0000988
immune-mediated necrotizing myopathy	MONDO:0016098	HP:0012819 HP:0001962 HP:0100614 HP:0100749 HP:0006530 HP:0003236 HP:0030880 HP:0003202 HP:0003691 HP:0003327 HP:0002664 HP:0030057 HP:0003713 HP:0003458 HP:0003198 HP:0002829 HP:0001635 HP:0000988 HP:0008994 HP:0003326 HP:0002015 HP:0030200
lymphoid interstitial pneumonia	MONDO:0009537	HP:0030830 HP:0100721 HP:0030828 HP:0030950 HP:0030880 HP:0001824 HP:0012418 HP:0002091 HP:0001097 HP:0025180 HP:0025178 HP:0011947 HP:0003549 HP:0002721 HP:0002240 HP:0002110 HP:0001945 HP:0001370 HP:0000988 HP:0000105 HP:0002206 HP:0045051 HP:0032177 HP:0031691 HP:0030057 HP:0025179 HP:0012378 HP:0005948 HP:0002960 HP:0002094 HP:0001508 HP:0001217 HP:0000964 HP:0012735 HP:0006527 HP:0001648 HP:…
anti-NMDA receptor encephalitis	MONDO:0021081	HP:0004305 HP:0012226 HP:0007359 HP:0001336 HP:0002133 HP:0002063 HP:0031258 HP:0003781 HP:0002310 HP:0002072 HP:0032266 HP:0001250 HP:0100521 HP:0002315 HP:0000739 HP:0012229 HP:0000733 HP:0030214 HP:0012333 HP:0012173 HP:0010553 HP:0008763 HP:0002463 HP:0002371 HP:0002300 HP:0002197 HP:0002179 HP:0001332 HP:0001278 HP:0001266 HP:0000716 HP:0000713 HP:0000709 HP:0100616 HP:0100526 HP:0100013 HP:…
mucous membrane pemphigoid	MONDO:0018746	HP:0007957 HP:0000987 HP:0008066 HP:0000230 HP:0000618 HP:0200097 HP:0002960
IgA pemphigus	MONDO:0034127	HP:0100792 HP:0000989 HP:0008066 HP:0100279 HP:0032335 HP:0031292 HP:0025528 HP:0003261 HP:0001880 HP:0200097 HP:0200041 HP:0200039 HP:0200035 HP:0031539 HP:0030057 HP:0012531 HP:0011354 HP:0200037 HP:0031234
neonatal lupus erythematosus	MONDO:0018360	HP:0001875 HP:0000238 HP:0002135 HP:0011675 HP:0002500 HP:0002652 HP:0001627 HP:0000951 HP:0025300 HP:0002910 HP:0001392 HP:0001744 HP:0040186 HP:0025474 HP:0012722 HP:0002240 HP:0001903 HP:0001873 HP:0001678 HP:0001644 HP:0001036 HP:0000992 HP:0000988 HP:0000962 HP:0001396 HP:0011702 HP:0002086 HP:0001915 HP:0001892 HP:0001878 HP:0001876 HP:0001657 HP:0001399 HP:0000256 HP:0001871 HP:0030057
subacute cutaneous lupus erythematosus	MONDO:0015573	HP:0008066 HP:0025300 HP:0003493 HP:0033558 HP:0032235 HP:0031541 HP:0031540 HP:0020151 HP:0007417 HP:0004334 HP:0003613 HP:0000962 HP:0200029 HP:0100825 HP:0025528 HP:0025526 HP:0002923 HP:0000992 HP:0033555
autoimmune hemolytic anemia,warm type	MONDO:0019532	HP:0000952 HP:0001890 HP:0005523 HP:0002875 HP:0002315 HP:0001744 HP:0012086 HP:0005550 HP:0002725 HP:0001945 HP:0001649 HP:0001635 HP:0012378 HP:0002960 HP:0002829 HP:0000980
drug-induced autoimmune hemolytic anemia	MONDO:0019535	HP:0001890 HP:0001324 HP:0002875 HP:0002315 HP:0001744 HP:0012086 HP:0003573 HP:0001649 HP:0001635 HP:0012378 HP:0000980
mixed-type autoimmune hemolytic anemia	MONDO:0019534	HP:0001890 HP:0001324 HP:0002875 HP:0012086 HP:0003573 HP:0001945 HP:0001649 HP:0012378 HP:0002960 HP:0002829 HP:0002725 HP:0002665 HP:0000988 HP:0000980
autoimmune polyendocrinopathy type 3	MONDO:0016422	HP:0004313 HP:0001882 HP:0008066 HP:0006530 HP:0000815 HP:0100522 HP:0001970 HP:0001097 HP:0010625 HP:0002613 HP:0001596 HP:0001045 HP:0008207 HP:0002728 HP:0012220 HP:0012115 HP:0011771 HP:0010451 HP:0003613 HP:0001973 HP:0001370 HP:0001094 HP:0000938 HP:0000863 HP:0000217 HP:0100651 HP:0100647 HP:0030057 HP:0002608 HP:0002582 HP:0001972 HP:0000872 HP:0002960
autoimmune polyendocrinopathy type 4	MONDO:0016423	HP:0004313 HP:0001882 HP:0008066 HP:0006530 HP:0000815 HP:0100522 HP:0001970 HP:0001097 HP:0010625 HP:0002613 HP:0001596 HP:0001045 HP:0100647 HP:0008207 HP:0002728 HP:0000872 HP:0012220 HP:0012115 HP:0010451 HP:0003613 HP:0001973 HP:0001370 HP:0001094 HP:0000938 HP:0000863 HP:0000217 HP:0100651 HP:0030057 HP:0002608 HP:0002582 HP:0001972 HP:0002960
acquired epidermolysis bullosa	MONDO:0018747	HP:0001056 HP:0000987 HP:0000989 HP:0008066 HP:0008404 HP:0002037 HP:0002027 HP:0000953 HP:0000819 HP:0001595
paraneoplastic pemphigus	MONDO:0018974	HP:0100242 HP:0008066 HP:0100522 HP:0200097 HP:0200041 HP:0012191 HP:0000155
Graves disease	MONDO:0005364	HP:0002591 HP:0200028 HP:0011788 HP:0000737 HP:0033077 HP:0031098 HP:0100647 HP:0001806 HP:0001438 HP:0000007 HP:0001635 HP:0000975 HP:0001824 HP:0000752 HP:0001324 HP:0000520 HP:0000853 HP:0001347
steroid-responsive encephalopathy associated with autoimmune thyroiditis	MONDO:0019385	HP:0009102 HP:0007359 HP:0002133 HP:0002017 HP:0002500 HP:0002315 HP:0000739 HP:0006846 HP:0012332 HP:0002721 HP:0002197 HP:0001974 HP:0001945 HP:0001873 HP:0000716 HP:0000709 HP:0000872 HP:0002181 HP:0005991 HP:0003470 HP:0002902 HP:0001289 HP:0000853 HP:0000821 HP:0005318
primary biliary cholangitis/primary sclerosing cholangitis and autoimmune hepatitis overlap syndrome	MONDO:0034189	HP:0030948 HP:0030991 HP:0000989 HP:0011040 HP:0003493 HP:0002910 HP:0003155 HP:0100279 HP:0032252 HP:0030988 HP:0030909 HP:0030167 HP:0025344 HP:0003496 HP:0003262 HP:0002904 HP:0002829 HP:0002611 HP:0002037 HP:0001396 HP:0001394 HP:0030908 HP:0100889 HP:0012378 HP:0003237 HP:0032220 HP:0030057
IgG4-related thyroid disease	MONDO:0018992	HP:0031281 HP:0005994 HP:0030991 HP:0011784 HP:0100647 HP:0009798 HP:0002960 HP:0002901 HP:0002777 HP:0002015 HP:0001605 HP:0012393 HP:0002664 HP:0100732 HP:0045026 HP:0032039 HP:0012503 HP:0005200 HP:0032300 HP:0032069 HP:0025379 HP:0000872 HP:0000821 HP:0100646 HP:0000853
linear IgA Dermatosis	MONDO:0018748	HP:0000989 HP:0008066 HP:0009726 HP:0009725 HP:0002037 HP:0000421 HP:0200034 HP:0002960 HP:0000155
juvenile dermatomyositis	MONDO:0008054	HP:0003457 HP:0200042 HP:0100614 HP:0011675 HP:0001824 HP:0001701 HP:0003236 HP:0002091 HP:0001324 HP:0000989 HP:0001369 HP:0012735 HP:0011710 HP:0002239 HP:0002206 HP:0002094 HP:0002027 HP:0002015 HP:0001681 HP:0001638 HP:0001618 HP:0001609 HP:0001376 HP:0001260 HP:0100585 HP:0100579 HP:0100540 HP:0012378 HP:0011227 HP:0010783 HP:0003761 HP:0003565 HP:0003394 HP:0003326 HP:0002960 HP:0002829 HP:…
insulin autoimmune syndrome	MONDO:0018465	HP:0000956 HP:0000831 HP:0001824 HP:0012051 HP:0005059 HP:0003162 HP:0002960 HP:0001958 HP:0030057 HP:0010702 HP:0002725 HP:0000855 HP:0000825
Evans syndrome	MONDO:0016030	HP:0001279 HP:0001324 HP:0000952 HP:0001890 HP:0012378 HP:0002094 HP:0001254 HP:0000980 HP:0000978 HP:0000421 HP:0001904 HP:0000967 HP:0001973
pemphigus vulgaris	MONDO:0008219	HP:0008066 HP:0200097 HP:0030057 HP:0002960 HP:0100792 HP:0001025 HP:0000987 HP:0008066 HP:0002719 HP:0001824 HP:0000739 HP:0012531 HP:0002293 HP:0030351 HP:4000014 HP:4000013 HP:0034194 HP:0011968 HP:0000716 HP:0200097 HP:0100838 HP:0031446 HP:0008872 HP:0002960
autoimmune polyendocrinopathy type 2	MONDO:0010012	HP:0033000 HP:0000518 HP:0002570 HP:0001250 HP:0005978 HP:0001738 HP:0100522 HP:0008207 HP:0200123 HP:0000821 HP:0001746 HP:0002728 HP:0000836 HP:0012115 HP:0001281 HP:0001394 HP:0001096 HP:0001596 HP:0000585 HP:0001891 HP:0000820 HP:0100651 HP:0100647 HP:0008207 HP:0003011 HP:0002608 HP:0001596 HP:0001053 HP:0000872 HP:0000829 HP:0000135
autoimmune disease	MONDO:0007179	HP:0030057 HP:0002960
pemphigus foliaceus	MONDO:0019324	HP:0100792 HP:0025527 HP:0008066 HP:0000989 HP:0200037 HP:0011830 HP:0001019 HP:0000155 HP:0200039 HP:0025528 HP:0008069 HP:0004377 HP:0003765 HP:0200041 HP:0040189 HP:0025474 HP:0010783 HP:0007473 HP:0001965 HP:0002960
Felty syndrome	MONDO:0007603	HP:0100806 HP:0001875 HP:0100658 HP:0002797 HP:0001701 HP:0100776 HP:0100769 HP:0006532 HP:0002719 HP:0001824 HP:0001369 HP:0001744 HP:0100534 HP:0009830 HP:0007440 HP:0007400 HP:0005528 HP:0002665 HP:0002240 HP:0002206 HP:0002102 HP:0001873 HP:0000010 HP:0012384 HP:0004332 HP:0002960 HP:0002829 HP:0002721 HP:0002716 HP:0002205 HP:0001903 HP:0001482 HP:0001376 HP:0001367 HP:0000389 HP:0000246 HP:…
drug-induced lupus erythematosus	MONDO:0016474	HP:0003236 HP:0001701 HP:0001698 HP:0045073 HP:0025300 HP:0003493 HP:0025142 HP:0001945 HP:0045042 HP:0030057 HP:0025343 HP:0011227 HP:0005421 HP:0005184 HP:0003565 HP:0003326 HP:0003138 HP:0002829 HP:0002094 HP:0001903 HP:0001873 HP:0000967 HP:0000790
IgG4-related dacryoadenitis and sialadenitis	MONDO:0019191	HP:0100614 HP:0032230 HP:0001824 HP:0005994 HP:0000587 HP:0003493 HP:0001097 HP:0001970 HP:0100540 HP:0012378 HP:0008049 HP:0003496 HP:0003324 HP:0003261 HP:0002960 HP:0001945 HP:0000629 HP:0000520 HP:0000315 HP:0000282 HP:0000217 HP:0100646 HP:0011481 HP:0007807 HP:0005200 HP:0002716 HP:0001873 HP:0000618 HP:0011801 HP:0032300 HP:0010287 HP:0010286 HP:0007734
mixed connective tissue disease	MONDO:0005854	HP:0100721 HP:0000979 HP:0012819 HP:0002797 HP:0100614 HP:0006530 HP:0001882 HP:0001701 HP:0001250 HP:0100749 HP:0100324 HP:0001369 HP:0001097 HP:0001744 HP:0010885 HP:0009830 HP:0003010 HP:0002716 HP:0002240 HP:0002239 HP:0002092 HP:0001878 HP:0001596 HP:0001387 HP:0001287 HP:0000112 HP:0012378 HP:0005263 HP:0003565 HP:0003326 HP:0002960 HP:0002829 HP:0002206 HP:0002102 HP:0002094 HP:0002020 HP:…
Miller Fisher syndrome	MONDO:0005851	HP:0007942 HP:0003457 HP:0001283 HP:0000508 HP:0000651 HP:0012229 HP:0002315 HP:0011347 HP:0010628 HP:0009916 HP:0004372 HP:0003401 HP:0002273 HP:0001945 HP:0000622 HP:0000613 HP:0002015 HP:0002013 HP:0011499 HP:0010845 HP:0002922 HP:0001251 HP:0000666 HP:0034122 HP:0001284 HP:0000544
anti-glomerular basement membrane disease	MONDO:0009303	HP:0030830 HP:0000961 HP:0012615 HP:0032230 HP:0002091 HP:0001824 HP:0100749 HP:0002875 HP:0002105 HP:0003138 HP:0002789 HP:0032177 HP:0040223 HP:0033559 HP:0025390 HP:0025392 HP:0033316 HP:0012378 HP:0000093 HP:0012735 HP:0025179 HP:0012617 HP:0002113 HP:0000099 HP:0001945 HP:0001903 HP:0033174 HP:0033030 HP:0012587 HP:0000083 HP:0000980 HP:0032979 HP:0025143 HP:0045050 HP:0000979 HP:0100749 HP:…
antiphospholipid syndrome	MONDO:8000010	HP:0025342 HP:0025188 HP:0000572 HP:0000541 HP:0001101 HP:0004420 HP:0000491 HP:0025343 HP:0011531 HP:0100532 HP:0004936 HP:0001973 HP:0000006 HP:0000622
autoimmune disease,multisystem,infantile-onset,3	MONDO:0957388		CBLB
autoinflammatory disease,multisystem,with immune dysregulation,X-linked	MONDO:0957494		DOCK11
pancytopenia due to IKZF1 mutations	MONDO:0014810	HP:0004313 HP:0001876 HP:0006721 HP:0025116 HP:0002718 HP:0010976 HP:0005387 HP:0001561	IKZF1
autoinflammatory disease,systemic,with vasculitis	MONDO:0957271		LYN
Blau syndrome	MONDO:0008523	HP:0200042 HP:0000491 HP:0001701 HP:0000610 HP:0100769 HP:0012219 HP:0012123 HP:0000518 HP:0000587 HP:0001392 HP:0001744 HP:0000501 HP:0100654 HP:0010628 HP:0010286 HP:0008064 HP:0008046 HP:0006770 HP:0005310 HP:0004942 HP:0003774 HP:0002716 HP:0002094 HP:0002092 HP:0001903 HP:0001291 HP:0000822 HP:0000572 HP:0000488 HP:0000217 HP:0000112 HP:0200034 HP:0100490 HP:0012647 HP:0010783 HP:0005764 HP:…	NOD2
SAPHO syndrome	MONDO:0019266	HP:0002797 HP:0000765 HP:0002570 HP:0100749 HP:0100781 HP:0100769 HP:0002754 HP:0001581 HP:0001369 HP:0002633 HP:0006824 HP:0004936 HP:0002757 HP:0002037 HP:0002028 HP:0002027 HP:0002024 HP:0000988 HP:0100774 HP:0200039 HP:0100847 HP:0100686 HP:0010622 HP:0005464 HP:0003765 HP:0002829 HP:0002653 HP:0001061 HP:0000969 HP:0000925
F12-associated cold autoinflammatory syndrome	MONDO:0850053
neonatal-onset severe multisystemic autoinflammatory disease with increased IL18	MONDO:0850065
SAMD9L-associated autoinflammatory syndrome	MONDO:0850066
hereditary periodic fever syndrome	MONDO:0017953
pustular pyoderma gangrenosum	MONDO:0035236
autoinflammatory syndrome, familial, Behcet-like	MONDO:0031384
cerebral sarcoidosis	MONDO:0001706
cardiac sarcoidosis	MONDO:0001707
pulmonary sarcoidosis	MONDO:0001708
hypercalcemic sarcoidosis	MONDO:0001709
skin sarcoidosis	MONDO:0006611
uveoparotid fever	MONDO:0007011
periodic fever syndrome	MONDO:0015137
unexplained periodic fever syndrome	MONDO:0015158
infantile onset panniculitis with uveitis and systemic granulomatosis	MONDO:0016661
idiopathic recurrent pericarditis	MONDO:0016662
magic syndrome	MONDO:0017958
autoinflammatory syndrome	MONDO:0019751
Löfgren syndrome	MONDO:0020666
Al Gazali Khidr Prem Chandran syndrome	MONDO:0021838
classic pyoderma gangrenosum	MONDO:0035235
bullous pyoderma gangrenosum	MONDO:0035237
vegetative pyoderma gangrenosum	MONDO:0035238
CEBPE-associated autoinflammation-immunodeficiency-neutrophil dysfunction syndrome	MONDO:0035437
neurosarcoidosis	MONDO:0045047
early-onset pulmonary and cutaneous vasculitis	MONDO:0800137
autoinflammatory syndrome due to TBK1 deficiency	MONDO:0800148
autoinflammatory syndrome of childhood	MONDO:0957018
periodic fever syndrome of childhood	MONDO:0957403
granulomatous autoinflammatory syndrome of childhood	MONDO:0957405
type 1 interferonopathy of childhood	MONDO:0957408
	IDC11_only
respiratory system disorder	MONDO:0005087
Mendelian susceptibility to mycobacterial diseases due to complete ISG15 deficiency	MONDO:0014502
recurrent infections-inflammatory syndrome due to zinc metabolism disorder syndrome	MONDO:0016676
pyoderma gangrenosum-acne-suppurative hidradenitis syndrome	MONDO:0017332
pars planitis	MONDO:0011644
non-specific granulomatous orchitis	MONDO:0002509
optic neuritis	MONDO:0005885
acquired hemophilia	MONDO:0019139
giant cell myocarditis	MONDO:0023232
pityriasis lichenoides	MONDO:0024249
acute lichenoid pityriasis	MONDO:0024250
adult-onset Still disease	MONDO:0019355	HP:0100806 HP:0012819 HP:0006515 HP:0025406 HP:0001701 HP:0008940 HP:0001824 HP:0000989 HP:0003119 HP:0002910 HP:0001369 HP:0025439 HP:0001744 HP:0100773 HP:0012115 HP:0005528 HP:0001298 HP:0000093 HP:0031693 HP:0002665 HP:0005521 HP:0033050 HP:0003326 HP:0002716 HP:0002240 HP:0002102 HP:0002027 HP:0001903 HP:0012378 HP:0011897 HP:0011227 HP:0010783 HP:0005059 HP:0003565 HP:0003281 HP:0002829 HP:…
type 1 diabetes mellitus 3	MONDO:0010861
type 1 diabetes mellitus 4	MONDO:0010862
type 1 diabetes mellitus 5	MONDO:0010863
type 1 diabetes mellitus 7	MONDO:0010864
type 1 diabetes mellitus 8	MONDO:0010950
type 1 diabetes mellitus 11	MONDO:0011016
type 1 diabetes mellitus 13	MONDO:0011033
type 1 diabetes mellitus 12	MONDO:0011068
psoriasis 3, susceptibility to	MONDO:0011084
type 1 diabetes mellitus 17	MONDO:0011302
psoriasis 4, susceptibility to	MONDO:0011387
psoriasis 5, susceptibility to	MONDO:0011434
psoriasis 6, susceptibility to	MONDO:0011542
type 1 diabetes mellitus 18	MONDO:0011572
psoriasis 7, susceptibility to	MONDO:0011573
psoriasis 9, susceptibility to	MONDO:0011926
type 1 diabetes mellitus 19	MONDO:0012422
psoriasis 8, susceptibility to	MONDO:0012542
psoriasis 10, susceptibility to	MONDO:0012896
type 1 diabetes mellitus 21	MONDO:0012920
type 1 diabetes mellitus 22	MONDO:0012921
psoriasis 11, susceptibility to	MONDO:0012959
type 1 diabetes mellitus 23	MONDO:0012961
psoriasis 12, susceptibility to	MONDO:0013057
type 1 diabetes mellitus 24	MONDO:0013078
primary biliary cholangitis 2	MONDO:0013079
primary biliary cholangitis 3	MONDO:0013080
spondyloarthropathy, susceptibility to, 3	MONDO:0013192
psoriasis 13, susceptibility to	MONDO:0013554
primary biliary cholangitis 4	MONDO:0013636
primary biliary cholangitis 5	MONDO:0013637
obsolete autoimmune disorder of urogenital tract	MONDO:0000601
diffuse alopecia areata	MONDO:0000687
obsolete autoimmune disease with skin involvement	MONDO:0017841
postinfectious encephalitis	MONDO:0020068
juvenile dermatitis herpetiformis	MONDO:0006565	HP:0000964 HP:0000969 HP:0000989 HP:0001025 HP:0001935 HP:0002024 HP:0002653 HP:0002757 HP:0002960 HP:0008066 HP:0010783 HP:0012733 HP:0100725 HP:0200037
fibrosclerosis,multifocal	MONDO:0009230
myasthenia gravis with thymus hyperplasia	MONDO:0011768
autoimmune disease,multisystem,infantile-onset	MONDO:0000213
phacolytic glaucoma	MONDO:0001553
neonatal thyrotoxicosis	MONDO:0001555
benign lymphoepithelial lesion of salivary gland	MONDO:0001598
pulmonary systemic sclerosis	MONDO:0002047
cryoglobulinemia	MONDO:0005576
atrophic thyroiditis	MONDO:0005624
arthus reaction	MONDO:0006660
type III hypersensitivity disease	MONDO:0007004
thyrotoxicosis	MONDO:0010138
autoimmune enteropathy type 3	MONDO:0015174
Marburg acute multiple sclerosis	MONDO:0016429
autoimmune hemolytic anemia,cold type	MONDO:0016450
pharyngeal-cervical-brachial variant of Guillain-Barre syndrome	MONDO:0016496
acute pure sensory neuropathy	MONDO:0016498
autoimmune autonomic ganglionopathy	MONDO:0016499
acute sensory ataxic neuropathy	MONDO:0016500
infundibulo-neurohypophysitis	MONDO:0016534
neonatal dermatomyositis	MONDO:0018359
neonatal scleroderma	MONDO:0018361
IgG4-related sclerosing cholangitis	MONDO:0018645
eosinophilic angiocentric fibrosis	MONDO:0018676
anti-p200 pemphigoid	MONDO:0018688
pediatric multiple sclerosis	MONDO:0018784
facial diplegia with paresthesias	MONDO:0018818
familial chilblain lupus	MONDO:0018827
autoimmune thrombocytopenia	MONDO:0019098
pemphigus vegetans	MONDO:0019322
autoimmune bullous skin disease	MONDO:0019337
hypertrophic or verrucous lupus erythematosus	MONDO:0019559
lupus erythematosus panniculitis	MONDO:0019561
CREST syndrome	MONDO:0019563
autoimmune enteropathy	MONDO:0019787
acute motor and sensory axonal neuropathy	MONDO:0020348
acute motor axonal neuropathy	MONDO:0020349
autoimmune encephalitis	MONDO:0020640
autoimmune hepatitis type 3	MONDO:0021177
alopecia universalis onychodystrophy vitiligo	MONDO:0021851
autoimmune oophoritis	MONDO:0021950
autoimmune progesterone dermatitis	MONDO:0021952
autoimmune inner ear disease	MONDO:0022518
polyarticular juvenile rheumatoid arthritis	MONDO:0023249
lipodermatosclerosis	MONDO:0023646
Rowell syndrome	MONDO:0041186
pemphigus and fogo selvagem	MONDO:0043257
juvenile spondyloarthropathy	MONDO:0043377
serum sickness	MONDO:0043789
bullous systemic lupus erythematosus	MONDO:0044113
autoimmune primary ovarian failure	MONDO:0044338
autoimmune retinopathy	MONDO:0100014
polyneuropathy,inflammatory demyelinating,chronic	MONDO:0100169
Lane Hamilton syndrome	MONDO:0800124
multisystem autoimmune disease due to IKAROS gain of function	MONDO:0800138
autoimmune pulmonary disease due to PD-1 deficiency	MONDO:0800144
type 3 autoimmune lymphoproliferative syndrome	MONDO:8000023
anti-neutrophil antibody associated vasculitis	MONDO:0005435
herpetiform pemphigus	MONDO:0016164
overlapping connective tissue disease	MONDO:0016663
secondary neonatal autoimmune disease	MONDO:0018356
neonatal antiphospholipid syndrome	MONDO:0018357
IgG4-related mediastinitis	MONDO:0018978
cryofibrinogenemia	MONDO:0022904
type II hypersensitivity reaction disease	MONDO:0025512
linear scleroderma	MONDO:0043294
cutaneous leukocytoclastic angiitis	MONDO:0019509	HP:0000979 HP:0001025 HP:0001581 HP:0001482 HP:0000163 HP:0200034 HP:0100758 HP:0010783 HP:0003326 HP:0002829 HP:0002633 HP:0001945 HP:0000988 HP:0000965
vasculitis, lymphocytic, cutaneous small vessel	MONDO:0012352
Antiphospholipid syndrome in pregnancy	4A45.2
Primary biliary cholangitis with overlap syndrome	DB96.10
Primary sclerosing cholangitis with cirrhosis	DB96.20
Lupus anticoagulant-hypoprothrombinaemia syndrome	4A45.3
Paediatric onset Sjögren syndrome	4A43.22
Paediatric onset systemic sclerosis	4A42.0
Paraneoplastic polymyositis	4A41.11
Secondary Sjögren syndrome	4A43.21
Seronegative rheumatoid arthritis	FA20.1
Seropositive rheumatoid arthritis	FA20.0
Single organ vasculitis	4A44.3
Systemic lupus erythematosus with skin involvement	4A40.00
Primary Sjögren syndrome	4A43.20
autoimmune liver disease	DB96
hemolytic-uremic syndrome	MONDO:0001549
adult dermatomyositis	MONDO:0001907
dry eye syndrome	MONDO:0006733
hereditary inclusion-body myopathy	MONDO:0016112
juvenile polymyositis	MONDO:0019734
thrombotic microangiopathy	MONDO:0019737
idiopathic inflammatory myopathy	MONDO:0600023
membranous glomerulonephritis	MONDO:0005376
Myasthenia Gravis, Autoimmune, Experimental	MESH:D020720
Nervous System Autoimmune Disease, Experimental	MESH:D020721
Neuritis, Autoimmune, Experimental	MESH:D009444
post-vaccinal encephalitis	MONDO:0001773
granulomatous angiitis	MONDO:0002341
polyradiculoneuropathy	MONDO:0006915
parapsoriasis	MONDO:0006592
limbic encephalitis	MONDO:0015588
tubulointerstitial nephritis and uveitis syndrome	MONDO:0011885	HP:0011505 HP:0011506 HP:0012595 HP:0002907 HP:0008682 HP:0007906 HP:0001994 HP:0000518 HP:0012123 HP:0001824 HP:0001897 HP:0001970 HP:0100532 HP:0040049 HP:0031851 HP:0031616 HP:0030157 HP:0025188 HP:0012124 HP:0012121 HP:0011484 HP:0011227 HP:0010702 HP:0007902 HP:0004918 HP:0003565 HP:0003355 HP:0003326 HP:0003237 HP:0002829 HP:0002039 HP:0002027 HP:0001895 HP:0000988 HP:0000613 HP:0000505 HP:…
Dianzani autoimmune lymphoproliferative disease	MONDO:0011524
splenic marginal zone lymphoma	MONDO:0019462
methotrexate-associated lymphoproliferative disorders	MONDO:0019483
acute hemorrhagic leukoencephalitis	MONDO:0011716
autoimmune disorder of central nervous system	MONDO:0000568
autoimmune disorder of endocrine system	MONDO:0000569
autoimmune disorder of exocrine system	MONDO:0000586
autoimmune disease of ear,nose and throat	MONDO:0000587
autoimmune disorder of gastrointestinal tract	MONDO:0000588
autoimmune disorder of musculoskeletal system	MONDO:0000589
autoimmune disorder of peripheral nervous system	MONDO:0000590
autoimmune disorder of blood	MONDO:0000602
autoimmune disorder of cardiovascular system	MONDO:0000603
Jaccoud syndrome	MONDO:0001629
rheumatic pulmonary valve disease	MONDO:0003627
primary thrombocytopenia	MONDO:0004680
cutaneous lupus erythematosus	MONDO:0005282
ankylosing spondylitis	MONDO:0005306
psoriatic arthritis	MONDO:0011849
juvenile ankylosing spondylitis	MONDO:0020655
autoimmune myocarditis	MONDO:0022519
autoimmune glomerulonephritis	MONDO:0030700
autoimmune cardiomyopathy	MONDO:0030701
autoimmune atherosclerosis	MONDO:0030702
autoimmune optic neuritis	MONDO:0031013
autoimmune gastritis	MONDO:0031014
Libman-Sacks endocarditis	MONDO:0850223
autoimmune cholangitis	MONDO:0850225
pemphigoid	MONDO:0850301
autoimmune epilepsy	MONDO:0850416
rheumatoid lung disease	MONDO:0004586
anti-basement membrane glomerulonephritis	MONDO:0003136
Susac syndrome	MONDO:0019390	HP:0000407 HP:0002017 HP:0000360 HP:0001324 HP:0000651 HP:0002066 HP:0001273 HP:0002315 HP:0100851 HP:0003474 HP:0002493 HP:0002321 HP:0001260 HP:0001254 HP:0000751 HP:0000741 HP:0000709 HP:0000708 HP:0000496 HP:0100543 HP:0001290 HP:0001289 HP:0000572
diffuse scleroderma	MONDO:0005019
primary antiphospholipid syndrome	MONDO:0005204
chronic cutaneous lupus erythematosus	MONDO:0015574
limited systemic sclerosis	MONDO:0016359
secondary antiphospholipid syndrome	MONDO:0021008
autoimmune hepatitis type 1	MONDO:0005543
autoimmune pancreatitis type 1	MONDO:0017227
autoimmune pancreatitis type 2	MONDO:0017228
adult-onset myasthenia gravis	MONDO:0018324
juvenile myasthenia gravis	MONDO:0018325
transient neonatal myasthenia gravis	MONDO:0018326
neonatal autoimmune hemolytic anemia	MONDO:0018358
autoimmune encephalopathy with parasomnia and obstructive sleep apnea	MONDO:0018489
autoimmune hepatitis type 2	MONDO:0021176
primary autoimmune enteropathy	MONDO:0033862
seronegative autoimmune hepatitis	MONDO:0035400
autoimmune limbic encephalitis	MONDO:0850097
non-specific autoimmune brainstem encephalitis with characteristic antibodies	MONDO:0850105
autoimmune thyroid disease	MONDO:0005623
experimental autoimmune encephalomyelitis	MONDO:0005134
chronic progressive multiple sclerosis	MONDO:0005284
CNS demyelinating autoimmune disease	MONDO:0006704
undifferentiated connective tissue syndrome	MONDO:0019527
primary hypophysitis	MONDO:0019835
rheumatoid vasculitis	MONDO:0043267
central nervous system lupus	MONDO:0043985
postpartum thyroiditis	MONDO:0044014
IgG4-related mesenteritis	MONDO:0016544
primary cutaneous plasmacytosis	MONDO:0018679
cutaneous pseudolymphoma	MONDO:0018680
non-specific autoimmune supratentorial encephalitis with characteristic antibodies	MONDO:0850102
non-specific autoimmune supratentorial encephalitis without characteristic antibodies	MONDO:0850103
non-specific autoimmune brainstem encephalitis without characteristic antibodies	MONDO:0850106
non-specific autoimmune cerebellar ataxia with characteristic antibodies	MONDO:0850108
non-specific autoimmune cerebellar ataxia without characteristic antibodies	MONDO:0850109
lupus erythematosus	MONDO:0004670
secondary progressive multiple sclerosis	MONDO:0000450
primary progressive multiple sclerosis	MONDO:0000451
progressive relapsing multiple sclerosis	MONDO:0000452
autoimmune disorder of the nervous system	MONDO:0002977
neonatal myasthenia gravis	MONDO:0006866
autoimmune pancreatitis	MONDO:0015175
autoimmune polyendocrinopathy	MONDO:0017278
latent autoimmune diabetes in adults	MONDO:0850306
IgG4-related disease	MONDO:0017287
euthyroid Graves orbitopathy	MONDO:0018756
chronic childhood arthritis	MONDO:0005185
acquired ichthyosis	MONDO:0018683	HP:0006775 HP:0100242 HP:0000989 HP:0001581 HP:0002960 HP:0002665 HP:0002664 HP:0000083 HP:0200034 HP:0100326 HP:0010783 HP:0008064 HP:0000982 HP:0000962 HP:0000958	HLA-DQB1,HLA-DQA1				Tretinoin, Urea, Ammonium lactate
immunodeficiency 99 with hypogammaglobulinemia and autoimmune cytopenias	MONDO:0030798	HP:0020113 HP:0004313 HP:0001888 HP:0002729 HP:0001510 HP:0001973 HP:0002716 HP:0030388 HP:0005424 HP:0001045 HP:0005425	CTNNBL1
immunodeficiency 87 and autoimmunity	MONDO:0030457	HP:0001873 HP:0001631 HP:0001511 HP:0004429 HP:0020136 HP:0001954 HP:0001878 HP:0000822 HP:0001518 HP:0034056 HP:0033165 HP:0032229 HP:0011227 HP:0002092 HP:0003186 HP:0200128 HP:0001788 HP:0012050 HP:0006695 HP:0002718 HP:0031692 HP:0001709 HP:0031964 HP:0002240 HP:0025289 HP:0020072 HP:0001399 HP:0002202 HP:0001396 HP:0001397 HP:0002900 HP:0011131 HP:0012189 HP:0011968 HP:0001541 HP:0002155 HP:…	DEF6
immunodeficiency due to MASP-2 deficiency	MONDO:0013423	HP:0006532 HP:0002725 HP:0004431 HP:0100279	MASP2
combined immunodeficiency due to STK4 deficiency	MONDO:0013934	HP:0001875 HP:0100806 HP:0002841 HP:0002788 HP:0006532 HP:0032185 HP:0001890 HP:0002783 HP:0001581 HP:0005523 HP:0001888 HP:0001655 HP:0002721 HP:0004429 HP:0001954 HP:0002728 HP:0012189 HP:0011107 HP:0011108 HP:0002110 HP:0001684 HP:0200043 HP:0002718 HP:0032163 HP:0020072	STK4
IgAD1	MONDO:0007644	HP:0002719 HP:0002720 HP:0002205 HP:0002024 HP:0004798 HP:0002960
refractory celiac disease	MONDO:0018353	HP:0025409 HP:0001824 HP:0001897 HP:0003075 HP:0002910 HP:0011473 HP:0000939 HP:0002243 HP:0002829 HP:0012052 HP:0010639 HP:0002148 HP:0002917 HP:0002901 HP:0000707 HP:0002665 HP:0003073 HP:0033143 HP:0004395 HP:0002027 HP:0001972 HP:0001891 HP:0002853 HP:0030057 HP:0011123 HP:0001935 HP:0002024 HP:0002028
late-onset isolated ACTH deficiency	MONDO:0016042	HP:0100806 HP:0002153 HP:0002149 HP:0002017 HP:0001250 HP:0001824 HP:0001324 HP:0011735 HP:0008163 HP:0001897 HP:0002615 HP:0012115 HP:0006462 HP:0003072 HP:0002829 HP:0002608 HP:0002321 HP:0001943 HP:0001880 HP:0001278 HP:0001045 HP:0000958 HP:0000829 HP:0002893 HP:0100651 HP:0100647 HP:0011134 HP:0008209 HP:0002902 HP:0001972 HP:0000872 HP:0012378 HP:0002960 HP:0002920 HP:0002039 HP:0002027 HP:…
idiopathic aplastic anemia	MONDO:0012197	HP:0001875 HP:0002719 HP:0000225 HP:0031364 HP:0001873 HP:0000573 HP:0000421 HP:0030057 HP:0001896 HP:0001876 HP:0005528 HP:0001903 HP:0005528 HP:0001915	TERC,PRF1,TERT,IFNG,SBDS				Felbamate, Oxymetholone
intrahepatic cholestasis of pregnancy	MONDO:0100429	HP:0030900 HP:0000952 HP:0000989 HP:0002643 HP:0002910 HP:0012202 HP:0003155 HP:0031248 HP:0030782 HP:0012689 HP:0012420 HP:0002904 HP:0000716 HP:0002960 HP:0000988 HP:0012164 HP:0002027 HP:0001732 HP:0001622 HP:0001541 HP:0001518 HP:0001337 HP:0001082 HP:0000821 HP:0100785 HP:0025031	ABCB4,ATP8B1,NR1H4,ABCB11
Spondyloenchondrodysplasia with immune dysregulation	MONDO:0011939	HP:0000979 HP:0001875 HP:0005374 HP:0002091 HP:0030880 HP:0030320 HP:0002650 HP:0002958 HP:0000369 HP:0001257 HP:0003493 HP:0003016 HP:0002657 HP:0001888 HP:0002007 HP:0002205 HP:0002725 HP:0000821 HP:0011108 HP:0002090 HP:0005681 HP:0003025 HP:0002694 HP:0003301 HP:0005403 HP:0001045 HP:0002478 HP:0002514 HP:0004979 HP:0002716 HP:0100866 HP:0000262 HP:0000460 HP:0001552 HP:0002960 HP:0001034 HP:…	ACP5
severe combined immunodeficiency,autosomal recessive,T cell-negative,B cell-negative,NK cell-negative,due to adenosine deaminase deficiency	MONDO:0007064	HP:0002644 HP:0034829 HP:0002850 HP:0005359 HP:0002841 HP:0000907 HP:0006532 HP:0001890 HP:0001888 HP:0001270 HP:0001744 HP:0002028 HP:0002720 HP:0008348 HP:0000246 HP:0001973 HP:0000988 HP:0004429 HP:0030273 HP:0001954 HP:0000926 HP:0002728 HP:0031164 HP:0010976 HP:0002090 HP:0031233 HP:0004430 HP:0005365 HP:0002099 HP:0001880 HP:0005424 HP:0002014 HP:0001967 HP:0012191 HP:0002718 HP:0011123 HP:…	ADA
hypoinsulinemic hypoglycemia and body hemihypertrophy	MONDO:0009416	HP:0001528 HP:0002069 HP:0000324 HP:0001513 HP:0040216 HP:0001956 HP:0001998 HP:0001943 HP:0003162 HP:0000771 HP:0001520 HP:0001561 HP:0001528 HP:0030781 HP:0040214 HP:0002960 HP:0030812 HP:0006568 HP:0002173 HP:0001998 HP:0001985 HP:0001958 HP:0001956 HP:0001520 HP:0001325 HP:0000771	AKT2
congenital myasthenic syndrome 15	MONDO:0014542	HP:0002828 HP:0000508 HP:0003403 HP:0030208 HP:0002359 HP:0003473 HP:0002355 HP:0030205	ALG14
maturity-onset diabetes of the young	MONDO:0018911	HP:0000831 HP:0000956 HP:0025502 HP:0001738 HP:0040214 HP:0008255 HP:0001998 HP:0001520 HP:0001511 HP:0000825 HP:0000488 HP:0000112 HP:0030057 HP:0001953 HP:0012028 HP:0002594 HP:0001513 HP:0000119 HP:0000107 HP:0000077 HP:0040217 HP:0040216 HP:0030794 HP:0004924 HP:0003076 HP:0003074 HP:0001952	APPL1,PDX1,KLF11,KCNJ11,NEUROD1,CEL,HNF4A,INS,HNF1A,ABCC8,GCK,BLK,PAX4
immunodeficiency 62	MONDO:0032763	HP:0002850 HP:0004315 HP:0002788 HP:0002783 HP:0005428 HP:0001973 HP:0030381 HP:0032139 HP:0010976 HP:0030374 HP:0410295 HP:0005353 HP:0002110	ARHGEF1
immunodeficiency 60	MONDO:0032723	HP:0002850 HP:0004315 HP:0001744 HP:0002028 HP:0002720 HP:0001876 HP:0002206 HP:0001945 HP:0032229 HP:0030374 HP:0031808 HP:0002110 HP:0005479 HP:0002113 HP:0005425 HP:0100279 HP:0002583 HP:0100280	BACH2
Bruton-type agammaglobulinemia	MONDO:0010421	HP:0000999 HP:0001875 HP:0100806 HP:0030828 HP:0000031 HP:0011946 HP:0000750 HP:0002850 HP:0003729 HP:0000509 HP:0004315 HP:0006532 HP:0002719 HP:0002783 HP:0001412 HP:0001402 HP:0002028 HP:0002720 HP:0000403 HP:0011108 HP:0010976 HP:0002110 HP:0004432 HP:0000010 HP:0005403 HP:0001287 HP:0002732 HP:0410303 HP:0001648 HP:0001903 HP:0003095 HP:0002383 HP:0000365 HP:0000024 HP:0005479 HP:0000407 HP:…	BTK
Tn polyagglutination syndrome	MONDO:0010381	HP:0001877 HP:0002960	C1GALT1C1
C1Q deficiency	MONDO:0013343	HP:0002960 HP:0005356 HP:0000793 HP:0002719 HP:0000007 HP:0002725	C1QA
C1Q deficiency 2	MONDO:0958187	HP:0100806 HP:0001041 HP:0033399 HP:0002783 HP:0033040 HP:0001369 HP:0025300 HP:0003493 HP:0002923 HP:0009710 HP:0000403 HP:0002829 HP:0011227 HP:0034601 HP:0033476 HP:0200029 HP:0002110 HP:0000155 HP:0003565 HP:0001903 HP:0034286 HP:0100750 HP:0007417	C1QB
C1Q deficiency 3	MONDO:0958188	HP:0003493 HP:0032435 HP:0034601 HP:0007274 HP:0007417	C1QC
Ehlers-Danlos syndrome,periodontal type 1	MONDO:0020684	HP:0000963 HP:0000977 HP:0000225 HP:0000592 HP:0002650 HP:0000974 HP:0000098 HP:0002719 HP:0000704 HP:0001166 HP:0001015 HP:0001537 HP:0002829 HP:0006480 HP:0001382 HP:0410027 HP:0002036 HP:0000978 HP:0001609 HP:0034517 HP:0031368 HP:0030816 HP:0001075 HP:0001373 HP:0001030 HP:0000023 HP:0001058 HP:0034518 HP:0007517 HP:0002960 HP:0002761	C1R
complement component C1s deficiency	MONDO:0013419	HP:0005339 HP:0012115 HP:0000872 HP:0002725	C1S
complement component 4a deficiency	MONDO:0013721	HP:0000979 HP:0002633 HP:0045042 HP:0002725 HP:0000992 HP:0000099	C4A
type I complement component 8 deficiency	MONDO:0013422	HP:0002725 HP:0004434 HP:0001287	C8A
immunodeficiency 89 and autoimmunity	MONDO:0030484	HP:0032446 HP:0002783 HP:0004840 HP:0003493 HP:0034171 HP:0003237 HP:0002923 HP:0031891 HP:0034168 HP:0034165 HP:0034177 HP:0034174 HP:0034163 HP:0011227 HP:0003261 HP:0032069 HP:0002110 HP:0002099 HP:0100280 HP:0003212 HP:0003565 HP:0031944	CARD10
progressive pseudorheumatoid arthropathy of childhood	MONDO:0008827	HP:0001324 HP:0006163 HP:0003071 HP:0003016 HP:0000939 HP:0006247 HP:0004637 HP:0002758 HP:0002812 HP:0002515 HP:0000926 HP:0009473 HP:0010580 HP:0003371 HP:0003040 HP:0100490 HP:0002970 HP:0001387 HP:0004576 HP:0002751 HP:0002355 HP:0001760 HP:0001386 HP:0012385 HP:0003043 HP:0025021 HP:0004603 HP:0002857 HP:0004582 HP:0002650 HP:0001324 HP:0003423 HP:0100864 HP:0040160 HP:0025477 HP:0010580 HP:…	CCN6
immunodeficiency 25	MONDO:0012426	HP:0006532 HP:0001890 HP:0002721 HP:0003237 HP:0008348 HP:0003261 HP:0003262 HP:0410295 HP:0030167 HP:0003496 HP:0003212 HP:0005401 HP:0005403 HP:0001019 HP:0005353 HP:0004385 HP:0001880	CD247
oligoarticular juvenile idiopathic arthritis	MONDO:0019433	HP:0000518 HP:0000554 HP:0003493 HP:0001369 HP:0000501 HP:0008850 HP:0007833 HP:0007663 HP:0001370 HP:0000585 HP:0000572 HP:0030782 HP:0030356 HP:0005086 HP:0003565 HP:0003028 HP:0002960 HP:0001508 HP:0001382 HP:0040313	CD247,STAT4,PTPN22,PTPN2,IL2RB,IL2RA,ANKRD55
rheumatoid factor-negative juvenile idiopathic arthritis	MONDO:0019432	HP:0003043 HP:0003319 HP:0001824 HP:0000554 HP:0001433 HP:0100769 HP:0005186 HP:0010754 HP:0003493 HP:0001369 HP:0040313 HP:0011911 HP:0011134 HP:0008843 HP:0003326 HP:0002716 HP:0001903 HP:0001832 HP:0001530 HP:0001384 HP:0001371 HP:0001155 HP:0001094 HP:0100686 HP:0005086 HP:0003565 HP:0003019 HP:0002829 HP:0001785 HP:0001387 HP:0001386	CD247,STAT4,PTPN22,PTPN2,IL2RB,IL2RA,ANKRD55
combined immunodeficiency due to CD3gamma deficiency	MONDO:0014276	HP:0009098 HP:0001890 HP:0041063 HP:0002028 HP:0002721 HP:0005415 HP:0005218 HP:0002205 HP:0002846 HP:0000403 HP:0000964 HP:0001508 HP:0031123 HP:0005403 HP:0002242	CD3G
multiple endocrine neoplasia type 4	MONDO:0012552	HP:0000845 HP:0006772 HP:0002897 HP:0030405 HP:0000872 HP:0000843 HP:0000821 HP:0100570 HP:0008200 HP:0002893 HP:0030731 HP:0012091 HP:0006780 HP:0010615 HP:0002574 HP:0100522 HP:0006772 HP:0000845 HP:0100570 HP:0030688 HP:0030079 HP:0012334 HP:0012030 HP:0010788 HP:0010783 HP:0008291 HP:0007449 HP:0003118 HP:0100634 HP:0100633 HP:0030445 HP:0012197 HP:0011761 HP:0011760 HP:0008283 HP:0008256 HP:…	CDKN1B
aquagenic palmoplantar keratoderma	MONDO:0044663	HP:0006261 HP:0001047 HP:0200035 HP:0005425 HP:0002725 HP:0000969 HP:0031289 HP:0031248 HP:0025080 HP:0007410 HP:0007407 HP:0000982	CFTR
congenital myasthenic syndrome 6	MONDO:0009689	HP:0002033 HP:0000508 HP:0001283 HP:0002882 HP:0002747 HP:0003403 HP:0003402 HP:0001612 HP:0000597 HP:0002804 HP:0030208 HP:0003397 HP:0003473 HP:0002098 HP:0000486 HP:0002015 HP:0002872 HP:0003554	CHAT
myasthenic syndrome,congenital,1B,fast-channel	MONDO:0012156	HP:0002033 HP:0000467 HP:0000508 HP:0001283 HP:0002650 HP:0003690 HP:0002747 HP:0001319 HP:0001270 HP:0001612 HP:0000347 HP:0000400 HP:0002804 HP:0030208 HP:0001260 HP:0003388 HP:0003324 HP:0002015 HP:0003403 HP:0003402 HP:0000597 HP:0000218 HP:0030319 HP:0003391 HP:0001252 HP:0010628 HP:0003554	CHRNA1
congenital myasthenic syndrome 1A	MONDO:0011088	HP:0009113 HP:0000602 HP:0000508 HP:0009130 HP:0003436 HP:0004889 HP:0030208 HP:0001260 HP:0003484 HP:0011968 HP:0003443 HP:0003324 HP:0002015 HP:0000597 HP:0008954 HP:0007340 HP:0003473 HP:0003554 HP:0005216 HP:0000218	CHRNA1
congenital myasthenic syndrome 2C	MONDO:0014582	HP:0001324 HP:0001319 HP:0003403 HP:0030208 HP:0002093 HP:0003198 HP:0011968 HP:0001252	CHRNB1
congenital myasthenic syndrome 2A	MONDO:0014581	HP:0002033 HP:0000602 HP:0000508 HP:0000276 HP:0003202 HP:0003690 HP:0003555 HP:0001319 HP:0002421 HP:0003557 HP:0006380 HP:0030208 HP:0031936 HP:0003388 HP:0000275 HP:0003403 HP:0001620 HP:0003803 HP:0025336 HP:0000218 HP:0001371 HP:0003198 HP:0010628 HP:0001252 HP:0003473	CHRNB1
congenital myasthenic syndrome 3C	MONDO:0014585	HP:0002033 HP:0000508 HP:0001270 HP:0000218 HP:0030208 HP:0030319 HP:0002093 HP:0001252 HP:0011968 HP:0003750 HP:0010628 HP:0002015	CHRND
congenital myasthenic syndrome 4B	MONDO:0014586	HP:0000602 HP:0000467 HP:0001324 HP:0000508 HP:0001319 HP:0003403 HP:0030197 HP:0030208 HP:0030319 HP:0002093 HP:0011968 HP:0003388 HP:0001252	CHRNE
Gitelman syndrome	MONDO:0009904	HP:0030083 HP:0001959 HP:0001962 HP:0000805 HP:0003127 HP:0001324 HP:0000934 HP:0003201 HP:0001250 HP:0000103 HP:0002615 HP:0001510 HP:0000823 HP:0002900 HP:0000128 HP:0001657 HP:0001954 HP:0000848 HP:0002829 HP:0012378 HP:0001281 HP:0002013 HP:0005567 HP:0003401 HP:0003324 HP:0000017 HP:0002019 HP:0001949 HP:0002917 HP:0001251 HP:0003394 HP:0002321 HP:0002027 HP:0000622 HP:0004756 HP:0001508 HP:…	CLCNKB,SLC12A3
X-linked diffuse leiomyomatosis-Alport syndrome	MONDO:0010641	HP:0000407 HP:0002907 HP:0004722 HP:0011501 HP:0000518 HP:0006524 HP:0001757 HP:0000093 HP:0002094 HP:0001142 HP:0000790 HP:0002013 HP:0000112 HP:0002015 HP:0006756 HP:0002019 HP:0001508 HP:0012211 HP:0030034 HP:0000365 HP:0003774 HP:0000083 HP:0000407 HP:0000491 HP:0010460 HP:0012718 HP:0040288 HP:0011501 HP:0001824 HP:0100749 HP:0000518 HP:0010614 HP:0100650 HP:0032141 HP:0030416 HP:0012735 HP:…	COL4A6,COL4A5
congenital myasthenic syndrome 5	MONDO:0011281	HP:0000467 HP:0000508 HP:0002650 HP:0003690 HP:0002747 HP:0003199 HP:0003436 HP:0001612 HP:0030208 HP:0002093 HP:0001260 HP:0003443 HP:0003388 HP:0002015 HP:0003324 HP:0003403 HP:0000597 HP:0003803 HP:0003307 HP:0008872 HP:0001290 HP:0001252 HP:0003473 HP:0003198 HP:0003554	COLQ
myofibrillar myopathy 2	MONDO:0012130	HP:0030225 HP:0009027 HP:0009073 HP:0000467 HP:0009063 HP:0002747 HP:0001349 HP:0003552 HP:0002355 HP:0001638 HP:0100299 HP:0100020 HP:0040081 HP:0003736 HP:0003557 HP:0003458 HP:0003327 HP:0003325 HP:0001265 HP:0002015 HP:0001618 HP:0009027 HP:0000467 HP:0000518 HP:0100324 HP:0003555 HP:0003236 HP:0002747 HP:0003493 HP:0003694 HP:0003458 HP:0003438 HP:0001639 HP:0030207 HP:0009072 HP:0003560 HP:…	CRYAB
surfactant metabolism dysfunction,pulmonary,5	MONDO:0013712	HP:0002875 HP:0002093 HP:0030879 HP:0002094 HP:0025179 HP:0006517 HP:0025179 HP:0006517	CSF2RB
hereditary pulmonary alveolar proteinosis	MONDO:0012580	HP:0030830 HP:0012418 HP:0002091 HP:0010876 HP:0031029 HP:0030057 HP:0012735 HP:0011949 HP:0003651 HP:0002789 HP:0001649 HP:0025391 HP:0004887 HP:0002098 HP:0001531	CSF2RB,CSF2RA
pilomatrixoma	MONDO:0007564	HP:0030434 HP:0000989 HP:0010766 HP:0012288 HP:0033559 HP:0001482 HP:0030434	CTNNB1
granulomatous disease,chronic,autosomal recessive,5	MONDO:0030066	HP:0009789 HP:0025615 HP:0001433 HP:0003203 HP:0006532 HP:0002719 HP:0000100 HP:0001888 HP:0001744 HP:0002206 HP:0002923 HP:0000964 HP:0001878 HP:0001735 HP:0011110 HP:0032252 HP:0100279 HP:0100280 HP:0000155 HP:0001945 HP:0012390 HP:0002716 HP:0012203 HP:0004322 HP:0002202 HP:0002840	CYBC1
severe combined immunodeficiency due to DCLRE1C deficiency	MONDO:0011225	HP:0031545 HP:0100806 HP:0005359 HP:0002788 HP:0008940 HP:0001888 HP:0001744 HP:0002028 HP:0003139 HP:0000388 HP:0030350 HP:0010976 HP:0002090 HP:0002293 HP:0004430 HP:0020086 HP:0000155 HP:0001880 HP:0003249 HP:0002732 HP:0001508 HP:0030813 HP:0002240 HP:0003212 HP:0011274 HP:0009098 HP:0004315 HP:0045080 HP:0031123 HP:0011107 HP:0005681 HP:0004429 HP:0002960 HP:0001508 HP:0001045 HP:0000988 HP:…	DCLRE1C
DDX41-related hematologic malignancy predisposition syndrome	MONDO:0014809	HP:0005505 HP:0001882 HP:0004808 HP:0002863 HP:0002665 HP:0005528 HP:0002725 HP:0000964 HP:0012311 HP:0031688 HP:0002099	DDX41
juvenile-onset diabetes mellitus-central and peripheral neurodegeneration syndrome	MONDO:0014523	HP:0000407 HP:0003487 HP:0002066 HP:0002522 HP:0003448 HP:0040217 HP:0007366 HP:0009830 HP:0100543 HP:0034063 HP:0100651 HP:0010871 HP:0001272 HP:0004322 HP:0003431 HP:0002059 HP:0003487 HP:0004325 HP:0002066 HP:0001256 HP:0010871 HP:0008619 HP:0007366 HP:0007141 HP:0007108 HP:0006827 HP:0004322 HP:0002522 HP:0002059 HP:0001272 HP:0000819	DNAJC3
combined immunodeficiency due to DOCK8 deficiency	MONDO:0009478	HP:0200042 HP:0002860 HP:0030417 HP:0001047 HP:0006763 HP:0200043 HP:0012203 HP:0011108 HP:0010976 HP:0005406 HP:0005403 HP:0005401 HP:0004429 HP:0003212 HP:0002205 HP:0002099 HP:0002090 HP:0000389 HP:0100806 HP:0002850 HP:0002841 HP:0002754 HP:0006532 HP:0032185 HP:0003193 HP:0030991 HP:0002860 HP:0001047 HP:0005407 HP:0001510 HP:0003237 HP:0005318 HP:0002205 HP:0004429 HP:0000403 HP:0000964 HP:…	DOCK8
congenital myasthenic syndrome 10	MONDO:0009690	HP:0003693 HP:0000508 HP:0001283 HP:0002747 HP:0002792 HP:0003327 HP:0007126 HP:0002515 HP:0012473 HP:0008180 HP:0030208 HP:0030319 HP:0003391 HP:0003394 HP:0003473 HP:0003388 HP:0000597 HP:0001558	DOK7
bone marrow failure and diabetes mellitus syndrome	MONDO:0859288	HP:0005518 HP:0025329 HP:0001876 HP:0006727 HP:0003764 HP:0034063 HP:0100651	DUT
pulmonary venoocclusive disease 2	MONDO:0009329	HP:0100721 HP:0005954 HP:0012432 HP:0045051 HP:0002092 HP:0012735 HP:0025180 HP:0002094 HP:0006518 HP:0100721 HP:0100598 HP:0000961 HP:0032230 HP:0001698 HP:0012418 HP:0012151 HP:0005954 HP:0003493 HP:0002875 HP:0025104 HP:0002202 HP:0100759 HP:0030968 HP:0025420 HP:0025180 HP:0010741 HP:0004890 HP:0002105 HP:0002094 HP:0001708 HP:0045051 HP:0030879 HP:0025179 HP:0002716	EIF2AK4
autosomal dominant severe congenital neutropenia	MONDO:0008742	HP:0001875 HP:0100658 HP:0000230 HP:0000704 HP:0004808 HP:0001888 HP:0001581 HP:0002863 HP:0025439 HP:0025452 HP:0006721 HP:0006480 HP:0003453 HP:0001915 HP:0001909 HP:0001880 HP:0001028 HP:0000938 HP:0410018 HP:0012384 HP:0012311 HP:0011107 HP:0005425 HP:0004798 HP:0002090 HP:0002027 HP:0002014 HP:0001945 HP:0000155 HP:0004429 HP:0002718	ELANE,SRP54,TCIRG1,GFI1,CLPB
FADD-related immunodeficiency	MONDO:0013408	HP:0002719 HP:0001250 HP:0033196 HP:0033199 HP:0032550 HP:0031964 HP:0012852 HP:0002059 HP:0001298 HP:0004935 HP:0001629 HP:0011669 HP:0001250 HP:0030057 HP:0004935 HP:0001629 HP:0002059 HP:0001395 HP:0001410 HP:0001298	FADD
symptomatic form of fragile X syndrome in female carrier	MONDO:0018670	HP:0007018 HP:0001249 HP:0000750 HP:0000817 HP:0100023 HP:0000963 HP:0000276 HP:0002650 HP:0001250 HP:0001270 HP:0000739 HP:0000733 HP:0000729 HP:0000822 HP:0000819 HP:0000836 HP:0000821 HP:0002960 HP:0002442 HP:0000716 HP:0012760 HP:0100962 HP:0000736 HP:0000752 HP:0001328 HP:0002616 HP:0001634 HP:0000303 HP:0000400 HP:0011220 HP:0100716 HP:0000718 HP:0000737 HP:0025160 HP:0000403 HP:0001763 HP:…	FMR1
autoimmune disease, susceptibility to, 1	MONDO:0011919	HP:0001045 HP:0003621 HP:0000872 HP:0000006	FOXD3
nonsyndromic congenital nail disorder 1	MONDO:0008060	HP:0030804 HP:0002164 HP:0001806 HP:0012542 HP:0001805 HP:0100797 HP:0001807 HP:0001047 HP:0008399 HP:0002232 HP:0012531 HP:0011034 HP:0008064 HP:0001973 HP:0001045 HP:0100803 HP:0100798 HP:0001816 HP:0001808 HP:0001803 HP:0001598 HP:0008404	FZD6
Krabbe disease	MONDO:0009499	HP:0007305 HP:0000238 HP:0000648 HP:0011096 HP:0002353 HP:0001250 HP:0002333 HP:0000762 HP:0001973 HP:0002922 HP:0001954 HP:0002506 HP:0002191 HP:0025013 HP:0007928 HP:0002013 HP:0002376 HP:0008936 HP:0000618 HP:0034322 HP:0007141 HP:0000639 HP:0001508 HP:0002180 HP:0001252 HP:0000365 HP:0001276 HP:0006801	GALC
obsolete unclassified myelodysplastic syndrome	MONDO:0020315	HP:0045040 HP:0004808 HP:0012148 HP:0002863 HP:0030166 HP:0005528 HP:0002960 HP:0001974 HP:0012378 HP:0001871	GATA2
nonimmune chronic idiopathic neutropenia of adults	MONDO:0011922	HP:0001875 HP:0004808 HP:0001875 HP:0031020 HP:0002841 HP:0002719 HP:0001888 HP:0012312 HP:0012139 HP:0011107 HP:0003496 HP:0001945 HP:0011991 HP:0003453 HP:0012311 HP:0005561 HP:0002718 HP:0005202	GFI1
neonatal diabetes mellitus with congenital hypothyroidism	MONDO:0012436	HP:0000407 HP:0000343 HP:0000557 HP:0002944 HP:0000369 HP:0007906 HP:0000219 HP:0000453 HP:0002719 HP:0030423 HP:0001744 HP:0001511 HP:0002925 HP:0000107 HP:0012115 HP:0005280 HP:0001263 HP:0001087 HP:0025379 HP:0000113 HP:0001409 HP:0002240 HP:0001395 HP:0031507 HP:0001256 HP:0025484 HP:0001396 HP:0000286 HP:0000851 HP:0000819 HP:0001737 HP:0001537 HP:0002594 HP:0002036 HP:0000938 HP:0000260 HP:…	GLIS3
pseudohypoparathyroidism type 1A	MONDO:0007078	HP:0001831 HP:0000470 HP:0002135 HP:0001249 HP:0000293 HP:0000518 HP:0001250 HP:0000684 HP:0000939 HP:0001513 HP:0006960 HP:0000821 HP:0002905 HP:0005280 HP:0003165 HP:0000852 HP:0000311 HP:0000135 HP:0006297 HP:0000639 HP:0100543 HP:0034282 HP:0009381 HP:0010743 HP:0010049 HP:0003472 HP:0002684 HP:0004322 HP:0001156 HP:0003456 HP:0004305 HP:0000509 HP:0100749 HP:0009642 HP:0012185 HP:0000518 HP:…	GNAS
22q11.2 deletion syndrome	MONDO:0018923	HP:0001249 HP:0002101 HP:0002023 HP:0001250 HP:0001762 HP:0001369 HP:0001744 HP:0002099 HP:0002020 HP:0001873 HP:0001872 HP:0001829 HP:0001646 HP:0001643 HP:0001601 HP:0001561 HP:0001537 HP:0001513 HP:0001511 HP:0001508 HP:0001300 HP:0001161 HP:0001136 HP:0001081 HP:0005435 HP:0000979 HP:0007018 HP:0000343 HP:0000582 HP:0011496 HP:0000470 HP:0000765 HP:0000238 HP:0002381 HP:0000600 HP:0000682 HP:…	GP1BB,HIRA,ARVCF,RREB1,JMJD1C,SEC24C,TBX1,COMT,UFD1
Landau-Kleffner syndrome	MONDO:0009509	HP:0007018 HP:0003376 HP:0007086 HP:0002381 HP:0030391 HP:0011169 HP:0002069 HP:0012018 HP:0012015 HP:0001250 HP:0003698 HP:0002066 HP:0000739 HP:0200134 HP:0031491 HP:0100710 HP:0032671 HP:0031951 HP:0011166 HP:0007270 HP:0002384 HP:0002360 HP:0002359 HP:0002354 HP:0002300 HP:0001350 HP:0000752 HP:0000736 HP:0000718 HP:0000716 HP:0000712 HP:0030057 HP:0025190 HP:0011198 HP:0011153 HP:0009088 HP:…	GRIN2A
subcutaneous panniculitis-like T-cell lymphoma	MONDO:0019475	HP:0001744 HP:0012490 HP:0001945 HP:0003281 HP:0034403 HP:0011900 HP:0002155 HP:0001876 HP:0001903 HP:0012156 HP:0000282 HP:0002960 HP:0200042 HP:0001824 HP:0001433 HP:0025474 HP:0025143 HP:0012378 HP:0012156 HP:0003256 HP:0001945 HP:0030350 HP:0012490	HAVCR2
alopecia areata 1	MONDO:0007082	HP:0007418 HP:0002289 HP:0030804 HP:0001803 HP:0002232 HP:0002960	HR
immunodeficiency 27A	MONDO:0008856	HP:0008802 HP:0001894 HP:0001433 HP:0001824 HP:0001744 HP:0001974 HP:0003237 HP:0002923 HP:0025427 HP:0002090 HP:0030166 HP:0005661 HP:0002113 HP:0002014 HP:0003565 HP:0002039 HP:0001945 HP:0100727 HP:0002716 HP:0001903 HP:0012649 HP:0003073 HP:0003496 HP:0025043	IFNGR1
recurrent infections associated with rare immunoglobulin isotypes deficiency	MONDO:0013576	HP:0002719 HP:0002028 HP:0002205 HP:0002014 HP:0012476 HP:0100806 HP:0002850 HP:0032275 HP:0000031 HP:0012387 HP:0006532 HP:0005231 HP:0004315 HP:0003193 HP:0100324 HP:0032262 HP:0002788 HP:0002783 HP:0002719 HP:0001369 HP:0001047 HP:0100523 HP:0020096 HP:0012378 HP:0011110 HP:0011109 HP:0003326 HP:0002829 HP:0002725 HP:0002720 HP:0002110 HP:0002090 HP:0000403 HP:0000010 HP:0500093 HP:0030998 HP:…	IGKC,IGHG2
hepatitis, fulminant viral, susceptibility to	MONDO:0032809	HP:0004787 HP:0001399 HP:0004396 HP:0002240 HP:0100651 HP:0012378 HP:0000007 HP:0002018 HP:0000872 HP:0002910 HP:0000952 HP:0001259 HP:0000225	IL18BP
immunodeficiency due to CD25 deficiency	MONDO:0011664	HP:0020113 HP:0100658 HP:0033222 HP:0011120 HP:0002841 HP:0001433 HP:0031382 HP:0001890 HP:0002289 HP:0001433 HP:0009098 HP:0011473 HP:0002721 HP:0002028 HP:0002720 HP:0002205 HP:0004429 HP:0000821 HP:0001019 HP:0000964 HP:0002848 HP:0001878 HP:0040189 HP:0033582 HP:0032170 HP:0010976 HP:0002232 HP:0005403 HP:0002113 HP:0003765 HP:0002716 HP:0002716 HP:0002718 HP:0100646 HP:0011220 HP:0030812 HP:…	IL2RA
immunodeficiency 63 with lymphoproliferation and autoimmunity	MONDO:0032782	HP:0033222 HP:0006527 HP:0032247 HP:0001890 HP:0001744 HP:0002721 HP:0003237 HP:0002205 HP:0000403 HP:0002716 HP:0001508 HP:0008064 HP:0002240 HP:0000010 HP:0002014 HP:0002960 HP:0001558	IL2RB
T-B+ severe combined immunodeficiency due to IL-7Ralpha deficiency	MONDO:0015701	HP:0001875 HP:0100827 HP:0002788 HP:0002783 HP:0001433 HP:0002719 HP:0005407 HP:0001888 HP:0040187 HP:0025526 HP:0010702 HP:0005401 HP:0003261 HP:0003237 HP:0003212 HP:0002716 HP:0002028 HP:0001973 HP:0001945 HP:0001880 HP:0001596 HP:0001019 HP:0000155 HP:0045080 HP:0031381 HP:0005415 HP:0005403 HP:0004429 HP:0001508	IL7R
Omenn syndrome	MONDO:0011338	HP:0002841 HP:0001072 HP:0003075 HP:0001744 HP:0001873 HP:0004429 HP:0002716 HP:0001019 HP:0000778 HP:0002718 HP:0001903 HP:0001508 HP:0010976 HP:0002090 HP:0002240 HP:0005365 HP:0001596 HP:0001880 HP:0002014 HP:0001831 HP:0100806 HP:0007549 HP:0000100 HP:0100840 HP:0000989 HP:0001072 HP:0001744 HP:0100646 HP:0002960 HP:0002665 HP:0001903 HP:0000944 HP:0000821 HP:0004430 HP:0004332 HP:0002716 HP:…	IL7R,DCLRE1C,CHD7,RAG1,ADA,RMRP,RAG2,IL2RG,LIG4
syndromic multisystem autoimmune disease due to ITCH deficiency	MONDO:0013245	HP:0004482 HP:0012385 HP:0001377 HP:0000508 HP:0003100 HP:0000369 HP:0000453 HP:0000369 HP:0001270 HP:0000444 HP:0000316 HP:0001744 HP:0000269 HP:0001876 HP:0002720 HP:0002205 HP:0002007 HP:0000268 HP:0000821 HP:0001999 HP:0012115 HP:0009765 HP:0030084 HP:0001822 HP:0008872 HP:0032342 HP:0002240 HP:0006528 HP:0002960 HP:0002028 HP:0005659 HP:0000322 HP:0000520 HP:0000767 HP:0011800 HP:0004570 HP:…	ITCH
lymphoproliferative syndrome 1	MONDO:0013081	HP:0001698 HP:0001882 HP:0004313 HP:0004315 HP:0002719 HP:0001890 HP:0005523 HP:0005407 HP:0001744 HP:0001876 HP:0001873 HP:0001973 HP:0001954 HP:0010280 HP:0012189 HP:0011227 HP:0003281 HP:0003565 HP:0012191 HP:0002716 HP:0001903 HP:0002240 HP:0020072 HP:0002202 HP:0002960	ITK
diabetes mellitus,transient neonatal,3	MONDO:0012522	HP:0025329 HP:0009800 HP:0040217 HP:0003074 HP:0008255 HP:0030795	KCNJ11
maturity-onset diabetes of the young type 13	MONDO:0014589	HP:0025329 HP:0009800 HP:0040217 HP:0004904 HP:0000819 HP:0003074 HP:0030795 HP:0045081	KCNJ11
transient neonatal diabetes mellitus	MONDO:0020525	HP:0001511 HP:0001518 HP:0001944 HP:0003074 HP:0040216 HP:0000158 HP:0001537 HP:0004904 HP:0008255 HP:0000077 HP:0000079 HP:0000365 HP:0000707 HP:0000821 HP:0001250 HP:0001252 HP:0001508 HP:0001627 HP:0009800 HP:0012758 HP:0040064 HP:0001953 HP:0030057	KCNJ11,ABCC8,PLAGL1,HYMAI,ZFP57
Kabuki syndrome 1	MONDO:0007843	HP:0000074 HP:0001249 HP:0000238 HP:0002025 HP:0000508 HP:0000592 HP:0002650 HP:0002719 HP:0000369 HP:0000252 HP:0000957 HP:0001250 HP:0002023 HP:0001007 HP:0001510 HP:0000347 HP:0002566 HP:0000028 HP:0001631 HP:0007655 HP:0009237 HP:0007334 HP:0001878 HP:0011231 HP:0001680 HP:0000431 HP:0006956 HP:0000411 HP:0004736 HP:0000851 HP:0000218 HP:0008872 HP:0001629 HP:0004467 HP:0000126 HP:0001612 HP:…	KMT2D,KDM6A
severe combined immunodeficiency due to LAT deficiency	MONDO:0044721	HP:0032218 HP:0006532 HP:0002958 HP:0002719 HP:0032247 HP:0004313 HP:0001888 HP:0001744 HP:0002721 HP:0004844 HP:0001973 HP:0002716 HP:0500270 HP:0001508 HP:0002110 HP:0020072 HP:0006528	LAT
severe combined immunodeficiency due to LCK deficiency	MONDO:0014334	HP:0002850 HP:0025615 HP:0002788 HP:0009098 HP:0004315 HP:0001701 HP:0002783 HP:0005407 HP:0002721 HP:0002720 HP:0001873 HP:0001541 HP:0030005 HP:0002014 HP:0012490 HP:0001945 HP:0001903 HP:0001508 HP:0004385 HP:0005479 HP:0025188 HP:0002960	LCK
immunodeficiency 81	MONDO:0030302	HP:0031545 HP:0025615 HP:0032218 HP:0008320 HP:0002719 HP:0001890 HP:0002721 HP:0040238 HP:0100838 HP:0000988 HP:0000967 HP:0012178 HP:0031402 HP:0030388 HP:0025632	LCP2
isolated osteopoikilosis	MONDO:0015634	HP:0030955 HP:0010562 HP:0100324 HP:0001627 HP:0040163 HP:0100569 HP:0032148 HP:0031051 HP:0030840 HP:0030838 HP:0012758 HP:0004240 HP:0002829 HP:0002823 HP:0002653 HP:0001474 HP:0001387 HP:0001376 HP:0000620 HP:0007417 HP:0002960 HP:0001159 HP:0000818 HP:0000175 HP:0000077 HP:0100925 HP:0100774 HP:0011314 HP:0009106 HP:0004289 HP:0040068 HP:0011849 HP:0011001	LEMD3
acquired partial lipodystrophy	MONDO:0012104	HP:0002907 HP:0100827 HP:0001249 HP:0001250 HP:0100820 HP:0002829 HP:0002721 HP:0002230 HP:0001397 HP:0000855 HP:0000093 HP:0005421 HP:0005328 HP:0003198 HP:0002960 HP:0000365 HP:0100578	LMNB2
pseudohypoparathyroidism type 1C	MONDO:0012911	HP:0000470 HP:0002135 HP:0001249 HP:0000293 HP:0000518 HP:0001250 HP:0000684 HP:0000939 HP:0001513 HP:0002901 HP:0006960 HP:0002925 HP:0000821 HP:0002905 HP:0005280 HP:0003165 HP:0000852 HP:0000135 HP:0000311 HP:0006297 HP:0000639 HP:0100543 HP:0010743 HP:0010049 HP:0003472 HP:0001156 HP:0004322 HP:0003456 HP:0010047 HP:0000470 HP:0010044 HP:0002135 HP:0001249 HP:0100749 HP:0009642 HP:0000509 HP:…	LYN
X-linked immunodeficiency with magnesium defect,Epstein-Barr virus infection and neoplasia	MONDO:0010455	HP:0100721 HP:0033222 HP:0032218 HP:0032247 HP:0005523 HP:0005407 HP:0001744 HP:0002721 HP:0002665 HP:0001973 HP:0002205 HP:0005419 HP:0004429 HP:0002848 HP:0000403 HP:0012189 HP:0032170 HP:0011108 HP:0032204 HP:0002110 HP:0002837 HP:0002716 HP:0031268 HP:0020072 HP:0012191	MAGT1
familial glucocorticoid deficiency	MONDO:0008733	HP:0000127 HP:0002153 HP:0001249 HP:0000098 HP:0012432 HP:0002719 HP:0002574 HP:0001824 HP:0008163 HP:0002615 HP:0000846 HP:0000027 HP:0000028 HP:0025451 HP:0004319 HP:0000826 HP:0012605 HP:0002902 HP:0002173 HP:0002039 HP:0002019 HP:0002014 HP:0002013 HP:0031214 HP:0031076 HP:0012734 HP:0011043 HP:0007440 HP:0001508 HP:0002960 HP:0100618 HP:0002445 HP:0001639 HP:0001325 HP:0000851 HP:0000010	MC2R,MRAP,NNT,TXNRD2,STAR
multicentric osteolysis,nodulosis,and arthropathy	MONDO:0009809	HP:0007957 HP:0001473 HP:0000212 HP:0003320 HP:0001072 HP:0001230 HP:0003493 HP:0003016 HP:0025131 HP:0001007 HP:0000316 HP:0001171 HP:0000684 HP:0000939 HP:0001634 HP:0000347 HP:0002007 HP:0001836 HP:0001239 HP:0006086 HP:0010537 HP:0001482 HP:0005441 HP:0001761 HP:0001288 HP:0002753 HP:0002953 HP:0000414 HP:0006012 HP:0001504 HP:0008078 HP:0000938 HP:0006252 HP:0003179 HP:0001476 HP:0001034 HP:…	MMP2
combined immunodeficiency and megaloblastic anemia with or without hyperhomocysteinemia	MONDO:0060611	HP:0025406 HP:0002160 HP:0001894 HP:0004313 HP:0006532 HP:0002719 HP:0001250 HP:0001888 HP:0004821 HP:0001876 HP:0001972 HP:0000964 HP:0010972 HP:0004430 HP:0002013 HP:0003223 HP:0025517 HP:0025435 HP:0001889 HP:0003095 HP:0001256 HP:0000365 HP:0002960	MTHFD1
DEND syndrome	MONDO:0019207	HP:0000343 HP:0001324 HP:0001250 HP:0040025 HP:0009894 HP:0009830 HP:0005487 HP:0003196 HP:0002714 HP:0002521 HP:0002013 HP:0001944 HP:0001488 HP:0000463 HP:0030057 HP:0011342 HP:0008936 HP:0040217 HP:0003074	NARS2,ABCC8,KCNJ11
Nijmegen breakage syndrome	MONDO:0009623	HP:0004326 HP:0012190 HP:0007018 HP:0000582 HP:0000470 HP:0002025 HP:0003202 HP:0002859 HP:0001324 HP:0006532 HP:0002023 HP:0001890 HP:0000278 HP:0000252 HP:0002269 HP:0000444 HP:0100335 HP:0012191 HP:0009733 HP:0003011 HP:0002878 HP:0002665 HP:0002488 HP:0001480 HP:0000992 HP:0000492 HP:0000175 HP:0100515 HP:0012732 HP:0011362 HP:0005425 HP:0005280 HP:0004322 HP:0003220 HP:0002664 HP:0002205 HP:…	NBN
deficiency in anterior pituitary function - variable immunodeficiency syndrome	MONDO:0017407	HP:0100806 HP:0002153 HP:0007418 HP:0000651 HP:0012504 HP:0100776 HP:0011735 HP:0008163 HP:0006532 HP:0004313 HP:0002788 HP:0002615 HP:0001988 HP:0030353 HP:0030349 HP:0003765 HP:0002121 HP:0001973 HP:0001508 HP:0001263 HP:0000824 HP:0100646 HP:0030057 HP:0001045 HP:0100803 HP:0008404 HP:0004332 HP:0002110 HP:0001596 HP:0012378 HP:0011108 HP:0005365 HP:0004429 HP:0002920 HP:0002902 HP:0002837 HP:…	NFKB2
Cernunnos-XLF deficiency	MONDO:0012650	HP:0004313 HP:0000252 HP:0001888 HP:0000444 HP:0001510 HP:0004429 HP:0002960 HP:0002721 HP:0002718 HP:0010976 HP:0005403 HP:0001903 HP:0001873 HP:0000414 HP:0000340 HP:0000320	NHEJ1
diabetic ketoacidosis	MONDO:0012819	HP:0002960 HP:0000819 HP:0001993 HP:0000855 HP:0001426 HP:0000007 HP:0006279 HP:0000006	PAX4
permanent neonatal diabetes mellitus	MONDO:0100164	HP:0001249 HP:0010864 HP:0001259 HP:0002919 HP:0002123 HP:0002069 HP:0001627 HP:0001824 HP:0012594 HP:0001270 HP:0010935 HP:0003477 HP:0002594 HP:0002186 HP:0001252 HP:0001251 HP:0000365 HP:0000124 HP:0030057 HP:0012758 HP:0005750 HP:0005487 HP:0002804 HP:0002714 HP:0001511 HP:0001488 HP:0001263 HP:0000488 HP:0011106 HP:0006274 HP:0003076 HP:0003074 HP:0001944 HP:0001508 HP:0000857	PDX1,KCNJ11,INS,STAT3,ABCC8,GCK
prolidase deficiency	MONDO:0008221	HP:0007489 HP:0200042 HP:0011120 HP:0000508 HP:0006532 HP:0002719 HP:0000316 HP:0001744 HP:0000347 HP:0001873 HP:0000520 HP:0002725 HP:0000967 HP:0000964 HP:0007473 HP:0033187 HP:0005280 HP:0001263 HP:0002099 HP:0031956 HP:0006579 HP:0000218 HP:0011220 HP:0011342 HP:0001903 HP:0001508 HP:0010702 HP:0002240 HP:0003196 HP:0002162 HP:0006528 HP:0009937 HP:0002373 HP:0001249 HP:0200042 HP:0000963 HP:…	PEPD
immunodeficiency 23	MONDO:0014353	HP:0000407 HP:0001336 HP:0001875 HP:0025615 HP:0001249 HP:0002650 HP:0003193 HP:0002726 HP:0001888 HP:0002721 HP:0003237 HP:0002205 HP:0002923 HP:0000405 HP:0007499 HP:0000964 HP:0001878 HP:0500093 HP:0002728 HP:0040148 HP:0012189 HP:0032170 HP:0011400 HP:0001263 HP:0200029 HP:0001260 HP:0002110 HP:0002099 HP:0001382 HP:0000793 HP:0001880 HP:0410323 HP:0001265 HP:0000218 HP:0002616 HP:0032163 HP:…	PGM3
gastrointestinal defects and immunodeficiency syndrome 1	MONDO:0800030	HP:0012190 HP:0001894 HP:0011102 HP:0004313 HP:0010448 HP:0001890 HP:0002247 HP:0001888 HP:0000316 HP:0001974 HP:0002566 HP:0002205 HP:0001511 HP:0001539 HP:0004432 HP:0002573 HP:0010959 HP:0003347 HP:0006297 HP:0011220 HP:0032220 HP:0011100 HP:0001629 HP:0025085 HP:0004387 HP:0005235 HP:0025023 HP:0001561 HP:0005214 HP:0004430 HP:0003765 HP:0000778 HP:0002960 HP:0001890 HP:0001072 HP:0010766 HP:…	PI4KA,TTC7A
immunodeficiency 97 with autoinflammation	MONDO:0030717	HP:0100721 HP:0020113 HP:0002850 HP:0001433 HP:0004313 HP:0004315 HP:0500266 HP:0001890 HP:0001581 HP:0001888 HP:0001744 HP:0005415 HP:0002027 HP:0002720 HP:0001873 HP:0000964 HP:0000403 HP:0032252 HP:0012378 HP:0012312 HP:0011945 HP:0003281 HP:0002155 HP:0002851 HP:0001880 HP:0000010 HP:0002014 HP:0005425 HP:0040218 HP:0001742 HP:0001945 HP:0025435 HP:0002716 HP:0001904 HP:0012156 HP:0001252 HP:…	PIK3CG
immunodeficiency 36	MONDO:0014453	HP:0002788 HP:0032247 HP:0004315 HP:0002783 HP:0410378 HP:0001888 HP:0001744 HP:0001510 HP:0002721 HP:0002720 HP:0010976 HP:0030381 HP:0002718 HP:0030812 HP:0003496 HP:0410377 HP:0020072 HP:0004322 HP:0002028 HP:0012758 HP:0002110 HP:0012191 HP:0005550 HP:0002960	PIK3R1
autosomal recessive limb-girdle muscular dystrophy type 2Q	MONDO:0013390	HP:0003236 HP:0003202 HP:0001270 HP:0003701 HP:0002938 HP:0003391 HP:0003560 HP:0003551 HP:0003324 HP:0001371 HP:0001771 HP:0001611 HP:0000951 HP:0011712 HP:0009073 HP:0003236 HP:0003202 HP:0040266 HP:0002194 HP:0002875 HP:0001270 HP:0430025 HP:0025435 HP:0009053 HP:0008981 HP:0003324 HP:0002015 HP:0001488 HP:0001284 HP:0001263 HP:0030208 HP:0100750 HP:0011950 HP:0004631 HP:0002206 HP:0002086 HP:…	PLEC
purine nucleoside phosphorylase deficiency	MONDO:0013171	HP:0012410 HP:0005435 HP:0001249 HP:0002788 HP:0001890 HP:0002783 HP:0002194 HP:0001888 HP:0001270 HP:0001744 HP:0002665 HP:0001337 HP:0005318 HP:0003537 HP:0000388 HP:0001973 HP:0000246 HP:0004429 HP:0033340 HP:0031381 HP:0000708 HP:0033339 HP:0002090 HP:0002273 HP:0000010 HP:0001264 HP:0002732 HP:0002718 HP:0001508 HP:0001904 HP:0005390 HP:0005372 HP:0001290 HP:0001251 HP:0001252 HP:0011935 HP:…	PNP
recessive mitochondrial ataxia syndrome	MONDO:0019791	HP:0002403 HP:0000602 HP:0012079 HP:0003542 HP:0001250 HP:0002315 HP:0001260 HP:0100543 HP:0100022 HP:0012251 HP:0009830 HP:0003390 HP:0002495 HP:0002406 HP:0002015 HP:0001310 HP:0001290 HP:0001288 HP:0001284 HP:0001251 HP:0000872 HP:0000708	POLG
myasthenic syndrome,congenital,22	MONDO:0044299	HP:0001324 HP:0000508 HP:0001270 HP:0003701 HP:0002515 HP:0000824 HP:0030208 HP:0003131 HP:0001252 HP:0011968 HP:0004322 HP:0010804	PREPL
Bannayan-Riley-Ruvalcaba syndrome	MONDO:0007924	HP:0004326 HP:0012032 HP:0000343 HP:0001249 HP:0003202 HP:0001324 HP:0001250 HP:0000098 HP:0002650 HP:0100026 HP:0000587 HP:0009023 HP:0002194 HP:0002170 HP:0002250 HP:0100641 HP:0011304 HP:0010784 HP:0007565 HP:0001382 HP:0004942 HP:0003198 HP:0003196 HP:0002890 HP:0002858 HP:0002750 HP:0002665 HP:0002664 HP:0002167 HP:0002007 HP:0001943 HP:0001681 HP:0001252 HP:0001009 HP:0001004 HP:0000965 HP:…	PTEN
severe combined immunodeficiency,autosomal recessive,T cell-negative,B cell-negative,NK cell-positive	MONDO:0011086	HP:0000509 HP:0001369 HP:0003139 HP:0000388 HP:0008866 HP:0001508 HP:0040334 HP:0005390 HP:0010976 HP:0002090 HP:0004430 HP:0000265 HP:0005403 HP:0002014 HP:0001287 HP:0002850 HP:0001890 HP:0001433 HP:0002841 HP:0004315 HP:0004313 HP:0002910 HP:0001888 HP:0040089 HP:0002960 HP:0002840 HP:0002240 HP:0001880 HP:0001873 HP:0000988 HP:0000980 HP:0200117 HP:0045080 HP:0031402 HP:0031381 HP:0004385 HP:…	RAG2,RAG1
congenital myasthenic syndrome 11	MONDO:0014588	HP:0002033 HP:0000508 HP:0000276 HP:0002643 HP:0001319 HP:0009046 HP:0001612 HP:0002527 HP:0002804 HP:0001558 HP:0030208 HP:0012378 HP:0002093 HP:0033454 HP:0011947 HP:0011968 HP:0003388 HP:0003324 HP:0003403 HP:0000218 HP:0001508 HP:0003391 HP:0001252	RAPSN
immunodeficiency 64	MONDO:0032803	HP:0100721 HP:0032218 HP:0001433 HP:0004315 HP:0031394 HP:0002719 HP:0002783 HP:0001890 HP:0033207 HP:0003493 HP:0001744 HP:0003237 HP:0100759 HP:0031381 HP:0003261 HP:0032069 HP:0002110 HP:0025379 HP:0002716 HP:0012191 HP:0030253 HP:0025289 HP:0003496 HP:0001973 HP:0001508	RASGRP1
MHC class II deficiency	MONDO:0008855	HP:0001875 HP:0007041 HP:0002841 HP:0002788 HP:0001080 HP:0002783 HP:0011473 HP:0003139 HP:0002965 HP:0004429 HP:0030151 HP:0006562 HP:0002718 HP:0002728 HP:0001508 HP:0002383 HP:0005386 HP:0004385 HP:0002583 HP:0004432 HP:0002024 HP:0000010 HP:0001875 HP:0025347 HP:0031394 HP:0001890 HP:0030991 HP:0004313 HP:0002841 HP:0002066 HP:0005407 HP:0002726 HP:0031381 HP:0005403 HP:0003139 HP:0002960 HP:…	RFXANK,RFXAP,RFX5,CIITA
Rh deficiency syndrome	MONDO:0019107	HP:0005502 HP:0012418 HP:0001433 HP:0000952 HP:0011273 HP:0001562 HP:0002789 HP:0001649 HP:0001511 HP:0001972 HP:0032231 HP:0025435 HP:0004446 HP:0004444 HP:0002904 HP:0032366 HP:0020181 HP:0001923 HP:0001878 HP:0005502 HP:0000952 HP:0001878 HP:0008282 HP:0004446	RHCE,RHD,RHAG
immunodeficiency 102	MONDO:0024781	HP:0100806 HP:0034249 HP:0002850 HP:0002788 HP:0030783 HP:0001882 HP:0004315 HP:0002783 HP:0410378 HP:0001581 HP:0005407 HP:0002720 HP:0001973 HP:0000821 HP:0032154 HP:0032170 HP:0010976 HP:0011108 HP:0011109 HP:0002110 HP:0002257 HP:0410301 HP:0040218 HP:0200043 HP:0410305 HP:0500265 HP:0001903 HP:0001904 HP:0011954 HP:0002240 HP:0410377	SASH3
congenital myasthenic syndrome 16	MONDO:0013620	HP:0000508 HP:0002104 HP:0001270 HP:0003403 HP:0000544 HP:0001488 HP:0003768 HP:0000218 HP:0003307 HP:0030208 HP:0003473 HP:0003388 HP:0001288	SCN4A
Cowden syndrome 7	MONDO:0014802	HP:0012740 HP:0001028 HP:0000853 HP:0000872 HP:0000256 HP:0030075 HP:0012844 HP:0200008 HP:0003002 HP:0002895	SEC23B
epilepsy,progressive myoclonic,11	MONDO:0030034	HP:0031936 HP:0002376 HP:0001336 HP:0002063 HP:0000750 HP:0010864 HP:0001250 HP:0001347 HP:0001312 HP:0002725 HP:0002080 HP:0001251 HP:0001263 HP:0001272 HP:0001320	SEMA6B
alpha 1-antitrypsin deficiency	MONDO:0013282	HP:0000100 HP:0012387 HP:0000952 HP:0001402 HP:0032229 HP:0006510 HP:0001396 HP:0012490 HP:0012115 HP:0002240 HP:0001394 HP:0032025 HP:0002110 HP:0002097 HP:0001399 HP:0045051 HP:0030828 HP:0030169 HP:0001402 HP:0001744 HP:0002105 HP:0004469 HP:0006510 HP:0032025 HP:0012735 HP:0002094 HP:0001394 HP:0002110 HP:0033709 HP:0032967	SERPINA1
C1 inhibitor deficiency	MONDO:0007361	HP:0002725	SERPING1
hereditary angioedema type 1	MONDO:0015053	HP:0005225 HP:0001025 HP:0002615 HP:0100736 HP:0011855 HP:0005483 HP:0005348 HP:0002098 HP:0001609 HP:0000172 HP:0100755 HP:0002094 HP:0002018 HP:0002015 HP:0002014 HP:0002013 HP:0040315 HP:0025349 HP:0012252 HP:0012027 HP:0011971 HP:0007514 HP:0003401 HP:0002027 HP:0001939 HP:0000282	SERPING1
lysinuric protein intolerance	MONDO:0009109	HP:0001249 HP:0001259 HP:0001733 HP:0001882 HP:0003202 HP:0000974 HP:0001324 HP:0500142 HP:0002038 HP:0001744 HP:0000939 HP:0001873 HP:0003218 HP:0001956 HP:0040223 HP:0002093 HP:0003281 HP:0004395 HP:0002151 HP:0001263 HP:0002013 HP:0002750 HP:0006517 HP:0002213 HP:0002014 HP:0000973 HP:0002018 HP:0002757 HP:0001987 HP:0001903 HP:0001508 HP:0012156 HP:0008070 HP:0002240 HP:0001252 HP:0003297 HP:…	SLC7A7
Schimke immuno-osseous dysplasia	MONDO:0009458	HP:0005435 HP:0007957 HP:0000470 HP:0001875 HP:0002907 HP:0002381 HP:0002133 HP:0002140 HP:0001324 HP:0000668 HP:0001733 HP:0003300 HP:0002719 HP:0001250 HP:0001003 HP:0005523 HP:0002315 HP:0001888 HP:0001297 HP:0001510 HP:0012579 HP:0006813 HP:0006344 HP:0005280 HP:0004931 HP:0003774 HP:0002326 HP:0002301 HP:0002092 HP:0001873 HP:0001635 HP:0001518 HP:0001508 HP:0001269 HP:0001260 HP:0012539 HP:…	SMARCAL1
chronic neurovisceral acid sphingomyelinase deficiency	MONDO:0850058	HP:0000823 HP:0000938 HP:0000939 HP:0001410 HP:0001744 HP:0001873 HP:0001971 HP:0002155 HP:0002240 HP:0002750 HP:0003077 HP:0003119 HP:0003141 HP:0003233 HP:0004322 HP:0006520 HP:0006530 HP:0010729 HP:0012415 HP:0000707 HP:0002194 HP:0004887 HP:0009830 HP:0030353 HP:0000639 HP:0000708 HP:0000716 HP:0001081 HP:0001249 HP:0001251 HP:0001317 HP:0001328 HP:0001394 HP:0001399 HP:0001654 HP:0001677 HP:…	SMPD1
obsolete presynaptic congenital myasthenic syndrome	MONDO:0020345	HP:0000407 HP:0008443 HP:0000602 HP:0002033 HP:0003693 HP:0001249 HP:0000961 HP:0001250 HP:0000276 HP:0000768 HP:0000651 HP:0000369 HP:0001611 HP:0001283 HP:0004661 HP:0002882 HP:0000508 HP:0000467 HP:0003306 HP:0002421 HP:0001270 HP:0030051 HP:0012801 HP:0010307 HP:0009053 HP:0003458 HP:0003325 HP:0002751 HP:0002515 HP:0001761 HP:0001618 HP:0001612 HP:0001284 HP:0001252 HP:0000218 HP:0030208 HP:…	SNAP25,CHAT,SLC18A3,VAMP1,SYT2,SLC25A1,COL13A1,MYO9A,AGRN,SLC5A7
combined immunodeficiency due to STIM1 deficiency	MONDO:0013008	HP:0002719 HP:0001890 HP:0002164 HP:0002721 HP:0001873 HP:0007676 HP:0000966 HP:0001954 HP:0002716 HP:0002718 HP:0000705 HP:0001252 HP:0003198 HP:0100726	STIM1
preeclampsia	MONDO:0005081	HP:0410019 HP:0005117 HP:0031418 HP:0006707 HP:0002027 HP:0001518 HP:0001511 HP:0000707 HP:0000504 HP:0000077 HP:0001873 HP:0000147 HP:0000083 HP:0004421 HP:0000822 HP:0000093 HP:0100651 HP:0012622 HP:0005202 HP:0003259 HP:0002960 HP:0002360 HP:0001919 HP:0100598 HP:0002910 HP:0002315 HP:0100767	STOX1,CORIN,FLT1
pseudohypoparathyroidism type 1B	MONDO:0011301	HP:0000852 HP:0002901 HP:0002905 HP:0003165 HP:0003456 HP:0001513 HP:0010049 HP:0001156 HP:0000470 HP:0100749 HP:0000509 HP:0000518 HP:0000293 HP:0008227 HP:0003739 HP:0000739 HP:0010766 HP:0000684 HP:0100660 HP:0012049 HP:0011458 HP:0011001 HP:0005700 HP:0003909 HP:0003472 HP:0003401 HP:0003394 HP:0003034 HP:0002094 HP:0001657 HP:0001265 HP:0000737 HP:0000716 HP:0030057 HP:0003761 HP:0002199 HP:…	STX16,GNAS
vertebral anomalies and variable endocrine and T-cell dysfunction	MONDO:0032607	HP:0007018 HP:0000470 HP:0002937 HP:0005359 HP:0000369 HP:0000465 HP:0002808 HP:0002650 HP:0410030 HP:0001076 HP:0000316 HP:0000325 HP:0000248 HP:0001631 HP:0002846 HP:0000824 HP:0001719 HP:0000729 HP:0009276 HP:0009471 HP:0000829 HP:0005280 HP:0000294 HP:0000175 HP:0005403 HP:0000396 HP:0001642 HP:0000872 HP:0001643 HP:0000378 HP:0000455 HP:0000912 HP:0000437 HP:0011342 HP:0009918 HP:0004322 HP:…	TBX2
thyroid hormone resistance,generalized,autosomal recessive	MONDO:0010131	HP:0007018 HP:0002930 HP:0005978 HP:0000853 HP:0000520 HP:0002925 HP:0008223 HP:0034189 HP:0001518 HP:0033077 HP:0000819 HP:0010655 HP:0012378 HP:0032069 HP:0025379 HP:0031506 HP:0000365 HP:0004324	THRB
immunodeficiency 98 with autoinflammation,X-linked	MONDO:0024777	HP:0001875 HP:0004315 HP:0002719 HP:0009098 HP:0001890 HP:0001744 HP:0001510 HP:0001873 HP:0005528 HP:0020102 HP:0002716 HP:0000403 HP:0012234 HP:0012156 HP:0011974 HP:0011107 HP:0010976 HP:0100651 HP:0002240 HP:0003453	TLR8
immunoglobulin A deficiency 2	MONDO:0012291	HP:0002720 HP:0004332 HP:0002960 HP:0004798 HP:0005425	TNFRSF13B
immunodeficiency 78 with autoimmunity and developmental delay	MONDO:0030971	HP:0032247 HP:0001890 HP:0002783 HP:0003237 HP:0410028 HP:0001973 HP:0006268 HP:0002716 HP:0000403 HP:0040167 HP:0011342 HP:0001904 HP:0001263 HP:0003496 HP:0002110 HP:0000265	TPP2
autoimmune hemolytic anemia-autoimmune thrombocytopenia-primary immunodeficiency syndrome	MONDO:0018636	HP:0001890 HP:0001888 HP:0001297 HP:0001744 HP:0012115 HP:0011947 HP:0011343 HP:0002725 HP:0002716 HP:0000403 HP:0001973 HP:0002960 HP:0001878 HP:0001269	TPP2
TCR-alpha-beta-positive T-cell deficiency	MONDO:0014160	HP:0001875 HP:0032061 HP:0009098 HP:0001890 HP:0001744 HP:0002205 HP:0000403 HP:0002716 HP:0001508 HP:0032170 HP:0002240 HP:0020072 HP:0002232 HP:0001045 HP:0002014 HP:0002960	TRAC
spondyloepiphyseal dysplasia tarda	MONDO:0019667	HP:0002942 HP:0003832 HP:0000470 HP:0002996 HP:0100712 HP:0003043 HP:0006248 HP:0004586 HP:0002650 HP:0100769 HP:0025131 HP:0030839 HP:0010656 HP:0003365 HP:0003051 HP:0004594 HP:0100864 HP:0040161 HP:0025263 HP:0010575 HP:0010231 HP:0009763 HP:0008812 HP:0006467 HP:0006233 HP:0004637 HP:0003311 HP:0002938 HP:0002812 HP:0002751 HP:0012649 HP:0002960 HP:0000541 HP:0000175 HP:0003401 HP:0100569 HP:…	TRAPPC2
hypothyroidism,congenital,nongoitrous,7	MONDO:0032819	HP:0001510 HP:0033082 HP:0012378 HP:0004322 HP:0031507 HP:0002750 HP:0001254 HP:0025502 HP:0000870 HP:0031219 HP:0008245 HP:0001510 HP:0030057 HP:0002925 HP:0000853 HP:0032210 HP:0031507 HP:0025483 HP:0012758 HP:0012378 HP:0008202 HP:0006579 HP:0005990 HP:0002750 HP:0001609 HP:0001254 HP:0000958 HP:0000716 HP:0000707	TRHR
microcephaly,short stature,and impaired glucose metabolism 1	MONDO:0000208	HP:0001250 HP:0002650 HP:0000252 HP:0000786 HP:0000445 HP:5000011 HP:0000823 HP:0025515 HP:0000825 HP:0000819 HP:0000294 HP:0001263 HP:0002121 HP:0001382 HP:0025383 HP:0004322 HP:0011451 HP:0001249 HP:0001270 HP:0000939 HP:0000470	TRMT10A
isolated thyroid-stimulating hormone deficiency	MONDO:0010139	HP:0007018 HP:0002690 HP:0031208 HP:0000870 HP:0000053 HP:0001662 HP:0031219 HP:0008245 HP:0001510 HP:0002312 HP:0001254 HP:0001252 HP:0030057 HP:0000853 HP:0000716 HP:0012758 HP:0012378 HP:0008872 HP:0008828 HP:0006579 HP:0005930 HP:0005280 HP:0004491 HP:0003265 HP:0003124 HP:0002750 HP:0002045 HP:0002019 HP:0001615 HP:0001609 HP:0001537 HP:0001508 HP:0001265 HP:0000958 HP:0000282 HP:0000270 HP:…	TSHB
hypothyroidism due to TSH receptor mutations	MONDO:0010142	HP:0000853 HP:0000821 HP:0005990 HP:0002925 HP:0001662 HP:0031219 HP:0031220 HP:0025429 HP:0008872 HP:0008828 HP:0008223 HP:0005990 HP:0005930 HP:0004491 HP:0003265 HP:0002019 HP:0001537 HP:0001265 HP:0001254 HP:0000158 HP:0030057 HP:0000853 HP:0002045 HP:0001252 HP:0000969 HP:0031507 HP:0025484 HP:0006579 HP:0002925 HP:0000851 HP:0011789	TSHR
familial hyperthyroidism due to mutations in TSH receptor	MONDO:0012203	HP:0001249 HP:0000750 HP:0001270 HP:0011788 HP:0001622 HP:0000853 HP:0008249 HP:0000520 HP:0000752 HP:0005616 HP:0001649 HP:0031098 HP:0001518 HP:0000836 HP:0032069 HP:0200028 HP:0025379 HP:0031506 HP:0025484 HP:0011784 HP:0001824 HP:0001270 HP:0030057 HP:0012372 HP:0000520 HP:0005616 HP:0002360 HP:0001263 HP:0000752 HP:0000713 HP:0008249 HP:0002378 HP:0002014 HP:0001518 HP:0000853 HP:0011790 HP:…	TSHR
familial gestational hyperthyroidism	MONDO:0011309	HP:0001649 HP:0031098 HP:0000836 HP:0031506 HP:0011784 HP:0001824 HP:0001270 HP:0000520 HP:0030057 HP:0002360 HP:0000752 HP:0000713 HP:0008249 HP:0002378 HP:0002014 HP:0000853 HP:0011790 HP:0000836	TSHR
combined immunodeficiency due to ZAP70 deficiency	MONDO:0010023	HP:0001744 HP:0003139 HP:0002205 HP:0000964 HP:0001508 HP:0002090 HP:0002240 HP:0005422 HP:0005401 HP:0002014 HP:0100827 HP:0011274 HP:0001433 HP:0000100 HP:0001890 HP:0009098 HP:0002733 HP:0001297 HP:0005523 HP:0010280 HP:0005406 HP:0002840 HP:0002728 HP:0002716 HP:0002583 HP:0001880 HP:0000988 HP:0002665 HP:0001973 HP:0200117 HP:0005422 HP:0005415 HP:0004798 HP:0002090 HP:0002028 HP:0001508 HP:…	ZAP70
acute adrenal insufficiency	MONDO:0019801	HP:0000127 HP:0030083 HP:0002153 HP:0002149 HP:0002017 HP:0011948 HP:0001250 HP:0001824 HP:0001324 HP:0008163 HP:0001897 HP:0030018 HP:0001297 HP:0012364 HP:0002615 HP:0003072 HP:0002829 HP:0002321 HP:0002215 HP:0001658 HP:0001045 HP:0000958 HP:0000835 HP:0000823 HP:0008226 HP:0005976 HP:0004319 HP:0002902 HP:0001943 HP:0001278 HP:0001252 HP:0000848 HP:0000083 HP:0012378 HP:0011106 HP:0003154 HP:…
activated PI3K-delta syndrome	MONDO:0018338	HP:0000252 HP:0004313 HP:0001369 HP:0001744 HP:0032170 HP:0031693 HP:0031692 HP:0012758 HP:0011110 HP:0002665 HP:0002242 HP:0001508 HP:0000365 HP:0011956 HP:0011109 HP:0010976 HP:0003496 HP:0002960 HP:0002716 HP:0002240 HP:0002110 HP:0000403 HP:0200117 HP:0002090
Sheehan syndrome	MONDO:0019618	HP:0000407 HP:0007041 HP:0001962 HP:0004396 HP:0001324 HP:0000651 HP:0012504 HP:0012432 HP:0011735 HP:0008163 HP:0001259 HP:0003493 HP:0001662 HP:0008245 HP:0007987 HP:0002315 HP:0030018 HP:0030907 HP:0025143 HP:0002902 HP:0002829 HP:0002321 HP:0002019 HP:0001513 HP:0000872 HP:0011734 HP:0008214 HP:0008213 HP:0008202 HP:0003187 HP:0003158 HP:0002225 HP:0002215 HP:0002018 HP:0001943 HP:0001895 HP:…
congenital myasthenic syndrome	MONDO:0018940	HP:0000407 HP:0008443 HP:0000602 HP:0002033 HP:0003693 HP:0001249 HP:0000961 HP:0001250 HP:0000276 HP:0000768 HP:0000651 HP:0000369 HP:0001611 HP:0001283 HP:0004661 HP:0002882 HP:0000508 HP:0000467 HP:0003306 HP:0002421 HP:0001270 HP:0030051 HP:0012801 HP:0010307 HP:0009053 HP:0003458 HP:0003325 HP:0002751 HP:0002515 HP:0001761 HP:0001618 HP:0001612 HP:0001284 HP:0001252 HP:0000218 HP:0030208 HP:…
chromosome 18p deletion syndrome	MONDO:0007800	HP:0000470 HP:0001249 HP:0000750 HP:0000508 HP:0000465 HP:0000252 HP:0000668 HP:0030680 HP:0007325 HP:0002960 HP:0001596 HP:0001360 HP:0001004 HP:0000821 HP:0000708 HP:0000568 HP:0100625 HP:0006610 HP:0002751 HP:0002714 HP:0002162 HP:0001252 HP:0000822 HP:0000767 HP:0000692 HP:0000670 HP:0000431 HP:0000400 HP:0000347 HP:0000286 HP:0000248 HP:0000175 HP:0009738 HP:0004322 HP:0001263 HP:0001156 HP:…
pseudohypoparathyroidism type 2	MONDO:0008749	HP:0000852 HP:0002901 HP:0002905 HP:0003165 HP:0003739 HP:0010766 HP:0012049 HP:0011458 HP:0003472 HP:0003401 HP:0003394 HP:0001657 HP:0030057 HP:0003761 HP:0003456 HP:0002199 HP:0003165 HP:0002905 HP:0002901 HP:0000852
systemic lupus erythematosus, susceptibility to, 6	MONDO:0012369	HP:0000951 HP:0001701 HP:0001369 HP:0001369 HP:0025300 HP:0003493 HP:0002725 HP:0002715 HP:0000707 HP:0012211 HP:0000992 HP:0000077 HP:0002102
thyroid hemiagenesis	MONDO:0019860	HP:0000952 HP:0000239 HP:0011788 HP:0001510 HP:0100647 HP:0002895 HP:0000843 HP:0001263 HP:0001252 HP:0000280 HP:0000271 HP:0000158 HP:0011780 HP:0006731 HP:0002865 HP:0032069 HP:0025388 HP:0025379 HP:0002925 HP:0000872 HP:0000854 HP:0100786 HP:0012378 HP:0008191 HP:0003270 HP:0002019 HP:0001537
acquired generalized lipodystrophy	MONDO:0019193	HP:0000956 HP:0000831 HP:0012064 HP:0003119 HP:0009064 HP:0012490 HP:0007440 HP:0005616 HP:0005339 HP:0003198 HP:0002240 HP:0002230 HP:0002155 HP:0001735 HP:0001394 HP:0000822 HP:0000147 HP:0000093 HP:0009592 HP:0002665 HP:0011025 HP:0005328 HP:0003707 HP:0002960 HP:0001638 HP:0001397 HP:0000855 HP:0000842
simple cryoglobulinemia	MONDO:0019606	HP:0000979 HP:0006775 HP:0002907 HP:0011355 HP:0001824 HP:0002088 HP:0001701 HP:0001627 HP:0001250 HP:0000100 HP:0030880 HP:0006121 HP:0032290 HP:0001369 HP:0002315 HP:0001297 HP:0012574 HP:0012191 HP:0011276 HP:0010833 HP:0005508 HP:0003401 HP:0002829 HP:0002633 HP:0000822 HP:0000793 HP:0000093 HP:0000083 HP:0000077 HP:0032335 HP:0011024 HP:0006824 HP:0006562 HP:0005550 HP:0004431 HP:0004302 HP:…
Pauci-immune glomerulonephritis	MONDO:0019641	HP:0000979 HP:0011944 HP:0002907 HP:0012089 HP:0001733 HP:0000951 HP:0000096 HP:0032230 HP:0003493 HP:0001970 HP:0040223 HP:0012735 HP:0012593 HP:0012587 HP:0004930 HP:0002829 HP:0002094 HP:0002087 HP:0002027 HP:0001919 HP:0001609 HP:0000478 HP:0032616 HP:0002955 HP:0100532 HP:0032018 HP:0011024 HP:0001626 HP:0000155 HP:0008653 HP:0002086 HP:0001945 HP:0012213 HP:0003259 HP:0000093 HP:0000083 HP:…
Q fever	MONDO:0019186	HP:0000979 HP:0032101 HP:0012819 HP:0025015 HP:0001824 HP:0001654 HP:0001433 HP:0006530 HP:0002754 HP:0001701 HP:0001698 HP:0001324 HP:0001392 HP:0002910 HP:0002315 HP:0001744 HP:0100584 HP:0040186 HP:0030167 HP:0030166 HP:0020136 HP:0012735 HP:0012115 HP:0010702 HP:0003613 HP:0003262 HP:0002923 HP:0002721 HP:0002633 HP:0002240 HP:0002090 HP:0002039 HP:0001903 HP:0001873 HP:0001626 HP:0000924 HP:…
interstitial granulomatous dermatitis with arthritis	MONDO:0019199	HP:0000989 HP:0002923 HP:0200034 HP:0011227 HP:0011123 HP:0003565 HP:0010783 HP:0001370
Eosinophilopenia	MONDO:0007545	HP:0001025 HP:0003193 HP:0031891 HP:0001871 HP:0002960
pituitary deficiency due to empty sella turcica syndrome	MONDO:0019617	HP:0001250 HP:0000870 HP:0000651 HP:0011446 HP:0008245 HP:0002615 HP:0002315 HP:0040075 HP:0030532 HP:0011748 HP:0007663 HP:0002960 HP:0002921 HP:0000826 HP:0000824 HP:0002893 HP:0100661 HP:0002902 HP:0000863 HP:0000876 HP:0000802
glossopharyngeal neuralgia	MONDO:0016372	HP:0001279 HP:0003319 HP:0002617 HP:0001824 HP:0001250 HP:0000174 HP:0002315 HP:0001662 HP:0000739 HP:0200136 HP:0100008 HP:0032043 HP:0012534 HP:0011968 HP:0007099 HP:0004395 HP:0002960 HP:0002664 HP:0001609 HP:0001605 HP:3000047 HP:0200025 HP:0032148 HP:0030811 HP:0030766 HP:0030164 HP:0001293 HP:0000716
congenital hypothyroidism due to transplacental passage of maternal TSH-binding inhibitory antibodies	MONDO:0019857	HP:0001319 HP:0031219 HP:0500011 HP:0025483 HP:0025379 HP:0006579 HP:0002908 HP:0000280 HP:0000853 HP:0100786 HP:0031507 HP:0031098 HP:0011968 HP:0002926 HP:0002019 HP:0001537 HP:0001265 HP:0000958 HP:0000260 HP:0030057
complement component C1r/C1s deficiency	MONDO:0009005	HP:0001369 HP:0002837 HP:0002829 HP:0004431 HP:0000123 HP:0007417 HP:0002960
tetrasomy 9p	MONDO:0018030	HP:0001528 HP:0000470 HP:0100614 HP:0000238 HP:0000750 HP:0030880 HP:0006710 HP:0001701 HP:0001250 HP:0000960 HP:0000952 HP:0000798 HP:0000789 HP:0000682 HP:0000239 HP:0001762 HP:0001633 HP:0001369 HP:0000532 HP:0000444 HP:0000316 HP:0001339 HP:0200055 HP:0040262 HP:0030031 HP:0012378 HP:0011467 HP:0011044 HP:0008501 HP:0007598 HP:0005912 HP:0005562 HP:0004209 HP:0002725 HP:0002714 HP:0002143 HP:…
idiopathic congenital hypothyroidism	MONDO:0019858	HP:0001662 HP:0031219 HP:0005280 HP:0003265 HP:0002045 HP:0001265 HP:0001254 HP:0001252 HP:0000282 HP:0000158 HP:0031220 HP:0030057 HP:0012758 HP:0008872 HP:0008828 HP:0006579 HP:0005930 HP:0004491 HP:0002019 HP:0001537 HP:0000270 HP:0031507 HP:0002925
macrophage activation syndrome	MONDO:0015545	HP:0001875 HP:0030783 HP:0001744 HP:0012115 HP:0002725 HP:0002240 HP:0001298 HP:0031956 HP:0011900 HP:0011227 HP:0005681 HP:0002716 HP:0002155 HP:0040089 HP:0031964 HP:0030782 HP:0030356 HP:0025435 HP:0012649 HP:0012156 HP:0011118 HP:0003565 HP:0003281 HP:0003073 HP:0002960 HP:0001945 HP:0001903 HP:0001873 HP:0001410
Kikuchi-Fujimoto disease	MONDO:0018864	HP:0001875 HP:0100827 HP:0025475 HP:0012819 HP:0012733 HP:0008066 HP:0006530 HP:0008940 HP:0001882 HP:0001824 HP:0000989 HP:0003493 HP:0002910 HP:0025300 HP:0002733 HP:0001744 HP:0200041 HP:0200035 HP:0200034 HP:0011801 HP:0011227 HP:0011024 HP:0003565 HP:0003326 HP:0002829 HP:0001903 HP:0001873 HP:0001287 HP:0000464 HP:0200039 HP:0002240 HP:0002202 HP:0001251 HP:0200036 HP:0200029 HP:0100540 HP:…
lymphopenic hypergammaglobulinemia,antibody deficiency,autoimmune hemolytic anemia,and glomerulonephritis	MONDO:0009541	HP:0001890 HP:0001888 HP:0010702 HP:0002090 HP:0030150 HP:0000099
nodular non-suppurative panniculitis	MONDO:0018063	HP:0002017 HP:0100533 HP:0001824 HP:0001744 HP:0002960 HP:0002240 HP:0012490 HP:0010783 HP:0008065 HP:0003326 HP:0002829 HP:0002027 HP:0001945 HP:0001482 HP:0000969
hepatoportal sclerosis	MONDO:0018991	HP:0002040 HP:0030169 HP:0002719 HP:0000989 HP:0000952 HP:0001882 HP:0002910 HP:0001402 HP:0001744 HP:0100543 HP:0030242 HP:0020137 HP:0020136 HP:0011954 HP:0003073 HP:0002904 HP:0002480 HP:0002239 HP:0001873 HP:0001541 HP:0001405 HP:0006707 HP:0003262 HP:0001971 HP:0001892 HP:0001409 HP:0001903 HP:0031015 HP:0030146 HP:0008151
pulmonary hemosiderosis	MONDO:0008346	HP:0002105 HP:0006535 HP:0002206 HP:0002093 HP:0005828 HP:0001891 HP:0030830 HP:0002091 HP:0001433 HP:0003493 HP:0030148 HP:0030057 HP:0025420 HP:0025392 HP:0025390 HP:0012393 HP:0003453 HP:0003262 HP:0002923 HP:0002878 HP:0002240 HP:0002206 HP:0002094 HP:0001945 HP:0001640 HP:0001508 HP:0100327 HP:0000099 HP:0025179 HP:0012735 HP:0012378 HP:0002113 HP:0002105 HP:0000980 HP:0001891
extracranial carotid artery aneurysm	MONDO:0044632	HP:0002634 HP:0002381 HP:0012089 HP:0005160 HP:0005313 HP:0001297 HP:0032169 HP:0031690 HP:0012531 HP:0006824 HP:0003549 HP:0003484 HP:0002637 HP:0002633 HP:0002138 HP:0001977 HP:0001727 HP:0001609 HP:0001269 HP:0000819 HP:0032271 HP:0002960 HP:0002721 HP:0031910 HP:0002621 HP:0000822 HP:0000707 HP:0000464
hyper-IgM syndrome type 4	MONDO:0011985	HP:0002754 HP:0002788 HP:0001890 HP:0002863 HP:0002721 HP:0001973 HP:0002718 HP:0002959 HP:0002849 HP:0002110 HP:0004798
thyroid lymphoma	MONDO:0019962	HP:0002781 HP:0012531 HP:0000836 HP:0002098 HP:0010307 HP:0002716 HP:0002094 HP:0002015 HP:0001609 HP:0000872 HP:0000821 HP:0000475 HP:0002665 HP:0000853
ectodermal dysplasia and immune deficiency	MONDO:0010293	HP:0002850 HP:0031188 HP:0004315 HP:0004313 HP:0011274 HP:0100828 HP:0001510 HP:0040075 HP:0031691 HP:0020101 HP:0011108 HP:0010741 HP:0008872 HP:0008404 HP:0003496 HP:0003237 HP:0003212 HP:0002960 HP:0002720 HP:0000964 HP:0000938 HP:0033581 HP:0005404 HP:0002728 HP:0002037 HP:0002028 HP:0000403 HP:0010701 HP:0008070 HP:0002718 HP:0001508 HP:0000968 HP:0000966 HP:0000698
encephalitis lethargica	MONDO:0019384	HP:0002883 HP:0001259 HP:0001250 HP:0000651 HP:0001662 HP:0007146 HP:0002315 HP:0025439 HP:0025258 HP:0009763 HP:0002607 HP:0000709 HP:0000613 HP:0000020 HP:0100660 HP:0012547 HP:0010702 HP:0005986 HP:0004429 HP:0003484 HP:0003326 HP:0002960 HP:0002922 HP:0001945 HP:0001337 HP:0001300 HP:0001268 HP:0001254 HP:0002360 HP:0001298
primary membranoproliferative glomerulonephritis	MONDO:0018904	HP:0002907 HP:0011510 HP:0000100 HP:0003774 HP:0003073 HP:0001919 HP:0001977 HP:0001658 HP:0030888 HP:0012622 HP:0005421 HP:0004746 HP:0000822 HP:0000093 HP:0000083 HP:0000793
idiopathic non-lupus full-house nephropathy	MONDO:0035763	HP:0002907 HP:0100769 HP:0001966 HP:0000100 HP:0045073 HP:0001369 HP:0012576 HP:0003259 HP:0001919 HP:0000988 HP:0000155 HP:0000099 HP:0020151 HP:0002960 HP:0002715 HP:0000707 HP:0045042 HP:0005421 HP:0004431 HP:0000822 HP:0000083 HP:0000093
cervical ribs,Sprengel anomaly,anal atresia,and urethral obstruction	MONDO:0011069	HP:0002944 HP:0000796 HP:0004392 HP:0002023 HP:0000891 HP:0001762 HP:0008635 HP:0001973 HP:0001539 HP:0000912 HP:0000089 HP:0001177 HP:0000110
panniculitis and localized lipodystrophy	MONDO:0019555	HP:0003493 HP:0200029 HP:0200036 HP:0011123 HP:0010783 HP:0010701 HP:0007485 HP:0003758 HP:0100578
brachydactylous dwarfism,Mseleni type	MONDO:0013232	HP:0003510 HP:0001831 HP:0003179 HP:0012649 HP:0002960 HP:0032153 HP:0009742 HP:0003940 HP:0003019 HP:0001376 HP:0008843 HP:0005872 HP:0005086 HP:0003510 HP:0003368 HP:0003028 HP:0002829 HP:0002654 HP:0000938 HP:0000926
tropical endomyocardial fibrosis	MONDO:0019158	HP:0004326 HP:0030783 HP:0005135 HP:0004755 HP:0004749 HP:0031664 HP:0030950 HP:0011712 HP:0011675 HP:0006690 HP:0001907 HP:0025077 HP:0001744 HP:0031650 HP:0031595 HP:0030848 HP:0030149 HP:0030057 HP:0012664 HP:0011663 HP:0010741 HP:0005180 HP:0005110 HP:0001880 HP:0001653 HP:0000520 HP:0031601 HP:0005145 HP:0033114 HP:0031295 HP:0025168 HP:0012764 HP:0012398 HP:0012249 HP:0011713 HP:0006677 HP:…
spastic paraplegia and Evans syndrome	MONDO:0011115	HP:0004844 HP:0001973 HP:0001258
livedoid vasculopathy	MONDO:0025514	HP:0005543 HP:0004855 HP:0007572 HP:0002160 HP:0100724 HP:0200042 HP:0040224 HP:0003029 HP:0002140 HP:0003493 HP:0003119 HP:0001581 HP:0001976 HP:0001760 HP:0000822 HP:0000819 HP:0410008 HP:0100963 HP:0040248 HP:0032018 HP:0031365 HP:0031364 HP:0031190 HP:0030350 HP:0025343 HP:0005293 HP:0003401 HP:0100647 HP:0012393 HP:0100585 HP:0025016 HP:0012514 HP:0010741 HP:0005339 HP:0003565 HP:0002960 HP:…
trisomy X	MONDO:0018066	HP:0007018 HP:0000582 HP:0001249 HP:0000750 HP:0001250 HP:0000098 HP:0000739 HP:0000316 HP:0000003 HP:0001270 HP:0008678 HP:0008209 HP:0001382 HP:0002960 HP:0001631 HP:0001629 HP:0001385 HP:0001337 HP:0000869 HP:0000767 HP:0000716 HP:0000826 HP:0100543 HP:0008947 HP:0004209 HP:0002027 HP:0002019 HP:0001328 HP:0001263 HP:0000286 HP:0002916
febrile infection-related epilepsy syndrome	MONDO:0015584	HP:0007359 HP:0001699 HP:0002353 HP:0002315 HP:0002960 HP:0012735 HP:0003326 HP:0002376 HP:0001945 HP:0001254 HP:0000708 HP:0000246
alopecia totalis	MONDO:0019080	HP:0007418 HP:0030804 HP:0100651 HP:0002960 HP:0002037 HP:0001808 HP:0001806 HP:0001803 HP:0001045 HP:0002293
cancer-associated retinopathy	MONDO:0019112	HP:0007641 HP:0030528 HP:0000648 HP:0007984 HP:0100522 HP:0000603 HP:0000543 HP:0007987 HP:0001133 HP:0100275 HP:0030627 HP:0012189 HP:0010788 HP:0010784 HP:0007793 HP:0007722 HP:0004377 HP:0001105 HP:0012125 HP:0012056 HP:0011531 HP:0006725 HP:0003003 HP:0002894 HP:0002367 HP:0100013 HP:0033020 HP:0030786 HP:0030357 HP:0030057 HP:0007830 HP:0007663 HP:0006758 HP:0000613 HP:0000572
Turner syndrome due to structural X chromosome anomalies	MONDO:0020472	HP:0010047 HP:0005113 HP:0003492 HP:0001831 HP:0000086 HP:0007018 HP:0001647 HP:0000470 HP:0000377 HP:0000987 HP:0002647 HP:0010044 HP:0006456 HP:0002650 HP:0000508 HP:0000278 HP:0002861 HP:0002857 HP:0002808 HP:0000465 HP:0000369 HP:0006438 HP:0000914 HP:0005978 HP:0000471 HP:0002910 HP:0000739 HP:0000939 HP:0001510 HP:0100646 HP:0012434 HP:0011307 HP:0009118 HP:0005603 HP:0004349 HP:0003764 HP:…
Turner syndrome	MONDO:0019499	HP:0010047 HP:0005113 HP:0003492 HP:0001831 HP:0000086 HP:0007018 HP:0001647 HP:0000470 HP:0000377 HP:0000987 HP:0002647 HP:0010044 HP:0006456 HP:0002650 HP:0000508 HP:0000465 HP:0000369 HP:0000278 HP:0002861 HP:0002857 HP:0002808 HP:0006438 HP:0000914 HP:0005978 HP:0000739 HP:0000471 HP:0002910 HP:0000939 HP:0001510 HP:0100646 HP:0012434 HP:0011307 HP:0009118 HP:0005603 HP:0004349 HP:0003764 HP:…
mosaic monosomy X	MONDO:0020467	HP:0010047 HP:0005113 HP:0003492 HP:0001831 HP:0000086 HP:0007018 HP:0001647 HP:0000470 HP:0000377 HP:0000987 HP:0002647 HP:0010044 HP:0006456 HP:0002650 HP:0000508 HP:0002861 HP:0000465 HP:0000369 HP:0000278 HP:0002857 HP:0002808 HP:0000914 HP:0006438 HP:0005978 HP:0000471 HP:0000739 HP:0002910 HP:0000939 HP:0001510 HP:0100646 HP:0012434 HP:0011307 HP:0009118 HP:0005603 HP:0004349 HP:0003764 HP:…
monosomy X	MONDO:0020466	HP:0010047 HP:0005113 HP:0003492 HP:0001831 HP:0000086 HP:0007018 HP:0001647 HP:0000470 HP:0000377 HP:0000987 HP:0002647 HP:0010044 HP:0006456 HP:0002650 HP:0000508 HP:0002861 HP:0002857 HP:0002808 HP:0000465 HP:0000369 HP:0000278 HP:0006438 HP:0000914 HP:0005978 HP:0000471 HP:0002910 HP:0000739 HP:0000939 HP:0001510 HP:0100646 HP:0012434 HP:0011307 HP:0009118 HP:0005603 HP:0004349 HP:0003764 HP:…
placental insufficiency	MONDO:0005919	HP:0011403 HP:0002088 HP:0001627 HP:0012418 HP:0003508 HP:0100767 HP:0100021 HP:0000855 HP:0012759 HP:0003613 HP:0002725 HP:0000729 HP:0000717 HP:0006266 HP:0001518 HP:0001511
non-immunoglobulin-mediated membranoproliferative glomerulonephritis	MONDO:0018013	HP:0011510 HP:0002719 HP:0000100 HP:0045042 HP:0030506 HP:0030469 HP:0025567 HP:0009125 HP:0002960 HP:0001919 HP:0000572 HP:0031047 HP:0030888 HP:0025364 HP:0012622 HP:0012574 HP:0005421 HP:0003774 HP:0003259 HP:0000822 HP:0000793 HP:0000093 HP:0000790
bronchiolitis obliterans syndrome	MONDO:0015265	HP:0011946 HP:0030877 HP:0012418 HP:0002960 HP:0002110 HP:0025179 HP:0045051 HP:0031246 HP:0011947 HP:0002090 HP:0032359 HP:0032342 HP:0032341 HP:0012735 HP:0006536 HP:0002094
familial hypocalciuric hypercalcemia	MONDO:0018458	HP:0012032 HP:0002017 HP:0002574 HP:0000934 HP:0001733 HP:0000787 HP:0008732 HP:0003529 HP:0003127 HP:0002315 HP:0002749 HP:0012609 HP:0012378 HP:0004398 HP:0002918 HP:0000121 HP:0002960 HP:0002199 HP:0003072 HP:0003513 HP:0003072
insulin-resistance syndrome type B	MONDO:0016464	HP:0012153 HP:0004323 HP:0006775 HP:0000831 HP:0000956 HP:0008675 HP:0004325 HP:0001882 HP:0011998 HP:0004359 HP:0001824 HP:0005978 HP:0003493 HP:0003119 HP:0001007 HP:0012189 HP:0010286 HP:0004324 HP:0003261 HP:0003237 HP:0003162 HP:0002758 HP:0002665 HP:0002613 HP:0002090 HP:0001953 HP:0001946 HP:0001873 HP:0001596 HP:0000988 HP:0000825 HP:0100879 HP:0030088 HP:0012378 HP:0005416 HP:0004361 HP:…
brucellosis	MONDO:0005683	HP:0012317 HP:0000979 HP:0000031 HP:0012819 HP:0001894 HP:0025406 HP:0012387 HP:0002754 HP:0000951 HP:0012089 HP:0002072 HP:0001701 HP:0001882 HP:0001824 HP:0100796 HP:0100523 HP:0002315 HP:0001369 HP:0001392 HP:0001744 HP:0410008 HP:0100326 HP:0032252 HP:0030350 HP:0025245 HP:0025143 HP:0012252 HP:0009830 HP:0008843 HP:0005561 HP:0005086 HP:0003496 HP:0002923 HP:0002716 HP:0002202 HP:0002090 HP:…
thymoma	MONDO:0006456	HP:0012410 HP:0100614 HP:0004313 HP:0001324 HP:0100324 HP:0100749 HP:0031378 HP:0001824 HP:0012288 HP:0045026 HP:0030208 HP:0030166 HP:0012735 HP:0002960 HP:0002721 HP:0002664 HP:0002094 HP:0001945 HP:0001609 HP:0100787 HP:0100527 HP:0100526 HP:0100279 HP:0100031 HP:0031041 HP:0012539 HP:0007378 HP:0007108 HP:0005560 HP:0003326 HP:0002725 HP:0001915 HP:0001909 HP:0001370 HP:0000707 HP:0000099 HP:…
chronic thromboembolic pulmonary hypertension	MONDO:0013024	HP:0012417 HP:0001279 HP:0001962 HP:0011712 HP:0005135 HP:0005133 HP:0002754 HP:0030877 HP:0012184 HP:0002875 HP:0002792 HP:0002204 HP:0030977 HP:0030718 HP:0025343 HP:0012146 HP:0011901 HP:0011227 HP:0010536 HP:0005162 HP:0004831 HP:0003613 HP:0002960 HP:0001871 HP:0001708 HP:0001693 HP:0001513 HP:0000969 HP:0000716 HP:0005547 HP:0002664 HP:0002037 HP:0012378 HP:0002625 HP:0005317 HP:0002092 HP:…
adiposis dolorosa	MONDO:0007070	HP:0012532 HP:0000739 HP:0001513 HP:0002019 HP:0007596 HP:0000716 HP:0002829 HP:0012378 HP:0003270 HP:0002360 HP:0001250 HP:0002315 HP:0001581 HP:0001369 HP:0000739 HP:0100585 HP:0009830 HP:0003401 HP:0002960 HP:0002376 HP:0002360 HP:0002354 HP:0002019 HP:0002014 HP:0000978 HP:0000958 HP:0000821 HP:0000217 HP:0012378 HP:0002829 HP:0002225 HP:0002215 HP:0001513 HP:0001482 HP:0000716 HP:0000709
new-onset refractory status epilepticus	MONDO:0018199	HP:0012696 HP:0410263 HP:0002133 HP:0032794 HP:0002283 HP:0007183 HP:0002457 HP:0002315 HP:0012229 HP:0031358 HP:0030915 HP:0012378 HP:0011198 HP:0010850 HP:0010841 HP:0002383 HP:0001289 HP:0000708 HP:0031475 HP:0012751 HP:0100543 HP:0033717 HP:0033716 HP:0030782 HP:0020217 HP:0011468 HP:0011154 HP:0010845 HP:0007334 HP:0004302 HP:0002960 HP:0002922 HP:0002384 HP:0001945 HP:0032894 HP:0032867 HP:…
acute transverse myelitis	MONDO:0015342	HP:0025615 HP:0007305 HP:0031845 HP:0010835 HP:0005341 HP:0003487 HP:0001257 HP:0001324 HP:0012229 HP:0100502 HP:0032283 HP:0032271 HP:0031700 HP:0031691 HP:0031179 HP:0012534 HP:0012378 HP:0011972 HP:0011967 HP:0010831 HP:0010550 HP:0010547 HP:0009053 HP:0004370 HP:0003484 HP:0003418 HP:0003401 HP:0002960 HP:0002839 HP:0002725 HP:0002721 HP:0002590 HP:0002578 HP:0002495 HP:0002493 HP:0002385 HP:…
peripartum cardiomyopathy	MONDO:0018920	HP:0030830 HP:0012819 HP:0001962 HP:0100749 HP:0012763 HP:0005133 HP:0005135 HP:0001712 HP:0001907 HP:0002875 HP:0031295 HP:0030356 HP:0030148 HP:0012398 HP:0006705 HP:0005120 HP:0004756 HP:0002092 HP:0001708 HP:0001653 HP:0030149 HP:0011713 HP:0002960 HP:0002926 HP:0002878 HP:0002401 HP:0002099 HP:0002027 HP:0001903 HP:0001513 HP:0000819 HP:0030848 HP:0025169 HP:0012764 HP:0012664 HP:0012378 HP:…
idiopathic chronic eosinophilic pneumonia	MONDO:0017363	HP:0030830 HP:0025406 HP:0032061 HP:0030828 HP:0001824 HP:0012418 HP:0002091 HP:0001047 HP:0030166 HP:0002829 HP:0001945 HP:0100750 HP:0011354 HP:0011024 HP:0002202 HP:0032017 HP:0031246 HP:0011227 HP:0006516 HP:0003565 HP:0003212 HP:0002960 HP:0002099 HP:0002094 HP:0001974 HP:0032177 HP:0031983
porphyria cutanea tarda	MONDO:0015104	HP:0030955 HP:0000656 HP:0030272 HP:0031876 HP:0008066 HP:0012465 HP:0001402 HP:0033196 HP:0002910 HP:0001007 HP:0006562 HP:0032999 HP:0033197 HP:0001405 HP:0000559 HP:0100699 HP:0000953 HP:0001010 HP:0000998 HP:0031292 HP:0005406 HP:0040189 HP:0004377 HP:0001397 HP:0000819 HP:0003774 HP:0002725 HP:0003452 HP:0012217 HP:0010472 HP:0010473 HP:0012531 HP:0001058 HP:0001030 HP:0000992 HP:0200123 HP:…
secondary non-traumatic avascular necrosis	MONDO:0018376	HP:0030955 HP:0100724 HP:0031520 HP:0004377 HP:0003549 HP:0002725 HP:0002664 HP:0002355 HP:0001370 HP:0002960 HP:0002653 HP:0001376 HP:0010885
inflammatory pseudotumor of the liver	MONDO:0019528	HP:0031140 HP:0025406 HP:0001824 HP:0001080 HP:0410369 HP:0003270 HP:0002018 HP:0002013 HP:0001394 HP:0000819 HP:0006254 HP:0031964 HP:0031956 HP:0030057 HP:0002027 HP:0001945 HP:0002896
Nezelof syndrome	MONDO:0009451	HP:0031545 HP:0000999 HP:0005359 HP:0001433 HP:0006532 HP:0001888 HP:0002028 HP:0004429 HP:0000964 HP:0001508 HP:0002097 HP:0002110 HP:0006538 HP:0002972 HP:0005403 HP:0100806 HP:0005374 HP:0005359 HP:0031430 HP:0009098 HP:0002719 HP:0002726 HP:0031397 HP:0200122 HP:0100646 HP:0020101 HP:0005401 HP:0005387 HP:0005366 HP:0004844 HP:0003472 HP:0002716 HP:0002024 HP:0002014 HP:0001287 HP:0000964 HP:…
secondary intestinal lymphangiectasia	MONDO:0019574	HP:0032136 HP:0002850 HP:0100324 HP:0004313 HP:0002719 HP:0003146 HP:0002563 HP:0001907 HP:0001888 HP:0032387 HP:0032064 HP:0031085 HP:0012537 HP:0012281 HP:0012050 HP:0011900 HP:0011848 HP:0003073 HP:0002960 HP:0002720 HP:0002665 HP:0002608 HP:0002202 HP:0002013 HP:0001945 HP:0001394 HP:0012191 HP:0005214 HP:0002584 HP:0002580 HP:0002576 HP:0001708 HP:0012378 HP:0011741 HP:0004788 HP:0002028 HP:…
postinfectious vasculitis	MONDO:0018837	HP:0032230 HP:0030880 HP:0011274 HP:0002617 HP:0002140 HP:0001824 HP:0100796 HP:0003493 HP:0002726 HP:0001369 HP:0010876 HP:0100778 HP:0032170 HP:0032166 HP:0031693 HP:0031692 HP:0031363 HP:0025188 HP:0025143 HP:0020180 HP:0020114 HP:0020101 HP:0010702 HP:0009830 HP:0006689 HP:0006562 HP:0005401 HP:0005366 HP:0005318 HP:0004386 HP:0003261 HP:0002923 HP:0002090 HP:0002027 HP:0002011 HP:0001638 HP:…
selective IgM deficiency	MONDO:0018039	HP:0032261 HP:0100806 HP:0032218 HP:0100658 HP:0000491 HP:0006775 HP:0032275 HP:0002850 HP:0003193 HP:0009098 HP:0012204 HP:0012432 HP:0030880 HP:0006532 HP:0002788 HP:0100537 HP:0032262 HP:0004315 HP:0002719 HP:0003493 HP:0001047 HP:0025439 HP:0001510 HP:0001287 HP:0004798 HP:0002716 HP:0030380 HP:0045080 HP:0031047 HP:0002099 HP:0002028 HP:0031292 HP:0002837 HP:0007499 HP:0011370 HP:0033430 HP:…
chromosome Xq13 duplication syndrome	MONDO:0859081	HP:0033000 HP:0007018 HP:0030890 HP:0000582 HP:0000750 HP:0001249 HP:0001377 HP:0007874 HP:0000508 HP:0000219 HP:0001250 HP:0001762 HP:0000739 HP:0005338 HP:0000303 HP:0001973 HP:0001511 HP:0004209 HP:0000348 HP:0000403 HP:0012520 HP:0011800 HP:0000490 HP:0002099 HP:0002373 HP:0002553 HP:0000358 HP:0001840 HP:0001763 HP:0000752 HP:0000712 HP:0012450 HP:0000718 HP:0006094 HP:0031987 HP:0012745 HP:…
overlap myositis	MONDO:0016099	HP:0100324 HP:0006530 HP:0001882 HP:0001627 HP:0030880 HP:0003236 HP:0002910 HP:0025131 HP:0003493 HP:0003119 HP:0001369 HP:0011121 HP:0009763 HP:0009053 HP:0004269 HP:0003551 HP:0003549 HP:0002725 HP:0002355 HP:0002273 HP:0002092 HP:0001873 HP:0000819 HP:0000077 HP:0001370 HP:0100296 HP:0032169 HP:0025142 HP:0011838 HP:0008997 HP:0003701 HP:0002960 HP:0002015 HP:0000822
cryptococcosis	MONDO:0005724	HP:0100721 HP:0000602 HP:0100806 HP:0000238 HP:0002797 HP:0100749 HP:0003690 HP:0002516 HP:0002754 HP:0001250 HP:0005526 HP:0000587 HP:0002315 HP:0031179 HP:0002960 HP:0002725 HP:0002664 HP:0002202 HP:0002120 HP:0002098 HP:0002094 HP:0002090 HP:0002013 HP:0001394 HP:0001287 HP:0001268 HP:0000708 HP:0000504 HP:0000478 HP:0011531 HP:0002586 HP:0002354 HP:0002181 HP:0001291 HP:0000618 HP:0000479 HP:…
pulmonary nodular lymphoid hyperplasia	MONDO:0008348	HP:0100721 HP:0100749 HP:0002729 HP:0025179 HP:0002094 HP:0030057 HP:0002721 HP:0030150 HP:0025392 HP:0012735
heparin-induced thrombocytopenia	MONDO:0018048	HP:0100724 HP:0002204 HP:0001297 HP:0001907 HP:0030248 HP:0012649 HP:0005521 HP:0002637 HP:0001658 HP:0040231 HP:0004936 HP:0004420 HP:0003144 HP:0002625 HP:0001973
diffuse alveolar hemorrhage	MONDO:0019540	HP:0100749 HP:0012418 HP:0000951 HP:0030950 HP:0002091 HP:0001824 HP:0003493 HP:0045050 HP:0045042 HP:0005421 HP:0004887 HP:0003613 HP:0003453 HP:0003259 HP:0002923 HP:0002094 HP:0001974 HP:0001873 HP:0000924 HP:0000790 HP:0000707 HP:0000152 HP:0000093 HP:0025174 HP:0006536 HP:0002206 HP:0025179 HP:0012735 HP:0003565 HP:0002960 HP:0002105 HP:0001945 HP:0001903 HP:0002113
rheumatoid factor-positive polyarticular juvenile idiopathic arthritis	MONDO:0019435	HP:0100769 HP:0005187 HP:0001369 HP:0100555 HP:0010588 HP:0004349 HP:0000938 HP:0040311 HP:0030782 HP:0011227 HP:0006252 HP:0005930 HP:0003565 HP:0002813 HP:0001386 HP:0001376 HP:0005764 HP:0002923 HP:0002829
combined immunodeficiency due to CRAC channel dysfunction	MONDO:0015695	HP:0100806 HP:0011274 HP:0002841 HP:0001744 HP:0002664 HP:0001878 HP:0001873 HP:0002716 HP:0002240 HP:0000970 HP:0011084 HP:0007676 HP:0004429 HP:0003198 HP:0002960 HP:0002721 HP:0002718 HP:0002090 HP:0001945 HP:0001287 HP:0001252 HP:0000705 HP:0000389
isolated agammaglobulinemia	MONDO:0016462	HP:0100806 HP:0100658 HP:0200042 HP:0100533 HP:0001369 HP:0100765 HP:0004322 HP:0002960 HP:0002024 HP:0001999 HP:0001903 HP:0001873 HP:0001864 HP:0001287 HP:0100838 HP:0100763 HP:0012378 HP:0004332 HP:0002721 HP:0002205 HP:0002090 HP:0002014 HP:0001945 HP:0001874 HP:0001508 HP:0000988 HP:0000388 HP:0000246
hepatitis	MONDO:0002251						Tenofovir disoproxil, Entecavir, Mycophenolate mofetil, Lamivudine, Adefovir dipivoxil, Ribavirin, Telbivudine, Obeticholic acid, Simeprevir, Acetylcarnitine, Sofosbuvir, Ledipasvir, Ombitasvir, Paritaprevir, Tenofovir alafenamide, Velpatasvir, Anethole trithione, Pibrentasvir, Glecaprevir
myelitis	MONDO:0002565						Ertapenem, Technetium Tc-99m oxidronate, Fluoride ion F-18
pulmonary fibrosis	MONDO:0002771						Pirfenidone, Nintedanib
neonatal ichthyosis-sclerosing cholangitis syndrome	MONDO:0011874	HP:0001249 HP:0000989 HP:0000668 HP:0000952 HP:0030991 HP:0100874 HP:0001744 HP:0008064 HP:0025092 HP:0005248 HP:0000677 HP:0000653 HP:0006297 HP:0001408 HP:0000958 HP:0001409 HP:0008070 HP:0045075 HP:0040162 HP:0002240 HP:0001395 HP:0001596 HP:0001399 HP:0001036 HP:0001396 HP:0000956 HP:0000682 HP:0000668 HP:0000952 HP:0001744 HP:0001409 HP:0000677 HP:0008064 HP:0004552 HP:0002240 HP:0002231 HP:…	CLDN1
isolated neonatal sclerosing cholangitis	MONDO:0018816	HP:0030948 HP:0000952 HP:0000989 HP:0030991 HP:0030991 HP:0001744 HP:0002613 HP:0001408 HP:0006580 HP:0001409 HP:0034294 HP:0011985 HP:0012852 HP:0002240 HP:0001394 HP:0001541 HP:0001399 HP:0001256 HP:0000365 HP:0000076 HP:0001396	DCDC2
chromosome 18q deletion syndrome	MONDO:0011147	HP:0000407 HP:0000470 HP:0001249 HP:0000510 HP:0001845 HP:0002370 HP:0002650 HP:0000413 HP:0000219 HP:0002500 HP:0000047 HP:0000648 HP:0002072 HP:0000252 HP:0005176 HP:0001250 HP:0001838 HP:0001762 HP:0001047 HP:0002119 HP:0001270 HP:0000581 HP:0000316 HP:0000303 HP:0000028 HP:0001631 HP:0001511 HP:0002205 HP:0000824 HP:0001635 HP:0005280 HP:0005164 HP:0000272 HP:0000193 HP:0002099 HP:0001761 HP:…
posttransplant acute limbic encephalitis	MONDO:0015595	HP:0001336 HP:0100806 HP:0011185 HP:0001250 HP:0000739 HP:0200149 HP:0100543 HP:0100022 HP:0025100 HP:0012332 HP:0011203 HP:0001332 HP:0001289 HP:0001251 HP:0000716 HP:0000709 HP:0000708 HP:0031885 HP:0020071 HP:0012756 HP:0002922 HP:0002902 HP:0002354
nodular regenerative hyperplasia of the liver	MONDO:0018835	HP:0001409 HP:0006707
Satoyoshi syndrome	MONDO:0010922	HP:0002857 HP:0009771 HP:0002289 HP:0001763 HP:0003712 HP:0008180 HP:0012378 HP:0003394 HP:0000141 HP:0003011 HP:0004322 HP:0002024 HP:0001596 HP:0000013 HP:0002014 HP:0010743 HP:0010049 HP:0001156 HP:0002289 HP:0000252 HP:0009806 HP:0200102 HP:0011964 HP:0008724 HP:0005930 HP:0004322 HP:0003307 HP:0003272 HP:0003063 HP:0003019 HP:0002970 HP:0002823 HP:0002815 HP:0001595 HP:0001367 HP:0001182 HP:…
Raynaud disease	MONDO:0008364	HP:0030880 HP:0000924
idiopathic localized lipodystrophy	MONDO:0019554	HP:0000989 HP:0100324 HP:0011123 HP:0010783 HP:0001010 HP:0000953 HP:0040189 HP:0012344 HP:0007485 HP:0003758 HP:0100578
myxedema	MONDO:0009718
autoimmune disease,susceptibility to,6	MONDO:0013303
classic complement early component deficiency	MONDO:0000015
neuroretinitis	MONDO:0000958
hypoparathyroidism	MONDO:0001220
selective IgA deficiency disease	MONDO:0001341
exocrine pancreatic insufficiency	MONDO:0001684
selective IgE deficiency disease	MONDO:0003738
eosinophilia-myalgia syndrome	MONDO:0004941
arthritic joint disease	MONDO:0005578
gastric neuroendocrine tumor G1	MONDO:0006227
acute myeloid leukemia and myelodysplastic syndromes related to alkylating agent	MONDO:0015164
secondary hemophagocytic lymphohistiocytosis	MONDO:0015542
paraneoplastic limbic encephalitis	MONDO:0015589
non-herpetic acute limbic encephalitis	MONDO:0015596
pustulosis palmaris et plantaris	MONDO:0015597
erythromelalgia	MONDO:0016028
limbic encephalitis with caspr2 antibodies	MONDO:0017179
rapidly progressive glomerulonephritis	MONDO:0017236
limbic encephalitis with DPP6 antibodies	MONDO:0018003
juvenile overlap myositis	MONDO:0018011
sclerosing cholangitis	MONDO:0018646
secondary sclerosing cholangitis	MONDO:0018647
obsolete superficial pemphigus	MONDO:0018745
neuromuscular junction disease	MONDO:0020124
secondary pulmonary hemosiderosis	MONDO:0020553
Heiner syndrome	MONDO:0020554
acquired agranulocytosis	MONDO:0021758
acute rheumatic heart disease	MONDO:0021777
pustular psoriasis	MONDO:0022205
cerebellar degeneration	MONDO:0022687
febrile ulceronecrotic Mucha-Habermann disease	MONDO:0023134
guttate psoriasis	MONDO:0023297
melanoma associated retinopathy	MONDO:0023868
prurigo nodularis	MONDO:0026045
acquired hemophilia A	MONDO:0035735
collagenous gastritis	MONDO:0043355
lichen planus,oral	MONDO:0043923
generalized pustular psoriasis	MONDO:0100491
shrinking lung syndrome	MONDO:0700001

## Sheet: 2_ACS
Mondo_name	MESH_CATE_Score	GARD_CATE_Score	ICD11_CATE_Score	Mondo_CATE_Score	DO_CATE_Score	Clinical_CATE_Score	AA_Score	ARI_Score	GAI_Score	ACS	ACSnorm	Final_label
autoimmune hepatitis	1	1	1	1	1	0	1	1	1	8	0.878049	AD
Sjogren syndrome	1	1	1	1	1	0	1	1	1	8	0.878049	AD
systemic lupus erythematosus	1	1	1	1	1	0	1	1	1	8	0.878049	AD
autoimmune thrombocytopenic purpura	1	1	1	1	1	0	1	1	1	8	0.878049	AD
antiphospholipid syndrome	1	1	1	1	1	0	1	1	1	8	0.878049	AD
myasthenia gravis	1	1	0	1	1	0	1	1	1	7	0.792683	AD
bullous pemphigoid	1	1	0	1	1	0	1	1	1	7	0.792683	AD
mixed connective tissue disease	0	1	1	1	1	0	1	1	1	7	0.792683	AD
anti-glomerular basement membrane disease	1	1	0	1	1	0	1	1	1	7	0.792683	AD
rheumatoid arthritis	1	0	1	1	1	0	1	1	1	7	0.756098	AD
pemphigoid gestationis	0	1	0	1	1	0	1	1	1	6	0.707317	AD
Evans syndrome	0	1	0	1	1	0	1	1	1	6	0.707317	AD
autoimmune polyendocrinopathy type 2	0	1	0	1	1	0	1	1	1	6	0.707317	AD
dermatitis herpetiformis	1	1	0	1	0	0	1	1	1	6	0.695122	AD
multiple sclerosis	1	0	0	1	1	0	1	1	1	6	0.670732	AD
type 1 diabetes mellitus	1	0	0	1	1	0	1	1	1	6	0.670732	AD
primary biliary cholangitis	0	1	1	0	1	0	1	1	1	6	0.670732	AD
autoimmune hemolytic anemia	1	0	0	1	1	0	1	1	1	6	0.670732	AD
Hashimoto thyroiditis	1	0	0	1	1	0	1	1	1	6	0.670732	AD
Guillain-Barre syndrome	1	0	0	1	1	0	1	1	1	6	0.670732	AD
Graves disease	1	0	0	1	1	0	1	1	1	6	0.670732	AD
autoimmune pancreatitis	1	0	0	1	1	0	1	1	1	6	0.670732	AD
IgG4-related disease	1	0	0	1	1	0	1	1	1	6	0.670732	AD
temporal arteritis	1	0	1	0	1	0	1	1	1	6	0.634146	AD
Cogan syndrome	0	1	0	1	0	0	1	1	1	5	0.609756	AD
PANDAS	0	1	0	1	0	0	1	1	1	5	0.609756	AD
Susac syndrome	0	1	0	1	0	0	1	1	1	5	0.609756	AD
vitiligo	0	0	0	1	1	0	1	1	1	5	0.585366	AD
celiac disease	0	0	0	1	1	0	1	1	1	5	0.585366	AD
autoimmune uveitis	0	0	0	1	1	0	1	1	1	5	0.585366	AD
reactive arthritis	0	1	0	0	1	0	1	1	1	5	0.585366	AD
pemphigus vulgaris	0	1	0	1	1	0	1	1	0	5	0.585366	AD
ankylosing spondylitis	0	0	0	1	1	0	1	1	1	5	0.585366	AD
psoriatic arthritis	0	0	0	1	1	0	1	1	1	5	0.585366	AD
autoimmune myocarditis	0	0	0	1	1	0	1	1	1	5	0.585366	AD
discoid lupus erythematosus	0	0	1	1	0	0	1	1	1	5	0.573171	AD
autoimmune lymphoproliferative syndrome	1	1	0	1	0	0	1	1	0	5	0.573171	AD
linear IgA Dermatosis	1	0	0	1	0	0	1	1	1	5	0.573171	AD
juvenile dermatomyositis	0	1	1	0	0	0	1	1	1	5	0.573171	AD
undifferentiated connective tissue syndrome	1	0	0	1	0	0	1	1	1	5	0.573171	AD
polymyositis	0	0	1	0	1	0	1	1	1	5	0.54878	AD
neuromyelitis optica	1	0	0	0	1	0	1	1	1	5	0.54878	AD
chronic inflammatory demyelinating polyradiculoneuropathy	1	0	0	0	1	0	1	1	1	5	0.54878	AD
Balo concentric sclerosis	1	0	0	0	1	0	1	1	1	5	0.54878	AD
Lambert-Eaton myasthenic syndrome	1	1	0	0	1	0	1	1	0	5	0.54878	AD
granulomatosis with polyangiitis	1	0	1	0	1	0	1	0	1	5	0.512195	AD
autoimmune urticaria	0	0	0	1	0	0	1	1	1	4	0.487805	AD
Reynolds syndrome	0	1	0	1	0	0	0	1	1	4	0.487805	AD
cold agglutinin disease	0	0	0	1	0	0	1	1	1	4	0.487805	AD
CREST syndrome	0	0	0	1	0	0	1	1	1	4	0.487805	AD
autoimmune encephalitis	0	0	0	1	0	0	1	1	1	4	0.487805	AD
autoimmune oophoritis	0	0	0	1	0	0	1	1	1	4	0.487805	AD
autoimmune inner ear disease	0	0	0	1	0	0	1	1	1	4	0.487805	AD
autoimmune retinopathy	0	0	0	1	0	0	1	1	1	4	0.487805	AD
alopecia areata	0	0	0	0	1	0	1	1	1	4	0.463415	AD
Behcet disease	0	0	0	0	1	0	1	1	1	4	0.463415	CA
psoriasis	0	0	0	0	1	0	1	1	1	4	0.463415	AD
ulcerative colitis	0	0	0	0	1	0	1	1	1	4	0.463415	AD
relapsing polychondritis	0	0	0	0	1	0	1	1	1	4	0.463415	AD
polymyalgia rheumatica	0	0	0	0	1	0	1	1	1	4	0.463415	AD
mucous membrane pemphigoid	0	0	0	1	1	0	1	1	0	4	0.463415	AD
acquired epidermolysis bullosa	0	1	0	1	1	0	0	1	0	4	0.463415	AD
paraneoplastic pemphigus	0	1	0	1	1	0	0	0	1	4	0.463415	AD
autoimmune gastritis	0	0	0	1	1	0	1	1	0	4	0.463415	AD
sympathetic ophthalmia	1	0	0	0	0	0	1	1	1	4	0.45122	AD
dermatomyositis	0	0	1	0	0	0	1	1	1	4	0.45122	AD
inclusion body myositis	0	0	1	0	0	0	1	1	1	4	0.45122	AD
stiff-person syndrome	1	0	0	0	0	0	1	1	1	4	0.45122	AD
takayasu arteritis	0	0	1	0	0	0	1	1	1	4	0.45122	AD
immunoglobulin A vasculitis	0	0	1	0	0	0	1	1	1	4	0.45122	AD
mucocutaneous lymph node syndrome	0	0	1	0	0	0	1	1	1	4	0.45122	AD
eosinophilic fasciitis	0	0	1	0	0	0	1	1	1	4	0.45122	AD
polyarteritis nodosa	0	0	1	0	0	0	1	1	1	4	0.45122	AD
IgA glomerulonephritis	1	0	0	0	0	0	1	1	1	4	0.45122	AD
cryoglobulinemic vasculitis	0	0	1	0	0	0	1	1	1	4	0.45122	AD
vasculitis	0	0	1	0	0	0	1	1	1	4	0.45122	AD
transverse myelitis	1	0	0	0	0	0	1	1	1	4	0.45122	AD
microscopic polyangiitis	1	0	0	0	0	0	1	1	1	4	0.45122	AD
primary sclerosing cholangitis	0	0	1	0	0	0	1	1	1	4	0.45122	AD
Vogt-Koyanagi-Harada disease	1	0	0	0	1	0	1	0	1	4	0.426829	AD
pemphigus	1	0	0	1	1	0	1	0	0	4	0.426829	AD
pemphigus foliaceus	1	0	0	1	1	0	0	0	1	4	0.426829	AD
Felty syndrome	1	0	0	1	1	0	0	1	0	4	0.426829	AD
drug-induced lupus erythematosus	0	1	1	1	1	0	0	0	0	4	0.426829	AD
IgG4-related dacryoadenitis and sialadenitis	0	1	1	1	1	0	0	0	0	4	0.426829	AD
Miller Fisher syndrome	1	1	0	1	1	0	0	0	0	4	0.426829	AD
eosinophilic granulomatosis with polyangiitis	1	0	1	0	0	0	1	1	0	4	0.414634	AD
chronic childhood arthritis	1	0	1	1	1	0	0	0	0	4	0.390244	AD
hidradenitis suppurativa	0	0	0	0	0	0	1	1	1	3	0.365854	AD
scleroderma	0	0	0	1	0	0	1	1	0	3	0.365854	AD
Crohn disease	0	0	0	0	0	0	1	1	1	3	0.365854	AD
pure red-cell aplasia	0	0	0	0	0	0	1	1	1	3	0.365854	AD
interstitial cystitis	0	0	0	0	0	0	1	1	1	3	0.365854	AD
scleritis	0	0	0	0	0	0	1	1	1	3	0.365854	AD
pernicious anemia	0	0	0	0	0	0	1	1	1	3	0.365854	AD
Meniere disease	0	0	0	0	0	0	1	1	1	3	0.365854	AD
erythema nodosum	0	0	0	0	0	0	1	1	1	3	0.365854	AD
rheumatic fever	0	0	0	0	0	0	1	1	1	3	0.365854	AD
interstitial lung disease 2	0	0	0	0	0	0	1	1	1	3	0.365854	AD
endometriosis	0	0	0	0	0	0	1	1	1	3	0.365854	AD
POEMS syndrome	0	0	0	0	0	0	1	1	1	3	0.365854	AD
Sydenham chorea	0	0	0	0	0	0	1	1	1	3	0.365854	AD
facial hemiatrophy	0	0	0	0	0	0	1	1	1	3	0.365854	AD
lichen sclerosus et atrophicus	0	0	0	0	0	0	1	1	1	3	0.365854	AD
Dressler syndrome	0	0	0	0	0	0	1	1	1	3	0.365854	AD
palindromic rheumatism	0	0	0	0	0	0	1	1	1	3	0.365854	AD
eosinophilic esophagitis	0	0	0	0	0	0	1	1	1	3	0.365854	AD
lichen planus	0	0	0	0	0	0	1	1	1	3	0.365854	AD
brachial plexus neuritis	0	0	0	0	0	0	1	1	1	3	0.365854	AD
Tolosa-Hunt syndrome	0	0	0	0	0	0	1	1	1	3	0.365854	AD
ligneous conjunctivitis	0	0	0	0	0	0	1	1	1	3	0.365854	AD
paraneoplastic cerebellar degeneration	0	0	0	0	0	0	1	1	1	3	0.365854	AD
thrombotic thrombocytopenic purpura	0	0	0	0	0	0	1	1	1	3	0.365854	AD
juvenile idiopathic arthritis	0	0	0	0	0	0	1	1	1	3	0.365854	AD
ocular cicatricial pemphigoid	0	0	0	1	0	0	1	0	1	3	0.365854	AD
steroid-responsive encephalopathy associated with autoimmune thyroiditis	0	1	0	1	0	0	0	1	0	3	0.365854	AD
non-specific granulomatous orchitis	0	0	0	0	0	0	1	1	1	3	0.365854	AD
acute lichenoid pityriasis	0	0	0	0	0	0	1	1	1	3	0.365854	AD
fibrosclerosis,multifocal	0	0	0	1	0	0	1	1	0	3	0.365854	AD
autoimmune progesterone dermatitis	0	0	0	1	0	0	1	1	0	3	0.365854	AD
autoimmune neuropathy	0	0	0	1	1	0	0	1	0	3	0.341463	AD
autoimmune polyendocrine syndrome type 1	0	1	0	1	1	0	0	0	0	3	0.341463	AD
immune dysregulation-polyendocrinopathy-enteropathy-X-linked syndrome	0	1	0	1	1	0	0	0	0	3	0.341463	AD
insulin autoimmune syndrome	0	1	0	1	1	0	0	0	0	3	0.341463	AD
cutaneous lupus erythematosus	0	0	0	1	1	0	0	1	0	3	0.341463	AD
systemic sclerosis	0	1	1	1	0	0	0	0	0	3	0.329268	AD
hypersensitivity vasculitis	0	0	1	0	0	0	1	1	0	3	0.329268	AD
anti-NMDA receptor encephalitis	1	0	0	0	0	0	0	1	1	3	0.329268	AD
neonatal lupus erythematosus	0	0	1	1	0	0	1	0	0	3	0.329268	AD
subacute cutaneous lupus erythematosus	0	0	1	1	0	0	0	0	1	3	0.329268	AD
autoimmune thyroid disease	1	0	0	1	0	0	0	1	0	3	0.329268	AD
primary hypophysitis	1	0	0	1	0	0	0	0	1	3	0.329268	AD
rheumatoid vasculitis	1	0	0	1	0	0	0	1	0	3	0.329268	AD
central nervous system lupus	1	0	0	1	0	0	0	1	0	3	0.329268	AD
IgG4-related mesenteritis	0	0	1	1	0	0	0	0	1	3	0.329268	AD
relapsing-remitting multiple sclerosis	1	0	0	1	1	0	0	0	0	3	0.304878	AD
autoimmune disease	1	0	0	1	1	0	0	0	0	3	0.304878	AD
adult-onset Still disease	1	0	0	-1	1	0	1	1	0	3	0.304878	CA
lupus erythematosus	0	0	1	1	1	0	0	0	0	3	0.304878	AD
secondary progressive multiple sclerosis	1	0	0	1	1	0	0	0	0	3	0.304878	AD
primary progressive multiple sclerosis	1	0	0	1	1	0	0	0	0	3	0.304878	AD
progressive relapsing multiple sclerosis	1	0	0	1	1	0	0	0	0	3	0.304878	AD
autoimmune disorder of the nervous system	1	0	0	1	1	0	0	0	0	3	0.304878	AD
neonatal myasthenia gravis	1	0	0	1	1	0	0	0	0	3	0.304878	AD
autoimmune polyendocrinopathy	1	0	0	1	1	0	0	0	0	3	0.304878	AD
latent autoimmune diabetes in adults	1	0	0	1	1	0	0	0	0	3	0.304878	AD
euthyroid Graves orbitopathy	1	0	0	1	1	0	0	0	0	3	0.304878	AD
anti-neutrophil cytoplasmic antibody-associated vasculitis	1	0	1	0	0	0	0	1	0	3	0.292683	AD
myalgic encephalomeyelitis/chronic fatigue syndrome	0	0	0	0	0	0	0	1	1	2	0.243902	AD
narcolepsy	0	0	0	0	0	0	1	0	1	2	0.243902	AD
sarcoidosis	0	0	0	-1	0	0	1	1	1	2	0.243902	CA
Lyme disease	0	0	0	0	0	0	1	1	0	2	0.243902	AD
fibromyalgia	0	0	0	0	0	0	1	1	0	2	0.243902	AD
cryptogenic organizing pneumonia	0	0	0	0	0	0	1	1	0	2	0.243902	AD
complex regional pain syndrome	0	0	0	0	0	0	1	1	0	2	0.243902	AD
restless legs syndrome	0	0	0	0	0	0	1	1	0	2	0.243902	AD
subacute bacterial endocarditis	0	0	0	0	0	0	1	1	0	2	0.243902	AD
acquired angioedema	0	0	0	0	0	0	1	1	0	2	0.243902	AD
neuromyelitis optica spectrum disorder with anti-MOG antibodies	0	0	0	0	0	0	1	1	0	2	0.243902	AD
Chagas disease	0	0	0	0	0	0	1	0	1	2	0.243902	AD
paroxysmal nocturnal hemoglobinuria	0	0	0	0	0	0	1	0	1	2	0.243902	AD
multifocal motor neuropathy	0	0	0	0	0	0	1	0	1	2	0.243902	AD
Castleman disease	0	0	0	0	0	0	1	0	1	2	0.243902	AD
endocrine exophthalmos	0	0	0	0	0	0	1	0	1	2	0.243902	AD
agammaglobulinemia	0	0	0	0	0	0	1	0	1	2	0.243902	AD
opsoclonus-myoclonus syndrome	0	0	0	0	0	0	0	1	1	2	0.243902	AD
intermediate uveitis	0	0	0	0	0	0	0	1	1	2	0.243902	AD
acute interstitial pneumonia	0	0	0	0	0	0	0	1	1	2	0.243902	AD
Mooren ulcer	0	0	0	0	0	0	0	1	1	2	0.243902	AD
glomerulonephritis	0	0	0	0	0	0	1	0	1	2	0.243902	AD
autoimmune hypoparathyroidism	0	1	0	1	0	0	0	0	0	2	0.243902	AD
pyoderma gangrenosum	0	0	0	-1	0	0	1	1	1	2	0.243902	CA
autoimmune lymphoproliferative syndrome type 2B	0	1	0	1	0	0	0	0	0	2	0.243902	AD
autoimmune lymphoproliferative syndrome type 2A	0	1	0	1	0	0	0	0	0	2	0.243902	AD
autoimmune lymphoproliferative syndrome due to CTLA4 haploinsuffiency	0	1	0	1	0	0	0	0	0	2	0.243902	AD
autoimmune pulmonary alveolar proteinosis	0	1	0	1	0	0	0	0	0	2	0.243902	AD
autoimmune lymphoproliferative syndrome type 4	0	1	0	1	0	0	0	0	0	2	0.243902	AD
autoimmune lymphoproliferative syndrome,type III caused by mutation in PRKCD	0	1	0	1	0	0	0	0	0	2	0.243902	AD
STAT3-related early-onset multisystem autoimmune disease	0	1	0	1	0	0	0	0	0	2	0.243902	AD
autoimmune enteropathy and endocrinopathy - susceptibility to chronic infections syndrome	0	1	0	1	0	0	0	0	0	2	0.243902	AD
localized scleroderma	0	0	0	1	0	0	0	1	0	2	0.243902	AD
immune-mediated necrotizing myopathy	0	1	0	0	0	0	0	0	1	2	0.243902	AD
autoimmune hemolytic anemia,warm type	0	1	0	1	0	0	0	0	0	2	0.243902	AD
drug-induced autoimmune hemolytic anemia	0	1	0	1	0	0	0	0	0	2	0.243902	AD
mixed-type autoimmune hemolytic anemia	0	1	0	1	0	0	0	0	0	2	0.243902	AD
autoimmune polyendocrinopathy type 3	0	1	0	1	0	0	0	0	0	2	0.243902	AD
autoimmune polyendocrinopathy type 4	0	1	0	1	0	0	0	0	0	2	0.243902	AD
primary biliary cholangitis/primary sclerosing cholangitis and autoimmune hepatitis overlap syndrome	0	1	0	1	0	0	0	0	0	2	0.243902	AD
IgG4-related thyroid disease	0	1	0	1	0	0	0	0	0	2	0.243902	AD
optic neuritis	0	0	0	0	0	0	1	1	0	2	0.243902	AD
acquired hemophilia	0	0	0	0	0	0	1	1	0	2	0.243902	AD
giant cell myocarditis	0	0	0	0	0	0	1	0	1	2	0.243902	AD
atrophic thyroiditis	0	0	0	1	0	0	0	1	0	2	0.243902	AD
autoimmune autonomic ganglionopathy	0	0	0	1	0	0	0	0	1	2	0.243902	AD
acute motor axonal neuropathy	0	0	0	1	0	0	0	1	0	2	0.243902	AD
tubulointerstitial nephritis and uveitis syndrome	0	1	0	0	0	0	0	0	1	2	0.243902	AD
autoimmune hepatitis type 1	0	1	0	1	0	0	0	0	0	2	0.243902	AD
autoimmune pancreatitis type 1	0	1	0	1	0	0	0	0	0	2	0.243902	AD
autoimmune pancreatitis type 2	0	1	0	1	0	0	0	0	0	2	0.243902	AD
adult-onset myasthenia gravis	0	1	0	1	0	0	0	0	0	2	0.243902	AD
juvenile myasthenia gravis	0	1	0	1	0	0	0	0	0	2	0.243902	AD
transient neonatal myasthenia gravis	0	1	0	1	0	0	0	0	0	2	0.243902	AD
neonatal autoimmune hemolytic anemia	0	1	0	1	0	0	0	0	0	2	0.243902	AD
autoimmune encephalopathy with parasomnia and obstructive sleep apnea	0	1	0	1	0	0	0	0	0	2	0.243902	AD
autoimmune hepatitis type 2	0	1	0	1	0	0	0	0	0	2	0.243902	AD
primary autoimmune enteropathy	0	1	0	1	0	0	0	0	0	2	0.243902	AD
seronegative autoimmune hepatitis	0	1	0	1	0	0	0	0	0	2	0.243902	AD
autoimmune limbic encephalitis	0	1	0	1	0	0	0	0	0	2	0.243902	AD
non-specific autoimmune brainstem encephalitis with characteristic antibodies	0	1	0	1	0	0	0	0	0	2	0.243902	AD
non-specific autoimmune supratentorial encephalitis with characteristic antibodies	0	1	0	1	0	0	0	0	0	2	0.243902	AD
non-specific autoimmune supratentorial encephalitis without characteristic antibodies	0	1	0	1	0	0	0	0	0	2	0.243902	AD
non-specific autoimmune brainstem encephalitis without characteristic antibodies	0	1	0	1	0	0	0	0	0	2	0.243902	AD
non-specific autoimmune cerebellar ataxia with characteristic antibodies	0	1	0	1	0	0	0	0	0	2	0.243902	AD
non-specific autoimmune cerebellar ataxia without characteristic antibodies	0	1	0	1	0	0	0	0	0	2	0.243902	AD
antisynthetase syndrome	0	0	0	0	1	0	0	1	0	2	0.219512	AD
autoimmune vasculitis	0	0	0	1	1	0	0	0	0	2	0.219512	AD
Hailey-Hailey disease	0	0	0	1	1	0	0	0	0	2	0.219512	AD
IgA pemphigus	0	0	0	1	1	0	0	0	0	2	0.219512	AD
autoimmune disorder of central nervous system	0	0	0	1	1	0	0	0	0	2	0.219512	AD
autoimmune disorder of endocrine system	0	0	0	1	1	0	0	0	0	2	0.219512	AD
autoimmune disorder of exocrine system	0	0	0	1	1	0	0	0	0	2	0.219512	AD
autoimmune disease of ear,nose and throat	0	0	0	1	1	0	0	0	0	2	0.219512	AD
autoimmune disorder of gastrointestinal tract	0	0	0	1	1	0	0	0	0	2	0.219512	AD
autoimmune disorder of musculoskeletal system	0	0	0	1	1	0	0	0	0	2	0.219512	AD
autoimmune disorder of peripheral nervous system	0	0	0	1	1	0	0	0	0	2	0.219512	AD
autoimmune disorder of blood	0	0	0	1	1	0	0	0	0	2	0.219512	AD
autoimmune disorder of cardiovascular system	0	0	0	1	1	0	0	0	0	2	0.219512	AD
Jaccoud syndrome	0	0	0	1	1	0	0	0	0	2	0.219512	AD
rheumatic pulmonary valve disease	0	0	0	1	1	0	0	0	0	2	0.219512	AD
primary thrombocytopenia	0	0	0	1	1	0	0	0	0	2	0.219512	AD
juvenile ankylosing spondylitis	0	0	0	1	1	0	0	0	0	2	0.219512	AD
autoimmune glomerulonephritis	0	0	0	1	1	0	0	0	0	2	0.219512	AD
autoimmune cardiomyopathy	0	0	0	1	1	0	0	0	0	2	0.219512	AD
autoimmune atherosclerosis	0	0	0	1	1	0	0	0	0	2	0.219512	AD
autoimmune optic neuritis	0	0	0	1	1	0	0	0	0	2	0.219512	AD
Libman-Sacks endocarditis	0	0	0	1	1	0	0	0	0	2	0.219512	AD
autoimmune cholangitis	0	0	0	1	1	0	0	0	0	2	0.219512	AD
pemphigoid	0	0	0	1	1	0	0	0	0	2	0.219512	AD
autoimmune epilepsy	0	0	0	1	1	0	0	0	0	2	0.219512	AD
rheumatoid lung disease	0	0	0	1	1	0	0	0	0	2	0.219512	AD
hypocomplementemic urticarial vasculitis	0	0	1	0	0	0	0	1	0	2	0.207317	AD
birdshot chorioretinopathy	1	0	0	0	0	0	0	0	1	2	0.207317	AD
acute hemorrhagic leukoencephalitis	1	0	0	0	0	0	0	0	1	2	0.207317	AD
diffuse scleroderma	0	0	1	1	0	0	0	0	0	2	0.207317	AD
primary antiphospholipid syndrome	0	0	1	1	0	0	0	0	0	2	0.207317	AD
chronic cutaneous lupus erythematosus	0	0	1	1	0	0	0	0	0	2	0.207317	AD
limited systemic sclerosis	0	0	1	1	0	0	0	0	0	2	0.207317	AD
secondary antiphospholipid syndrome	0	0	1	1	0	0	0	0	0	2	0.207317	AD
experimental autoimmune encephalomyelitis	1	0	0	1	0	0	0	0	0	2	0.207317	AD
chronic progressive multiple sclerosis	1	0	0	1	0	0	0	0	0	2	0.207317	AD
CNS demyelinating autoimmune disease	1	0	0	1	0	0	0	0	0	2	0.207317	AD
postpartum thyroiditis	1	0	0	1	0	0	0	0	0	2	0.207317	AD
primary cutaneous plasmacytosis	0	0	1	1	0	0	0	0	0	2	0.207317	AD
cutaneous pseudolymphoma	0	0	1	1	0	0	0	0	0	2	0.207317	AD
anti-basement membrane glomerulonephritis	0	0	1	0	1	0	0	0	0	2	0.182927	AD
acromegaly	0	0	0	0	0	0	0	0	1	1	0.121951	AD
B-cell chronic lymphocytic leukemia	0	1	0	0	0	0	0	0	0	1	0.121951	AD
enthesitis-related juvenile idiopathic arthritis	0	0	0	0	0	0	0	1	0	1	0.121951	AD
amyloidosis	0	0	0	0	0	0	1	0	0	1	0.121951	AD
congenital heart block	0	0	0	0	0	0	1	0	0	1	0.121951	AD
pulmonary alveolar proteinosis	0	0	0	0	0	0	1	0	0	1	0.121951	AD
neutropenia	0	0	0	0	0	0	1	0	0	1	0.121951	AD
hemolytic anemia	0	0	0	0	0	0	1	0	0	1	0.121951	AD
encephalomyelitis	0	0	0	0	0	0	1	0	0	1	0.121951	AD
peripheral neuropathy	0	0	0	0	0	0	1	0	0	1	0.121951	AD
achalasia	0	0	0	0	0	0	1	0	0	1	0.121951	AD
primary dysautonomia	0	0	0	0	0	0	1	0	0	1	0.121951	AD
viral myocarditis	0	0	0	0	0	0	1	0	0	1	0.121951	AD
scleral disorder	0	0	0	0	0	0	0	1	0	1	0.121951	AD
neonatal alloimmune neutropenia	0	0	0	0	0	0	0	1	0	1	0.121951	AD
acute disseminated encephalomyelitis	0	0	0	0	0	0	0	1	0	1	0.121951	AD
Bickerstaff brainstem encephalitis	0	0	0	0	0	0	0	1	0	1	0.121951	AD
dilated cardiomyopathy	0	0	0	0	0	0	0	1	0	1	0.121951	AD
narcolepsy-cataplexy syndrome	0	0	0	0	0	0	0	1	0	1	0.121951	AD
Isaac syndrome	0	0	0	0	0	0	0	1	0	1	0.121951	AD
microscopic colitis	0	0	0	0	0	0	0	1	0	1	0.121951	AD
diffuse interstitial keratitis	0	0	0	0	0	0	0	1	0	1	0.121951	AD
brachial plexus neuropathy	0	0	0	0	0	0	0	1	0	1	0.121951	AD
aplastic anemia	0	0	0	0	0	0	0	1	0	1	0.121951	AD
acquired aplastic anemia	0	0	0	0	0	0	0	0	1	1	0.121951	AD
Rasmussen subacute encephalitis	0	0	0	0	0	0	0	0	1	1	0.121951	AD
lymphocytic colitis	0	0	0	0	0	0	0	0	1	1	0.121951	AD
postural orthostatic tachycardia syndrome	0	0	0	0	0	0	0	0	1	1	0.121951	AD
Cronkhite-Canada syndrome	0	0	0	0	0	0	0	0	1	1	0.121951	AD
complex regional pain syndrome type 1	0	0	0	0	0	0	0	0	1	1	0.121951	AD
transient hypogammaglobulinemia	0	0	0	0	0	0	0	0	1	1	0.121951	AD
hypertriglyceridemia	0	0	0	0	0	0	0	0	1	1	0.121951	AD
arteriolosclerosis	0	0	0	0	0	0	0	0	1	1	0.121951	AD
eczema	0	0	0	0	0	0	0	0	1	1	0.121951	AD
serpiginous choroiditis	0	0	0	0	0	0	0	0	1	1	0.121951	AD
sudden sensorineural hearing loss	0	0	0	0	0	0	0	0	1	1	0.121951	AD
myelofibrosis	0	0	0	0	0	0	0	0	1	1	0.121951	AD
neuropathy,small fiber	0	0	0	0	0	0	0	0	1	1	0.121951	AD
acute inflammatory demyelinating polyradiculoneuropathy	0	0	0	1	0	0	0	0	0	1	0.121951	AD
lupus erythematosus tumidus	0	0	0	1	0	0	0	0	0	1	0.121951	AD
psoriasis-related juvenile idiopathic arthritis	0	0	0	1	0	0	0	0	0	1	0.121951	AD
complement component 2 deficiency	0	1	0	0	0	0	0	0	0	1	0.121951	AD
complement component 3 deficiency	0	1	0	0	0	0	0	0	0	1	0.121951	AD
diffuse cutaneous systemic sclerosis	0	0	0	1	0	0	0	0	0	1	0.121951	AD
limited cutaneous systemic sclerosis	0	0	0	1	0	0	0	0	0	1	0.121951	AD
MASS syndrome	0	0	0	1	0	0	0	0	0	1	0.121951	AD
autosomal systemic lupus erythematosus type 16	0	0	0	1	0	0	0	0	0	1	0.121951	AD
autoimmune lymphoproliferative syndrome type 1	0	0	0	1	0	0	0	0	0	1	0.121951	AD
Guillain-Barre syndrome,familial	0	0	0	1	0	0	0	0	0	1	0.121951	AD
chilblain lupus 2	0	0	0	1	0	0	0	0	0	1	0.121951	AD
combined immunodeficiency due to partial RAG1 deficiency	0	1	0	0	0	0	0	0	0	1	0.121951	AD
pediatric systemic lupus erythematosus	0	0	0	1	0	0	0	0	0	1	0.121951	AD
systemic lupus erythematosus 17	0	0	0	1	0	0	0	0	0	1	0.121951	AD
idiopathic CD4 lymphocytopenia	0	1	0	0	0	0	0	0	0	1	0.121951	AD
chilblain lupus 1	0	0	0	1	0	0	0	0	0	1	0.121951	AD
autoimmune disease,multisystem,infantile-onset,2	0	0	0	1	0	0	0	0	0	1	0.121951	AD
IgG4-related pachymeningitis	0	0	0	1	0	0	0	0	0	1	0.121951	AD
Kimura disease	0	0	0	1	0	0	0	0	0	1	0.121951	AD
cryofibrinogenemia,familial primary	0	0	0	1	0	0	0	0	0	1	0.121951	AD
tempi syndrome	0	0	0	1	0	0	0	0	0	1	0.121951	AD
paraparetic variant of Guillain-Barre syndrome	0	0	0	1	0	0	0	0	0	1	0.121951	AD
scleroderma,familial progressive	0	0	0	1	0	0	0	0	0	1	0.121951	AD
dermatitis herpetiformis,familial	0	0	0	1	0	0	0	0	0	1	0.121951	AD
panhypophysitis	0	0	0	1	0	0	0	0	0	1	0.121951	AD
adenohypophysitis	0	0	0	1	0	0	0	0	0	1	0.121951	AD
myasthenia,limb-girdle,autoimmune	0	0	0	1	0	0	0	0	0	1	0.121951	AD
familial antiphospholipid syndrome	0	0	0	1	0	0	0	0	0	1	0.121951	AD
IgG4-related submandibular gland disease	0	0	0	1	0	0	0	0	0	1	0.121951	AD
autoerythrocyte sensitization syndrome	0	0	0	1	0	0	0	0	0	1	0.121951	AD
IgG4-related retroperitoneal fibrosis	0	0	0	1	0	0	0	0	0	1	0.121951	AD
paroxysmal cold hemoglobinuria	0	0	0	1	0	0	0	0	0	1	0.121951	AD
catastrophic antiphospholipid syndrome	0	0	0	1	0	0	0	0	0	1	0.121951	AD
IgG4-related aortitis	0	0	0	1	0	0	0	0	0	1	0.121951	AD
Castleman-Kojima disease	0	0	0	1	0	0	0	0	0	1	0.121951	AD
subcorneal pustular dermatosis	0	0	0	1	0	0	0	0	0	1	0.121951	AD
pediatric-onset Graves disease	0	0	0	1	0	0	0	0	0	1	0.121951	AD
IgG4-related kidney disease	0	0	0	1	0	0	0	0	0	1	0.121951	AD
pemphigus erythematosus	0	0	0	1	0	0	0	0	0	1	0.121951	AD
IgG4-related ophthalmic disorder	0	0	0	1	0	0	0	0	0	1	0.121951	AD
autoimmune primary adrenal insufficiency	0	1	0	0	0	0	0	0	0	1	0.121951	AD
gamma-heavy chain disease	0	1	0	0	0	0	0	0	0	1	0.121951	AD
lymphoid interstitial pneumonia	0	1	0	0	0	0	0	0	0	1	0.121951	AD
autoimmune disease,multisystem,infantile-onset,3	0	0	0	1	0	0	0	0	0	1	0.121951	AD
pars planitis	0	0	0	0	0	0	1	0	0	1	0.121951	AD
pityriasis lichenoides	0	0	0	0	0	0	0	1	0	1	0.121951	AD
juvenile dermatitis herpetiformis	0	0	0	1	0	0	0	0	0	1	0.121951	AD
myasthenia gravis with thymus hyperplasia	0	0	0	1	0	0	0	0	0	1	0.121951	AD
autoimmune disease,multisystem,infantile-onset	0	0	0	1	0	0	0	0	0	1	0.121951	AD
phacolytic glaucoma	0	0	0	1	0	0	0	0	0	1	0.121951	AD
neonatal thyrotoxicosis	0	0	0	1	0	0	0	0	0	1	0.121951	AD
benign lymphoepithelial lesion of salivary gland	0	0	0	1	0	0	0	0	0	1	0.121951	AD
pulmonary systemic sclerosis	0	0	0	1	0	0	0	0	0	1	0.121951	AD
cryoglobulinemia	0	0	0	1	0	0	0	0	0	1	0.121951	AD
arthus reaction	0	0	0	1	0	0	0	0	0	1	0.121951	AD
type III hypersensitivity disease	0	0	0	1	0	0	0	0	0	1	0.121951	AD
thyrotoxicosis	0	0	0	1	0	0	0	0	0	1	0.121951	AD
autoimmune enteropathy type 3	0	0	0	1	0	0	0	0	0	1	0.121951	AD
Marburg acute multiple sclerosis	0	0	0	1	0	0	0	0	0	1	0.121951	AD
autoimmune hemolytic anemia,cold type	0	0	0	1	0	0	0	0	0	1	0.121951	AD
pharyngeal-cervical-brachial variant of Guillain-Barre syndrome	0	0	0	1	0	0	0	0	0	1	0.121951	AD
acute pure sensory neuropathy	0	0	0	1	0	0	0	0	0	1	0.121951	AD
acute sensory ataxic neuropathy	0	0	0	1	0	0	0	0	0	1	0.121951	AD
infundibulo-neurohypophysitis	0	0	0	1	0	0	0	0	0	1	0.121951	AD
neonatal dermatomyositis	0	0	0	1	0	0	0	0	0	1	0.121951	AD
neonatal scleroderma	0	0	0	1	0	0	0	0	0	1	0.121951	AD
IgG4-related sclerosing cholangitis	0	0	0	1	0	0	0	0	0	1	0.121951	AD
eosinophilic angiocentric fibrosis	0	0	0	1	0	0	0	0	0	1	0.121951	AD
anti-p200 pemphigoid	0	0	0	1	0	0	0	0	0	1	0.121951	AD
pediatric multiple sclerosis	0	0	0	1	0	0	0	0	0	1	0.121951	AD
facial diplegia with paresthesias	0	0	0	1	0	0	0	0	0	1	0.121951	AD
familial chilblain lupus	0	0	0	1	0	0	0	0	0	1	0.121951	AD
autoimmune thrombocytopenia	0	0	0	1	0	0	0	0	0	1	0.121951	AD
pemphigus vegetans	0	0	0	1	0	0	0	0	0	1	0.121951	AD
autoimmune bullous skin disease	0	0	0	1	0	0	0	0	0	1	0.121951	AD
hypertrophic or verrucous lupus erythematosus	0	0	0	1	0	0	0	0	0	1	0.121951	AD
lupus erythematosus panniculitis	0	0	0	1	0	0	0	0	0	1	0.121951	AD
autoimmune enteropathy	0	0	0	1	0	0	0	0	0	1	0.121951	AD
acute motor and sensory axonal neuropathy	0	0	0	1	0	0	0	0	0	1	0.121951	AD
autoimmune hepatitis type 3	0	0	0	1	0	0	0	0	0	1	0.121951	AD
alopecia universalis onychodystrophy vitiligo	0	0	0	1	0	0	0	0	0	1	0.121951	AD
polyarticular juvenile rheumatoid arthritis	0	0	0	1	0	0	0	0	0	1	0.121951	AD
lipodermatosclerosis	0	0	0	1	0	0	0	0	0	1	0.121951	AD
Rowell syndrome	0	0	0	1	0	0	0	0	0	1	0.121951	AD
pemphigus and fogo selvagem	0	0	0	1	0	0	0	0	0	1	0.121951	AD
juvenile spondyloarthropathy	0	0	0	1	0	0	0	0	0	1	0.121951	AD
serum sickness	0	0	0	1	0	0	0	0	0	1	0.121951	AD
bullous systemic lupus erythematosus	0	0	0	1	0	0	0	0	0	1	0.121951	AD
autoimmune primary ovarian failure	0	0	0	1	0	0	0	0	0	1	0.121951	AD
polyneuropathy,inflammatory demyelinating,chronic	0	0	0	1	0	0	0	0	0	1	0.121951	AD
Lane Hamilton syndrome	0	0	0	1	0	0	0	0	0	1	0.121951	AD
multisystem autoimmune disease due to IKAROS gain of function	0	0	0	1	0	0	0	0	0	1	0.121951	AD
autoimmune pulmonary disease due to PD-1 deficiency	0	0	0	1	0	0	0	0	0	1	0.121951	AD
type 3 autoimmune lymphoproliferative syndrome	0	0	0	1	0	0	0	0	0	1	0.121951	AD
anti-neutrophil antibody associated vasculitis	0	0	0	1	0	0	0	0	0	1	0.121951	AD
herpetiform pemphigus	0	0	0	1	0	0	0	0	0	1	0.121951	AD
overlapping connective tissue disease	0	0	0	1	0	0	0	0	0	1	0.121951	AD
secondary neonatal autoimmune disease	0	0	0	1	0	0	0	0	0	1	0.121951	AD
neonatal antiphospholipid syndrome	0	0	0	1	0	0	0	0	0	1	0.121951	AD
IgG4-related mediastinitis	0	0	0	1	0	0	0	0	0	1	0.121951	AD
cryofibrinogenemia	0	0	0	1	0	0	0	0	0	1	0.121951	AD
type II hypersensitivity reaction disease	0	0	0	1	0	0	0	0	0	1	0.121951	AD
linear scleroderma	0	0	0	1	0	0	0	0	0	1	0.121951	AD
Dianzani autoimmune lymphoproliferative disease	0	1	0	0	0	0	0	0	0	1	0.121951	AD
splenic marginal zone lymphoma	0	1	0	0	0	0	0	0	0	1	0.121951	AD
methotrexate-associated lymphoproliferative disorders	0	1	0	0	0	0	0	0	0	1	0.121951	AD
psoriasis 1, susceptibility to	0	0	0	0	1	0	0	0	0	1	0.097561	AD
psoriasis 15, pustular, susceptibility to	0	0	0	0	1	0	0	0	0	1	0.097561	AD
psoriasis 2	0	0	0	0	1	0	0	0	0	1	0.097561	AD
immunodeficiency, common variable, 3	0	0	0	0	1	0	0	0	0	1	0.097561	AD
immunodeficiency, common variable, 6	0	0	0	0	1	0	0	0	0	1	0.097561	AD
immunodeficiency, common variable, 7	0	0	0	0	1	0	0	0	0	1	0.097561	AD
autoimmune interstitial lung disease-arthritis syndrome	0	0	0	0	1	0	0	0	0	1	0.097561	AD
type 1 diabetes mellitus 20	0	0	0	0	1	0	0	0	0	1	0.097561	AD
IL21-related infantile inflammatory bowel disease	0	0	0	0	1	0	0	0	0	1	0.097561	AD
type 1 diabetes mellitus 10	0	0	0	0	1	0	0	0	0	1	0.097561	AD
immunodeficiency, common variable, 1	0	0	0	0	1	0	0	0	0	1	0.097561	AD
type 1 diabetes mellitus 2	0	0	0	0	1	0	0	0	0	1	0.097561	AD
immunodeficiency, common variable, 14	0	0	0	0	1	0	0	0	0	1	0.097561	AD
common variable immunodeficiency	0	0	0	0	1	0	0	0	0	1	0.097561	AD
immunodeficiency, common variable, 2	0	0	0	0	1	0	0	0	0	1	0.097561	AD
combined immunodeficiency due to LRBA deficiency	0	0	0	0	1	0	0	0	0	1	0.097561	AD
immunodeficiency, common variable, 5	0	0	0	0	1	0	0	0	0	1	0.097561	AD
immunodeficiency, common variable, 12	0	0	0	0	1	0	0	0	0	1	0.097561	AD
immunodeficiency, common variable, 10	0	0	0	0	1	0	0	0	0	1	0.097561	AD
immunodeficiency, common variable, 4	0	0	0	0	1	0	0	0	0	1	0.097561	AD
primary biliary cholangitis 1	0	0	0	0	1	0	0	0	0	1	0.097561	AD
type 1 diabetes mellitus 6	0	0	0	0	1	0	0	0	0	1	0.097561	AD
type 1 diabetes mellitus 15	0	0	0	0	1	0	0	0	0	1	0.097561	AD
spondyloarthropathy, susceptibility to, 2	0	0	0	0	1	0	0	0	0	1	0.097561	AD
chilblain lupus	0	0	0	1	1	-1	0	0	0	1	0.097561	CA
pancytopenia due to IKZF1 mutations	0	0	0	0	1	0	0	0	0	1	0.097561	AD
type 1 diabetes mellitus 3	0	0	0	0	1	0	0	0	0	1	0.097561	AD
type 1 diabetes mellitus 4	0	0	0	0	1	0	0	0	0	1	0.097561	AD
type 1 diabetes mellitus 5	0	0	0	0	1	0	0	0	0	1	0.097561	AD
type 1 diabetes mellitus 7	0	0	0	0	1	0	0	0	0	1	0.097561	AD
type 1 diabetes mellitus 8	0	0	0	0	1	0	0	0	0	1	0.097561	AD
type 1 diabetes mellitus 11	0	0	0	0	1	0	0	0	0	1	0.097561	AD
type 1 diabetes mellitus 13	0	0	0	0	1	0	0	0	0	1	0.097561	AD
type 1 diabetes mellitus 12	0	0	0	0	1	0	0	0	0	1	0.097561	AD
psoriasis 3, susceptibility to	0	0	0	0	1	0	0	0	0	1	0.097561	AD
type 1 diabetes mellitus 17	0	0	0	0	1	0	0	0	0	1	0.097561	AD
psoriasis 4, susceptibility to	0	0	0	0	1	0	0	0	0	1	0.097561	AD
psoriasis 5, susceptibility to	0	0	0	0	1	0	0	0	0	1	0.097561	AD
psoriasis 6, susceptibility to	0	0	0	0	1	0	0	0	0	1	0.097561	AD
type 1 diabetes mellitus 18	0	0	0	0	1	0	0	0	0	1	0.097561	AD
psoriasis 7, susceptibility to	0	0	0	0	1	0	0	0	0	1	0.097561	AD
psoriasis 9, susceptibility to	0	0	0	0	1	0	0	0	0	1	0.097561	AD
type 1 diabetes mellitus 19	0	0	0	0	1	0	0	0	0	1	0.097561	AD
psoriasis 8, susceptibility to	0	0	0	0	1	0	0	0	0	1	0.097561	AD
psoriasis 10, susceptibility to	0	0	0	0	1	0	0	0	0	1	0.097561	AD
type 1 diabetes mellitus 21	0	0	0	0	1	0	0	0	0	1	0.097561	AD
type 1 diabetes mellitus 22	0	0	0	0	1	0	0	0	0	1	0.097561	AD
psoriasis 11, susceptibility to	0	0	0	0	1	0	0	0	0	1	0.097561	AD
type 1 diabetes mellitus 23	0	0	0	0	1	0	0	0	0	1	0.097561	AD
psoriasis 12, susceptibility to	0	0	0	0	1	0	0	0	0	1	0.097561	AD
type 1 diabetes mellitus 24	0	0	0	0	1	0	0	0	0	1	0.097561	AD
primary biliary cholangitis 2	0	0	0	0	1	0	0	0	0	1	0.097561	AD
primary biliary cholangitis 3	0	0	0	0	1	0	0	0	0	1	0.097561	AD
spondyloarthropathy, susceptibility to, 3	0	0	0	0	1	0	0	0	0	1	0.097561	AD
psoriasis 13, susceptibility to	0	0	0	0	1	0	0	0	0	1	0.097561	AD
primary biliary cholangitis 4	0	0	0	0	1	0	0	0	0	1	0.097561	AD
primary biliary cholangitis 5	0	0	0	0	1	0	0	0	0	1	0.097561	AD
obsolete autoimmune disorder of urogenital tract	0	0	0	0	1	0	0	0	0	1	0.097561	AD
diffuse alopecia areata	0	0	0	0	1	0	0	0	0	1	0.097561	AD
obsolete autoimmune disease with skin involvement	0	0	0	0	1	0	0	0	0	1	0.097561	AD
postinfectious encephalitis	0	0	0	0	1	0	0	0	0	1	0.097561	AD
parapsoriasis	0	0	0	0	1	0	0	0	0	1	0.097561	AD
limbic encephalitis	0	0	0	0	1	0	0	0	0	1	0.097561	AD
jessner lymphocytic infiltration of the skin	0	0	1	0	0	0	0	0	0	1	0.0853659	AD
lupus nephritis	1	0	0	0	0	0	0	0	0	1	0.0853659	AD
sneddon syndrome	0	0	1	0	0	0	0	0	0	1	0.0853659	AD
gne myopathy	0	0	1	0	0	0	0	0	0	1	0.0853659	AD
primary central nervous system vasculitis	0	0	1	0	0	0	0	0	0	1	0.0853659	AD
thromboangiitis obliterans	0	0	1	0	0	0	0	0	0	1	0.0853659	AD
chronic primary adrenal insufficiency	1	0	0	0	0	0	0	0	0	1	0.0853659	AD
cutaneous leukocytoclastic angiitis	0	0	1	0	0	0	0	0	0	1	0.0853659	AD
vasculitis, lymphocytic, cutaneous small vessel	0	0	1	0	0	0	0	0	0	1	0.0853659	AD
0	0	0	1	0	0	0	0	0	0	1	0.0853659	AD
0	0	0	1	0	0	0	0	0	0	1	0.0853659	AD
0	0	0	1	0	0	0	0	0	0	1	0.0853659	AD
0	0	0	1	0	0	0	0	0	0	1	0.0853659	AD
0	0	0	1	0	0	0	0	0	0	1	0.0853659	AD
0	0	0	1	0	0	0	0	0	0	1	0.0853659	AD
0	0	0	1	0	0	0	0	0	0	1	0.0853659	AD
0	0	0	1	0	0	0	0	0	0	1	0.0853659	AD
0	0	0	1	0	0	0	0	0	0	1	0.0853659	AD
0	0	0	1	0	0	0	0	0	0	1	0.0853659	AD
0	0	0	1	0	0	0	0	0	0	1	0.0853659	AD
0	0	0	1	0	0	0	0	0	0	1	0.0853659	AD
0	0	0	1	0	0	0	0	0	0	1	0.0853659	AD
0	0	0	1	0	0	0	0	0	0	1	0.0853659	AD
hemolytic-uremic syndrome	0	0	1	0	0	0	0	0	0	1	0.0853659	AD
adult dermatomyositis	0	0	1	0	0	0	0	0	0	1	0.0853659	AD
dry eye syndrome	0	0	1	0	0	0	0	0	0	1	0.0853659	AD
hereditary inclusion-body myopathy	0	0	1	0	0	0	0	0	0	1	0.0853659	AD
juvenile polymyositis	0	0	1	0	0	0	0	0	0	1	0.0853659	AD
thrombotic microangiopathy	0	0	1	0	0	0	0	0	0	1	0.0853659	AD
idiopathic inflammatory myopathy	0	0	1	0	0	0	0	0	0	1	0.0853659	AD
membranous glomerulonephritis	1	0	0	0	0	0	0	0	0	1	0.0853659	AD
0	1	0	0	0	0	0	0	0	0	1	0.0853659	AD
0	1	0	0	0	0	0	0	0	0	1	0.0853659	AD
0	1	0	0	0	0	0	0	0	0	1	0.0853659	AD
post-vaccinal encephalitis	1	0	0	0	0	0	0	0	0	1	0.0853659	AD
granulomatous angiitis	1	0	0	0	0	0	0	0	0	1	0.0853659	AD
polyradiculoneuropathy	1	0	0	0	0	0	0	0	0	1	0.0853659	AD
Schnitzler syndrome	0	0	0	-1	0	0	0	1	0	0	0	CA
chronic recurrent multifocal osteomyelitis	0	0	0	-1	0	0	1	0	0	0	0	CA
Wiskott-Aldrich syndrome	0	1	0	0	0	-1	0	0	0	0	0	CA
Blau syndrome	0	0	0	1	0	-1	0	0	0	0	0	CA
psoriasis 14,pustular	0	0	0	-1	1	-1	0	0	1	0	-0.0243902	CA
CINCA syndrome	0	0	0	-1	1	0	0	0	0	0	-0.0243902	CA
STING-associated vasculopathy with onset in infancy	0	0	0	-1	1	0	0	0	0	0	-0.0243902	CA
0	0	0	-1	0	0	0	0	0	0	-1	-0.0853659	AID
PFAPA syndrome	0	0	0	-1	0	0	0	0	0	-1	-0.121951	AID
systemic-onset juvenile idiopathic arthritis	0	0	0	-1	0	0	0	0	0	-1	-0.121951	AID
inflammatory skin and bowel disease,neonatal,1	0	0	0	-1	0	0	0	0	0	-1	-0.121951	AID
neonatal inflammatory skin and bowel disease	0	0	0	-1	0	0	0	0	0	-1	-0.121951	AID
Aicardi-Goutieres syndrome 6	0	0	0	0	0	-1	0	0	0	-1	-0.121951	AID
autosomal dominant vibratory urticaria	0	0	0	0	0	-1	0	0	0	-1	-0.121951	AID
vasculitis due to ADA2 deficiency	0	0	0	0	0	-1	0	0	0	-1	-0.121951	AID
platelet abnormalities with eosinophilia and immune-mediated inflammatory disease	0	0	0	0	0	-1	0	0	0	-1	-0.121951	AID
macrothrombocytopenia-lymphedema-developmental delay-facial dysmorphism-camptodactyly syndrome	0	0	0	0	0	-1	0	0	0	-1	-0.121951	AID
Pelger-Huet-like anomaly and episodic fever with abdominal pain	0	0	0	-1	0	0	0	0	0	-1	-0.121951	AID
autoinflammatory-pancytopenia syndrome due to DNASE2 deficiency	0	0	0	0	0	-1	0	0	0	-1	-0.121951	AID
inflammatory skin and bowel disease,neonatal,2	0	0	0	-1	0	0	0	0	0	-1	-0.121951	AID
autoinflammatory syndrome,familial,X-linked,Behcet-like 2	0	0	0	-1	0	0	0	0	0	-1	-0.121951	AID
Singleton-Merten syndrome 1	0	0	0	0	0	-1	0	0	0	-1	-0.121951	AID
Aicardi-Goutieres syndrome 7	0	0	0	0	0	-1	0	0	0	-1	-0.121951	AID
autoinflammatory disease,X-linked	0	0	0	-1	0	0	0	0	0	-1	-0.121951	AID
chronic recurrent multifocal osteomyelitis 3	0	0	0	-1	0	0	0	0	0	-1	-0.121951	AID
autoinflammation,immune dysregulation,and eosinophilia	0	0	0	0	0	-1	0	0	0	-1	-0.121951	AID
Aicardi-Goutieres syndrome 8	0	0	0	0	0	-1	0	0	0	-1	-0.121951	AID
juvenile arthritis due to defect in LACC1	0	0	0	0	0	-1	0	0	0	-1	-0.121951	AID
familial Mediterranean fever,autosomal dominant	0	0	0	-1	0	0	0	0	0	-1	-0.121951	AID
sweet syndrome	0	0	0	0	0	-1	0	0	0	-1	-0.121951	AID
mevalonic aciduria	0	0	0	-1	0	0	0	0	0	-1	-0.121951	AID
immunodeficiency 72 with autoinflammation	0	0	0	0	0	-1	0	0	0	-1	-0.121951	AID
Muckle-Wells syndrome	0	0	0	-1	0	0	0	0	0	-1	-0.121951	AID
Yao syndrome	0	0	0	0	0	-1	0	0	0	-1	-0.121951	AID
autoinflammation with arthritis and dyskeratosis	0	0	0	0	0	-1	0	0	0	-1	-0.121951	AID
X-linked reticulate pigmentary disorder	0	0	0	0	0	-1	0	0	0	-1	-0.121951	AID
polyglucosan body myopathy 1 with or without immunodeficiency	0	0	0	0	0	-1	0	0	0	-1	-0.121951	AID
mucocutaneous ulceration,chronic	0	0	0	0	0	-1	0	0	0	-1	-0.121951	AID
Singleton-Merten syndrome 2	0	0	0	0	0	-1	0	0	0	-1	-0.121951	AID
immunodeficiency 57	0	0	0	0	0	-1	0	0	0	-1	-0.121951	AID
Aicardi-Goutieres syndrome 4	0	0	0	0	0	-1	0	0	0	-1	-0.121951	AID
Aicardi-Goutieres syndrome 2	0	0	0	0	0	-1	0	0	0	-1	-0.121951	AID
Aicardi-Goutieres syndrome 3	0	0	0	0	0	-1	0	0	0	-1	-0.121951	AID
Aicardi-Goutieres syndrome 9	0	0	0	0	0	-1	0	0	0	-1	-0.121951	AID
Aicardi-Goutieres syndrome 5	0	0	0	0	0	-1	0	0	0	-1	-0.121951	AID
cherubism	0	0	0	-1	0	0	0	0	0	-1	-0.121951	AID
autoinflammation with episodic fever and lymphadenopathy	0	0	0	0	0	-1	0	0	0	-1	-0.121951	AID
Aicardi-Goutieres syndrome	0	0	0	0	0	-1	0	0	0	-1	-0.121951	AID
autoinflammatory syndrome with immunodeficiency	0	0	0	-1	0	0	0	0	0	-1	-0.121951	AID
congenital sideroblastic anemia-B-cell immunodeficiency-periodic fever-developmental delay syndrome	0	0	0	0	0	-1	0	0	0	-1	-0.121951	AID
pseudo-TORCH syndrome 2	0	0	0	0	0	-1	0	0	0	-1	-0.121951	AID
Aicardi-Goutieres syndrome 1	0	0	0	0	0	-1	0	0	0	-1	-0.121951	AID
periodic fever,immunodeficiency,and thrombocytopenia syndrome	0	0	0	0	0	-1	0	0	0	-1	-0.121951	AID
X-linked lymphoproliferative disease due to XIAP deficiency	0	0	0	0	0	-1	0	0	0	-1	-0.121951	AID
basal ganglia calcification,idiopathic,childhood-onset	0	0	0	0	0	-1	0	0	0	-1	-0.121951	AID
autoinflammatory disease,multisystem,with immune dysregulation,X-linked	0	0	0	-1	0	0	0	0	0	-1	-0.121951	AID
autoinflammatory disease,systemic,with vasculitis	0	0	0	-1	0	0	0	0	0	-1	-0.121951	AID
autoinflammatory syndrome, familial, Behcet-like	0	0	0	-1	0	0	0	0	0	-1	-0.121951	AID
cerebral sarcoidosis	0	0	0	-1	0	0	0	0	0	-1	-0.121951	AID
cardiac sarcoidosis	0	0	0	-1	0	0	0	0	0	-1	-0.121951	AID
pulmonary sarcoidosis	0	0	0	-1	0	0	0	0	0	-1	-0.121951	AID
hypercalcemic sarcoidosis	0	0	0	-1	0	0	0	0	0	-1	-0.121951	AID
skin sarcoidosis	0	0	0	-1	0	0	0	0	0	-1	-0.121951	AID
uveoparotid fever	0	0	0	-1	0	0	0	0	0	-1	-0.121951	AID
periodic fever syndrome	0	0	0	-1	0	0	0	0	0	-1	-0.121951	AID
unexplained periodic fever syndrome	0	0	0	-1	0	0	0	0	0	-1	-0.121951	AID
infantile onset panniculitis with uveitis and systemic granulomatosis	0	0	0	-1	0	0	0	0	0	-1	-0.121951	AID
idiopathic recurrent pericarditis	0	0	0	-1	0	0	0	0	0	-1	-0.121951	AID
magic syndrome	0	0	0	-1	0	0	0	0	0	-1	-0.121951	AID
autoinflammatory syndrome	0	0	0	-1	0	0	0	0	0	-1	-0.121951	AID
Löfgren syndrome	0	0	0	-1	0	0	0	0	0	-1	-0.121951	AID
Al Gazali Khidr Prem Chandran syndrome	0	0	0	-1	0	0	0	0	0	-1	-0.121951	AID
classic pyoderma gangrenosum	0	0	0	-1	0	0	0	0	0	-1	-0.121951	AID
bullous pyoderma gangrenosum	0	0	0	-1	0	0	0	0	0	-1	-0.121951	AID
vegetative pyoderma gangrenosum	0	0	0	-1	0	0	0	0	0	-1	-0.121951	AID
CEBPE-associated autoinflammation-immunodeficiency-neutrophil dysfunction syndrome	0	0	0	-1	0	0	0	0	0	-1	-0.121951	AID
neurosarcoidosis	0	0	0	-1	0	0	0	0	0	-1	-0.121951	AID
early-onset pulmonary and cutaneous vasculitis	0	0	0	-1	0	0	0	0	0	-1	-0.121951	AID
autoinflammatory syndrome due to TBK1 deficiency	0	0	0	-1	0	0	0	0	0	-1	-0.121951	AID
autoinflammatory syndrome of childhood	0	0	0	-1	0	0	0	0	0	-1	-0.121951	AID
periodic fever syndrome of childhood	0	0	0	-1	0	0	0	0	0	-1	-0.121951	AID
granulomatous autoinflammatory syndrome of childhood	0	0	0	-1	0	0	0	0	0	-1	-0.121951	AID
type 1 interferonopathy of childhood	0	0	0	-1	0	0	0	0	0	-1	-0.121951	AID
respiratory system disorder	0	0	0	0	0	-1	0	0	0	-1	-0.121951	AID
Mendelian susceptibility to mycobacterial diseases due to complete ISG15 deficiency	0	0	0	0	0	-1	0	0	0	-1	-0.121951	AID
recurrent infections-inflammatory syndrome due to zinc metabolism disorder syndrome	0	0	0	0	0	-1	0	0	0	-1	-0.121951	AID
pyoderma gangrenosum-acne-suppurative hidradenitis syndrome	0	0	0	0	0	-1	0	0	0	-1	-0.121951	AID
SAPHO syndrome	0	0	-1	-1	0	0	0	0	0	-2	-0.207317	AID
hereditary periodic fever syndrome	-1	0	0	-1	0	0	0	0	0	-2	-0.207317	AID
familial cold autoinflammatory syndrome 3	0	1	0	-1	-1	-1	0	0	0	-2	-0.219512	CA
hyperimmunoglobulinemia D with periodic fever	0	0	0	-1	0	-1	0	0	0	-2	-0.243902	AID
pyogenic arthritis-pyoderma gangrenosum-acne syndrome	0	0	0	-1	0	-1	0	0	0	-2	-0.243902	AID
Majeed syndrome	0	0	0	-1	0	-1	0	0	0	-2	-0.243902	AID
autosomal recessive familial Mediterranean fever	0	0	0	-1	0	-1	0	0	0	-2	-0.243902	AID
autoinflammation-PLCG2-associated antibody deficiency-immune dysregulation	0	0	0	-1	0	-1	0	0	0	-2	-0.243902	AID
F12-associated cold autoinflammatory syndrome	0	-1	0	-1	0	0	0	0	0	-2	-0.243902	AID
neonatal-onset severe multisystemic autoinflammatory disease with increased IL18	0	-1	0	-1	0	0	0	0	0	-2	-0.243902	AID
SAMD9L-associated autoinflammatory syndrome	0	-1	0	-1	0	0	0	0	0	-2	-0.243902	AID
pustular pyoderma gangrenosum	0	0	0	-1	0	-1	0	0	0	-2	-0.243902	AID
VEXAS syndrome	-1	0	0	-1	-1	-1	0	0	1	-3	-0.304878	CA
familial Mediterranean fever	-1	0	-1	-1	1	-1	0	0	0	-3	-0.317073	CA
mevalonate kinase deficiency	-1	0	0	-1	0	-1	0	0	0	-3	-0.329268	AID
autosomal dominant familial periodic fever	0	0	-1	-1	0	-1	0	0	0	-3	-0.329268	AID
proteasome-associated autoinflammatory syndrome 5	0	-1	0	-1	-1	0	0	0	0	-3	-0.341463	AID
proteasome-associated autoinflammatory syndrome 3	0	-1	0	-1	-1	0	0	0	0	-3	-0.341463	AID
proteasome-associated autoinflammatory syndrome 1	0	-1	0	-1	-1	0	0	0	0	-3	-0.341463	AID
proteasome-associated autoinflammatory syndrome 2	0	-1	0	-1	-1	0	0	0	0	-3	-0.341463	AID
proteasome-associated autoinflammatory syndrome 4	0	-1	0	-1	-1	0	0	0	0	-3	-0.341463	AID
autoinflammatory syndrome,familial,Behcet-like 1	0	0	0	-1	-1	-1	0	0	0	-3	-0.341463	AID
sterile multifocal osteomyelitis with periostitis and pustulosis	0	-1	0	-1	0	-1	0	0	0	-3	-0.365854	AID
periodic fever-infantile enterocolitis-autoinflammatory syndrome	0	-1	0	-1	0	-1	0	0	0	-3	-0.365854	AID
autoinflammatory syndrome with pyogenic bacterial infection and amylopectinosis	0	-1	0	-1	0	-1	0	0	0	-3	-0.365854	AID
cryopyrin-associated periodic syndrome	-1	0	-1	-1	0	-1	0	0	0	-4	-0.414634	AID
familial cold autoinflammatory syndrome 1	-1	-1	0	-1	-1	0	0	0	0	-4	-0.426829	AID
familial cold autoinflammatory syndrome	-1	-1	0	-1	-1	0	0	0	0	-4	-0.426829	AID
familial cold autoinflammatory syndrome 4	0	-1	0	-1	-1	-1	0	0	0	-4	-0.463415	AID
infantile-onset periodic fever-panniculitis-dermatosis syndrome	0	-1	0	-1	-1	-1	0	0	0	-4	-0.463415	AID
proteosome-associated autoinflammatory syndrome	0	-1	0	-1	-1	-1	0	0	0	-4	-0.463415	AID
familial cold autoinflammatory syndrome 2	-1	-1	0	-1	-1	-1	0	0	0	-5	-0.54878	AID
Spondyloarthropathy, susceptibility to, 1												AA
hemophagocytic syndrome												AA
primary myelofibrosis												AA
acquired ichthyosis												AA
immunodeficiency 99 with hypogammaglobulinemia and autoimmune cytopenias												AA
immunodeficiency 87 and autoimmunity												AA
immunodeficiency due to MASP-2 deficiency												AA
combined immunodeficiency due to STK4 deficiency												AA
IgAD1												AA
refractory celiac disease												AA
late-onset isolated ACTH deficiency												AA
idiopathic aplastic anemia												AA
intrahepatic cholestasis of pregnancy												AA
Spondyloenchondrodysplasia with immune dysregulation												AA
severe combined immunodeficiency,autosomal recessive,T cell-negative,B cell-negative,NK cell-negative,due to adenosine deaminase deficiency												AA
hypoinsulinemic hypoglycemia and body hemihypertrophy												AA
congenital myasthenic syndrome 15												AA
maturity-onset diabetes of the young												AA
immunodeficiency 62												AA
immunodeficiency 60												AA
Bruton-type agammaglobulinemia												AA
Tn polyagglutination syndrome												AA
C1Q deficiency												AA
C1Q deficiency 2												AA
C1Q deficiency 3												AA
Ehlers-Danlos syndrome,periodontal type 1												AA
complement component C1s deficiency												AA
complement component 4a deficiency												AA
type I complement component 8 deficiency												AA
immunodeficiency 89 and autoimmunity												AA
progressive pseudorheumatoid arthropathy of childhood												AA
immunodeficiency 25												AA
oligoarticular juvenile idiopathic arthritis												AA
rheumatoid factor-negative juvenile idiopathic arthritis												AA
combined immunodeficiency due to CD3gamma deficiency												AA
multiple endocrine neoplasia type 4												AA
aquagenic palmoplantar keratoderma												AA
congenital myasthenic syndrome 6												AA
myasthenic syndrome,congenital,1B,fast-channel												AA
congenital myasthenic syndrome 1A												AA
congenital myasthenic syndrome 2C												AA
congenital myasthenic syndrome 2A												AA
congenital myasthenic syndrome 3C												AA
congenital myasthenic syndrome 4B												AA
Gitelman syndrome												AA
X-linked diffuse leiomyomatosis-Alport syndrome												AA
congenital myasthenic syndrome 5												AA
myofibrillar myopathy 2												AA
surfactant metabolism dysfunction,pulmonary,5												AA
hereditary pulmonary alveolar proteinosis												AA
pilomatrixoma												AA
granulomatous disease,chronic,autosomal recessive,5												AA
severe combined immunodeficiency due to DCLRE1C deficiency												AA
DDX41-related hematologic malignancy predisposition syndrome												AA
juvenile-onset diabetes mellitus-central and peripheral neurodegeneration syndrome												AA
combined immunodeficiency due to DOCK8 deficiency												AA
congenital myasthenic syndrome 10												AA
bone marrow failure and diabetes mellitus syndrome												AA
pulmonary venoocclusive disease 2												AA
autosomal dominant severe congenital neutropenia												AA
FADD-related immunodeficiency												AA
symptomatic form of fragile X syndrome in female carrier												AA
autoimmune disease, susceptibility to, 1												AA
nonsyndromic congenital nail disorder 1												AA
Krabbe disease												AA
obsolete unclassified myelodysplastic syndrome												AA
nonimmune chronic idiopathic neutropenia of adults												AA
neonatal diabetes mellitus with congenital hypothyroidism												AA
pseudohypoparathyroidism type 1A												AA
22q11.2 deletion syndrome												AA
Landau-Kleffner syndrome												AA
subcutaneous panniculitis-like T-cell lymphoma												AA
alopecia areata 1												AA
immunodeficiency 27A												AA
recurrent infections associated with rare immunoglobulin isotypes deficiency												AA
hepatitis, fulminant viral, susceptibility to												AA
immunodeficiency due to CD25 deficiency												AA
immunodeficiency 63 with lymphoproliferation and autoimmunity												AA
T-B+ severe combined immunodeficiency due to IL-7Ralpha deficiency												AA
Omenn syndrome												AA
syndromic multisystem autoimmune disease due to ITCH deficiency												AA
lymphoproliferative syndrome 1												AA
diabetes mellitus,transient neonatal,3												AA
maturity-onset diabetes of the young type 13												AA
transient neonatal diabetes mellitus												AA
Kabuki syndrome 1												AA
severe combined immunodeficiency due to LAT deficiency												AA
severe combined immunodeficiency due to LCK deficiency												AA
immunodeficiency 81												AA
isolated osteopoikilosis												AA
acquired partial lipodystrophy												AA
pseudohypoparathyroidism type 1C												AA
X-linked immunodeficiency with magnesium defect,Epstein-Barr virus infection and neoplasia												AA
familial glucocorticoid deficiency												AA
multicentric osteolysis,nodulosis,and arthropathy												AA
combined immunodeficiency and megaloblastic anemia with or without hyperhomocysteinemia												AA
DEND syndrome												AA
Nijmegen breakage syndrome												AA
deficiency in anterior pituitary function - variable immunodeficiency syndrome												AA
Cernunnos-XLF deficiency												AA
diabetic ketoacidosis												AA
permanent neonatal diabetes mellitus												AA
prolidase deficiency												AA
immunodeficiency 23												AA
gastrointestinal defects and immunodeficiency syndrome 1												AA
immunodeficiency 97 with autoinflammation												AA
immunodeficiency 36												AA
autosomal recessive limb-girdle muscular dystrophy type 2Q												AA
purine nucleoside phosphorylase deficiency												AA
recessive mitochondrial ataxia syndrome												AA
myasthenic syndrome,congenital,22												AA
Bannayan-Riley-Ruvalcaba syndrome												AA
severe combined immunodeficiency,autosomal recessive,T cell-negative,B cell-negative,NK cell-positive												AA
congenital myasthenic syndrome 11												AA
immunodeficiency 64												AA
MHC class II deficiency												AA
Rh deficiency syndrome												AA
immunodeficiency 102												AA
congenital myasthenic syndrome 16												AA
Cowden syndrome 7												AA
epilepsy,progressive myoclonic,11												AA
alpha 1-antitrypsin deficiency												AA
C1 inhibitor deficiency												AA
hereditary angioedema type 1												AA
lysinuric protein intolerance												AA
Schimke immuno-osseous dysplasia												AA
chronic neurovisceral acid sphingomyelinase deficiency												AA
obsolete presynaptic congenital myasthenic syndrome												AA
combined immunodeficiency due to STIM1 deficiency												AA
preeclampsia												AA
pseudohypoparathyroidism type 1B												AA
vertebral anomalies and variable endocrine and T-cell dysfunction												AA
thyroid hormone resistance,generalized,autosomal recessive												AA
immunodeficiency 98 with autoinflammation,X-linked												AA
immunoglobulin A deficiency 2												AA
immunodeficiency 78 with autoimmunity and developmental delay												AA
autoimmune hemolytic anemia-autoimmune thrombocytopenia-primary immunodeficiency syndrome												AA
TCR-alpha-beta-positive T-cell deficiency												AA
spondyloepiphyseal dysplasia tarda												AA
hypothyroidism,congenital,nongoitrous,7												AA
microcephaly,short stature,and impaired glucose metabolism 1												AA
isolated thyroid-stimulating hormone deficiency												AA
hypothyroidism due to TSH receptor mutations												AA
familial hyperthyroidism due to mutations in TSH receptor												AA
familial gestational hyperthyroidism												AA
combined immunodeficiency due to ZAP70 deficiency												AA
acute adrenal insufficiency												AA
activated PI3K-delta syndrome												AA
Sheehan syndrome												AA
congenital myasthenic syndrome												AA
chromosome 18p deletion syndrome												AA
pseudohypoparathyroidism type 2												AA
systemic lupus erythematosus, susceptibility to, 6												AA
thyroid hemiagenesis												AA
acquired generalized lipodystrophy												AA
simple cryoglobulinemia												AA
Pauci-immune glomerulonephritis												AA
Q fever												AA
interstitial granulomatous dermatitis with arthritis												AA
Eosinophilopenia												AA
pituitary deficiency due to empty sella turcica syndrome												AA
glossopharyngeal neuralgia												AA
congenital hypothyroidism due to transplacental passage of maternal TSH-binding inhibitory antibodies												AA
complement component C1r/C1s deficiency												AA
tetrasomy 9p												AA
idiopathic congenital hypothyroidism												AA
macrophage activation syndrome												AA
Kikuchi-Fujimoto disease												AA
lymphopenic hypergammaglobulinemia,antibody deficiency,autoimmune hemolytic anemia,and glomerulonephritis												AA
nodular non-suppurative panniculitis												AA
hepatoportal sclerosis												AA
pulmonary hemosiderosis												AA
extracranial carotid artery aneurysm												AA
hyper-IgM syndrome type 4												AA
thyroid lymphoma												AA
ectodermal dysplasia and immune deficiency												AA
encephalitis lethargica												AA
primary membranoproliferative glomerulonephritis												AA
idiopathic non-lupus full-house nephropathy												AA
cervical ribs,Sprengel anomaly,anal atresia,and urethral obstruction												AA
panniculitis and localized lipodystrophy												AA
brachydactylous dwarfism,Mseleni type												AA
tropical endomyocardial fibrosis												AA
spastic paraplegia and Evans syndrome												AA
livedoid vasculopathy												AA
trisomy X												AA
febrile infection-related epilepsy syndrome												AA
alopecia totalis												AA
cancer-associated retinopathy												AA
Turner syndrome due to structural X chromosome anomalies												AA
Turner syndrome												AA
mosaic monosomy X												AA
monosomy X												AA
placental insufficiency												AA
non-immunoglobulin-mediated membranoproliferative glomerulonephritis												AA
bronchiolitis obliterans syndrome												AA
familial hypocalciuric hypercalcemia												AA
insulin-resistance syndrome type B												AA
brucellosis												AA
thymoma												AA
chronic thromboembolic pulmonary hypertension												AA
adiposis dolorosa												AA
new-onset refractory status epilepticus												AA
acute transverse myelitis												AA
peripartum cardiomyopathy												AA
idiopathic chronic eosinophilic pneumonia												AA
porphyria cutanea tarda												AA
secondary non-traumatic avascular necrosis												AA
inflammatory pseudotumor of the liver												AA
Nezelof syndrome												AA
secondary intestinal lymphangiectasia												AA
postinfectious vasculitis												AA
selective IgM deficiency												AA
chromosome Xq13 duplication syndrome												AA
overlap myositis												AA
cryptococcosis												AA
pulmonary nodular lymphoid hyperplasia												AA
heparin-induced thrombocytopenia												AA
diffuse alveolar hemorrhage												AA
rheumatoid factor-positive polyarticular juvenile idiopathic arthritis												AA
combined immunodeficiency due to CRAC channel dysfunction												AA
isolated agammaglobulinemia												AA
hepatitis												AA
myelitis												AA
pulmonary fibrosis												AA
neonatal ichthyosis-sclerosing cholangitis syndrome												AA
isolated neonatal sclerosing cholangitis												AA
chromosome 18q deletion syndrome												AA
posttransplant acute limbic encephalitis												AA
nodular regenerative hyperplasia of the liver												AA
Satoyoshi syndrome												AA
Raynaud disease												AA
idiopathic localized lipodystrophy												AA
myxedema												AA
autoimmune disease,susceptibility to,6												AA
classic complement early component deficiency												AA
neuroretinitis												AA
hypoparathyroidism												AA
selective IgA deficiency disease												AA
exocrine pancreatic insufficiency												AA
selective IgE deficiency disease												AA
eosinophilia-myalgia syndrome												AA
arthritic joint disease												AA
gastric neuroendocrine tumor G1												AA
acute myeloid leukemia and myelodysplastic syndromes related to alkylating agent												AA
secondary hemophagocytic lymphohistiocytosis												AA
paraneoplastic limbic encephalitis												AA
non-herpetic acute limbic encephalitis												AA
pustulosis palmaris et plantaris												AA
erythromelalgia												AA
limbic encephalitis with caspr2 antibodies												AA
rapidly progressive glomerulonephritis												AA
limbic encephalitis with DPP6 antibodies												AA
juvenile overlap myositis												AA
sclerosing cholangitis												AA
secondary sclerosing cholangitis												AA
obsolete superficial pemphigus												AA
neuromuscular junction disease												AA
secondary pulmonary hemosiderosis												AA
Heiner syndrome												AA
acquired agranulocytosis												AA
acute rheumatic heart disease												AA
pustular psoriasis												AA
cerebellar degeneration												AA
febrile ulceronecrotic Mucha-Habermann disease												AA
guttate psoriasis												AA
melanoma associated retinopathy												AA
prurigo nodularis												AA
acquired hemophilia A												AA
collagenous gastritis												AA
lichen planus,oral												AA
generalized pustular psoriasis												AA
shrinking lung syndrome												AA

## Sheet: 3_Bulk_dataset
ID	Category	GSE_ID
Acromegaly_Blood	AA	GSE4488
Alopecia_Areata_Skin_merged	AD	GSE68801
Alopecia_Totalis_Skin	AD	GSE68801
Alopecia_Universalis_Skin	AD	GSE68801
Autosomal_Dominant_Familial_Periodic_Fever_PBMC	AID	GSE43553
Axial_Spondyloarthropathy_Blood	CA	GSE18781
Behcet_Disease_Blood	CA	GSE209567
Behcet_Disease_Complex_Blood	CA	GSE209567
Behcet_Disease_Mucocutaneous_Blood	CA	GSE209567
Behcet_Disease_Ocular_Blood	CA	GSE209567
Behcet_Disease_PBMC	CA	GSE17114
Behcet_Disease_Vascular_Blood	CA	GSE209567
Chronic_B-Lymphocytic_Leukemia_Blood	AA	GSE26725
Chronic_Fatigue_Syndrome_PBMC	AA	GSE16059
Chronic_Hepatitis_B_PBMC	AA	GSE58208
Chronic_Hepatitis_C_Blood	AA	GSE58208
Chronic_Hepatitis_C_PBMC_merged	AA	GSE40224 GSE40184
Cryopyrin-Associated_periodic_Syndromes_PBMC	AID	GSE43553
Cutaneous_Sarcoidosis_Skin	AID	GSE32887
Enthesitis-Related_Arthritis_PBMC	AA	GSE13501
Familial_Hemophagocytic_Lymphohistiocytosis_PBMC	AID	GSE26050
Flare_PFAPA_Syndrome_Blood	AID	GSE17732
Glomerulonephritis_Blood	AD	GSE14795
Hidradenitis_Suppurativa_Skin	AID	GSE148027
Hyperimmunoglobulinemia_D_with_Periodic_Fever_PBMC	AID	GSE43553
Idiopathic_Chronic_Fatigue_Blood	AA	GSE16059
Multiple_Sclerosis_and_Psoriasis_PBMC	CA	GSE141804
Multiple_Sclerosis_PBMC_merged	AD	GSE17449 GSE21942 GSE141804
Narcolepsy_Blood	AA	GSE21592
Oligoarthritis_juvenile_Idiopathic_Arthritis_PBMC_merged	AD	GSE13501
Pauciarticular_Juvenile_Idiopathic_Arthritis_PBMC	AID	GSE67596
PFAPA_Syndrome_Blood	AID	GSE17732
PolyRF-_Juvenile_Idiopathic_Arthritis_PBMC_merged	AID	GSE20307 GSE13849
PolyRF+_Juvenile_Idiopathic_Arthritis_PBMC	AID	GSE13849
Polyrticular_Juvenile_Idiopathic_Arthritis_PBMC_merged	AID	GSE15645 GSE13849
Primary_Myelofibrosis_Blood	AA	GSE26049
Primary_Sjogrens_Syndrome_Blood	AD	GSE84844
Psoriasis_and_Atopic_Dermatitis_Skin_merged	AD	GSE182740 GSE16161
Psoriasis_Blood	AD	GSE55201
Psoriasis_PBMC	AD	GSE141804
Psoriasis_skin_merged	AD	GSE14905 GSE41662 GSE34248 GSE226244 GSE13355
Pyogenic_Arthritis-Pyoderma_Gangrenosum_Acne_Syndromes_PBMC	AID	GSE43553
Rheumatoid_Arthritis_Blood	AD	GSE93777
Rheumatoid_Arthritis_PBMC	AD	GSE38351
Sarcoidosis_Blood	CA	GSE18781
Sarcoidosis_PBMC	CA	GSE19314
Scleroderma_Blood	AD	GSE45536
Scleroderma_with_Pulmonary_Hypertension_PBMC	AD	GSE22356
Scleroderma_without_Pulmonary_Hypertension_PBMC	AD	GSE22356
Systemic_Juvenile_Idiopathic_Arthritis_Blood_merged	AID	GSE11907 GSE80060
Systemic_Juvenile_Idiopathic_Arthritis_PBMC_merged	AID	GSE7753 GSE13501
Systemic_Lupus_Erythematosus_Blood_merged	AD	GSE39088 GSE72798 GSE72754 GSE11907 GSE61635
Systemic_Lupus_Erythematosus_PBMC_merged	AD	GSE50772 GSE8650 GSE38351 GSE46907
Type_1_Diabetes_Mellitus_Blood	AD	GSE11907
Type_1_Diabetes_Mellitus_PBMC_merged	AD	GSE55098 GSE9006
Vitiligo_Lesional_Skin	AD	GSE65127
Vitiligo_Perilesional_Skin	AD	GSE65127
