# Supplementary material for: Disease association study of Autoimmune and autoinflammatory diseases by integrating multi-modal data and hierarchical ontologies
Source: Front Immunol. 2025 Jun 4;16:1575490. doi: 10.3389/fimmu.2025.1575490 (PMC12174166; doi:10.3389/fimmu.2025.1575490)
Supplement: Supplementary Table 2 — Similarity Matrices Across Modalities.xlsx. A comprehensive presentation of similarity matrices derived from different modalities, illustrating cross-modal disease relationships. [file Table2.xlsx]

## Sheet: Gen-DN-Similarity
ID	intrahepatic cholestasis of pregnancy	Spondyloenchondrodysplasia with immune dysregulation	severe combined immunodeficiency,autosomal recessive,T cell-negative,B cell-negative,NK cell-negative,due to adenosine deaminase deficiency	vasculitis due to ADA2 deficiency	sneddon syndrome	inflammatory skin and bowel disease,neonatal,1	neonatal inflammatory skin and bowel disease	Aicardi-Goutieres syndrome 6	autosomal dominant vibratory urticaria	autoimmune polyendocrine syndrome type 1	hypoinsulinemic hypoglycemia and body hemihypertrophy	congenital myasthenic syndrome 15	psoriasis 15, pustular, susceptibility to	maturity-onset diabetes of the young	immunodeficiency 62	platelet abnormalities with eosinophilia and immune-mediated inflammatory disease	Hailey-Hailey disease	immunodeficiency 60	systemic lupus erythematosus	Bruton-type agammaglobulinemia	sarcoidosis	Tn polyagglutination syndrome	C1Q deficiency	C1Q deficiency 2	C1Q deficiency 3	Ehlers-Danlos syndrome,periodontal type 1	complement component C1s deficiency	complement component 2 deficiency	complement component 3 deficiency	complement component 4a deficiency	type I complement component 8 deficiency	immunodeficiency 89 and autoimmunity	psoriasis 2	autoimmune lymphoproliferative syndrome type 2A	autoimmune lymphoproliferative syndrome type 2B	autoimmune disease,multisystem,infantile-onset,3	progressive pseudorheumatoid arthropathy of childhood	diffuse cutaneous systemic sclerosis	limited cutaneous systemic sclerosis	immunodeficiency, common variable, 3	immunodeficiency 25	oligoarticular juvenile idiopathic arthritis	rheumatoid factor-negative juvenile idiopathic arthritis	combined immunodeficiency due to CD3gamma deficiency	immunodeficiency, common variable, 6	macrothrombocytopenia-lymphedema-developmental delay-facial dysmorphism-camptodactyly syndrome	multiple endocrine neoplasia type 4	Pelger-Huet-like anomaly and episodic fever with abdominal pain	aquagenic palmoplantar keratoderma
intrahepatic cholestasis of pregnancy	1	0.22232	0.18348	0.0944502	0.0944502	0.152648	0.224899	0.147756	0.0958803	0.279417	0.159255	0.187088	0.188294	0.409833	0.22561	0.229601	0.15497	0.387612	0.360874	0.176611	0.15298	0.122127	0.254318	0.240255	0.233147	0.288103	0.238103	0.189478	0.22392	0.293258	0.2074	0.0909845	0.152996	0.0768356	0.133029	0.170716	0.113651	0.280448	0.281047	0.149622	0.134375	0.253918	0.253918	0.149221	0.126131	0.202764	0.21473	0.269307	0.358559
Spondyloenchondrodysplasia with immune dysregulation	0.22232	1	0.179511	0.0444667	0.0444667	0.207696	0.272784	0.119122	0	0.111238	0.127717	0.1447	0.076525	0.274741	0.0686667	0.0254667	0.0358357	0.0266	0.433238	0.220513	0.076	0.105667	0.106875	0.16215	0.0655833	0.0665833	0.0613333	0.187883	0.119985	0.0578333	0.082819	0.101333	0.0867619	0.0675889	0.164969	0.0838614	0.0787792	0.213819	0.214107	0.0871083	0.0648708	0.255127	0.255127	0.0735048	0.0855167	0.107507	0.13943	0.0762242	0.143792
severe combined immunodeficiency,autosomal recessive,T cell-negative,B cell-negative,NK cell-negative,due to adenosine deaminase deficiency	0.18348	0.179511	1	0.392485	0.392485	0.224739	0.259146	0.176816	0.0904851	0.187634	0.153718	0.142612	0.1087	0.263013	0.16997	0.0291194	0.0645576	0.0315612	0.320627	0.239501	0.122457	0.148244	0.135294	0.200362	0.0866841	0.0957257	0.0847507	0.0769052	0.142669	0.0774341	0.104438	0.0781478	0.22453	0.122676	0.157389	0.201294	0.160417	0.260831	0.261681	0.191758	0.166795	0.230122	0.230122	0.173093	0.181127	0.160873	0.187336	0.0657273	0.182352
vasculitis due to ADA2 deficiency	0.0944502	0.0444667	0.392485	1	1	0.0943542	0.221854	0.0580172	0.222222	0.0279103	0.230283	0.0966667	0.031625	0.226898	0.116167	0.00633333	0.00840476	0.008	0.261042	0.104032	0.192286	0.025	0.026625	0.0185833	0.0179167	0.0180833	0.0165333	0.0158333	0.226515	0.0155	0.0234762	0.0165333	0.0147619	0.022	0.0692967	0.212649	0.249938	0.203256	0.203287	0.0423333	0.0165833	0.223561	0.223561	0.016619	0.0329833	0.0662892	0.070037	0.0412879	0.0305
sneddon syndrome	0.0944502	0.0444667	0.392485	1	1	0.0943542	0.221854	0.0580172	0.222222	0.0279103	0.230283	0.0966667	0.031625	0.226898	0.116167	0.00633333	0.00840476	0.008	0.261042	0.104032	0.192286	0.025	0.026625	0.0185833	0.0179167	0.0180833	0.0165333	0.0158333	0.226515	0.0155	0.0234762	0.0165333	0.0147619	0.022	0.0692967	0.212649	0.249938	0.203256	0.203287	0.0423333	0.0165833	0.223561	0.223561	0.016619	0.0329833	0.0662892	0.070037	0.0412879	0.0305
inflammatory skin and bowel disease,neonatal,1	0.152648	0.207696	0.224739	0.0943542	0.0943542	1	0.69915	0.124576	0.107582	0.209539	0.151521	0.220225	0.0617125	0.225753	0.189075	0.0709958	0.0439518	0.0241875	0.326646	0.168638	0.0831518	0.113233	0.155467	0.2279	0.101367	0.228437	0.192087	0.225988	0.143548	0.0720208	0.0997393	0.147987	0.124145	0.148638	0.201285	0.13743	0.171212	0.194279	0.194473	0.161567	0.11705	0.175648	0.175648	0.166029	0.105017	0.193907	0.199468	0.0632	0.124146
neonatal inflammatory skin and bowel disease	0.224899	0.272784	0.259146	0.221854	0.221854	0.69915	1	0.126627	0.189996	0.297684	0.250171	0.26669	0.135703	0.383152	0.229045	0.241522	0.0901392	0.0322912	0.421003	0.256635	0.165881	0.145518	0.232995	0.287657	0.096955	0.216133	0.179783	0.22325	0.20484	0.0685669	0.103184	0.151196	0.27751	0.14704	0.224485	0.231146	0.222711	0.276727	0.278694	0.203033	0.166625	0.219898	0.219898	0.220377	0.172282	0.258748	0.279944	0.12646	0.18953
Aicardi-Goutieres syndrome 6	0.147756	0.119122	0.176816	0.0580172	0.0580172	0.124576	0.126627	1	0	0.132385	0.138106	0.129828	0.0679009	0.231292	0.0694828	0.0267816	0.049181	0.0280103	0.319671	0.192343	0.11279	0.0787069	0.222836	0.170517	0.244583	0.3165	0.2665	0.1844	0.160299	0.233167	0.230502	0.0896138	0.178239	0.130557	0.124357	0.104246	0.0697759	0.208878	0.209152	0.154444	0.123541	0.18347	0.18347	0.150638	0.0963989	0.106554	0.155331	0.084069	0.120142
autosomal dominant vibratory urticaria	0.0958803	0	0.0904851	0.222222	0.222222	0.107582	0.189996	0	1	0.0143846	0.0722222	0	0	0.144215	0.305722	0	0	0	0.288742	0.0365922	0.0674603	0	0	0	0	0	0	0	0.225071	0.138889	0	0	0	0	0.0151667	0.194822	0.236111	0.304624	0.305064	0.0180556	0.118056	0.204373	0.204373	0.126984	0.0353444	0.0463807	0.0338148	0	0
autoimmune polyendocrine syndrome type 1	0.279417	0.111238	0.187634	0.0279103	0.0279103	0.209539	0.297684	0.132385	0.0143846	1	0.136006	0.185885	0.0530577	0.308847	0.0496154	0.0173205	0.0229423	0.154177	0.463214	0.117648	0.233944	0.0940128	0.111333	0.146615	0.0890256	0.0993173	0.0902923	0.0815423	0.161392	0.0842756	0.20039	0.0492846	0.0431703	0.0361026	0.0801979	0.185899	0.0575337	0.361233	0.361615	0.162388	0.0972788	0.201212	0.201212	0.158659	0.176344	0.124878	0.0969601	0.220413	0.0939776
hypoinsulinemic hypoglycemia and body hemihypertrophy	0.159255	0.127717	0.153718	0.230283	0.230283	0.151521	0.250171	0.138106	0.0722222	0.136006	1	0.260833	0.173567	0.385106	0.142483	0.0425167	0.0872262	0.0362167	0.27116	0.210707	0.078681	0.110817	0.102467	0.137783	0.0555333	0.0523917	0.0471167	0.0465167	0.150942	0.0436	0.0635119	0.0558833	0.13839	0.132394	0.145246	0.182685	0.150104	0.171056	0.171526	0.0864083	0.0719375	0.194368	0.194368	0.0663286	0.109233	0.166109	0.200394	0.0591833	0.175471
congenital myasthenic syndrome 15	0.187088	0.1447	0.142612	0.0966667	0.0966667	0.220225	0.26669	0.129828	0	0.185885	0.260833	1	0.076875	0.208757	0.0398333	0.0213333	0.0282143	0.0288	0.344832	0.175947	0.0617976	0.0576667	0.0686667	0.04375	0.0453333	0.044375	0.0426	0.04225	0.186242	0.0414167	0.0622143	0.0426	0.0405714	0.0666667	0.171488	0.0496842	0.05925	0.144843	0.144911	0.0460833	0.0431875	0.173987	0.173987	0.0436429	0.0424167	0.0572206	0.0734352	0.210136	0.104813
psoriasis 15, pustular, susceptibility to	0.188294	0.076525	0.1087	0.031625	0.031625	0.0617125	0.135703	0.0679009	0	0.0530577	0.173567	0.076875	1	0.199785	0.08875	0.0338333	0.196036	0.1542	0.250715	0.101005	0.0529286	0.100125	0.119333	0.10225	0.0715417	0.06525	0.059775	0.059175	0.103326	0.056125	0.091	0.059775	0.0535179	0.082875	0.0781433	0.188678	0.08125	0.287887	0.288222	0.0740417	0.102	0.0986513	0.0986513	0.270625	0.0653167	0.257735	0.121338	0.0338409	0.281958
maturity-onset diabetes of the young	0.409833	0.274741	0.263013	0.226898	0.226898	0.225753	0.383152	0.231292	0.144215	0.308847	0.385106	0.208757	0.199785	1	0.368511	0.231912	0.185619	0.416093	0.404986	0.318577	0.149584	0.165442	0.275954	0.38785	0.190827	0.217745	0.182445	0.243439	0.274351	0.158911	0.183419	0.229291	0.399163	0.159949	0.231198	0.215072	0.373546	0.319288	0.320481	0.226029	0.113776	0.274574	0.274574	0.129174	0.172631	0.27186	0.394014	0.300689	0.401069
immunodeficiency 62	0.22561	0.0686667	0.16997	0.116167	0.116167	0.189075	0.229045	0.0694828	0.305722	0.0496154	0.142483	0.0398333	0.08875	0.368511	1	0.0421667	0.03025	0.0300333	0.266862	0.176589	0.0902619	0.09	0.161042	0.0525	0.0584167	0.0585833	0.0550333	0.0618833	0.321727	0.0526667	0.0734524	0.131367	0.121738	0.176056	0.181207	0.210333	0.178437	0.397958	0.397991	0.164833	0.0710833	0.257171	0.257171	0.055119	0.125033	0.32225	0.199093	0.0586667	0.094
platelet abnormalities with eosinophilia and immune-mediated inflammatory disease	0.229601	0.0254667	0.0291194	0.00633333	0.00633333	0.0709958	0.241522	0.0267816	0	0.0173205	0.0425167	0.0213333	0.0338333	0.231912	0.0421667	1	0.0275714	0.00986667	0.229107	0.0423652	0.0562738	0.0375	0.04625	0.0489167	0.0301667	0.0180833	0.0165333	0.0161333	0.0516818	0.0155	0.0249048	0.0165333	0.0147619	0.0228889	0.202102	0.0449649	0.0353958	0.235913	0.235933	0.0275417	0.0443542	0.0447807	0.0447807	0.0171905	0.0334167	0.106659	0.299981	0.00840909	0.0462292
Hailey-Hailey disease	0.15497	0.0358357	0.0645576	0.00840476	0.00840476	0.0439518	0.0901392	0.049181	0	0.0229423	0.0872262	0.0282143	0.196036	0.185619	0.03025	0.0275714	1	0.0765286	0.184729	0.0517766	0.133917	0.0469405	0.0630119	0.0463929	0.0525	0.0565	0.05125	0.04875	0.0542532	0.04775	0.0581786	0.05125	0.04525	0.129575	0.0846106	0.0542782	0.0408304	0.247719	0.247823	0.0494167	0.048875	0.0900934	0.0900934	0.0491786	0.0422667	0.142307	0.121902	0.0218019	0.282574
immunodeficiency 60	0.387612	0.0266	0.0315612	0.008	0.008	0.0241875	0.0322912	0.0280103	0	0.154177	0.0362167	0.0288	0.1542	0.416093	0.0300333	0.00986667	0.0765286	1	0.371246	0.0350936	0.0213071	0.0420333	0.0484	0.038	0.0327833	0.033075	0.0294	0.02735	0.0350303	0.02695	0.0403286	0.0294	0.0252	0.0339111	0.0293	0.0746316	0.033525	0.388704	0.388849	0.0312	0.0323875	0.339441	0.339441	0.0294143	0.0260333	0.100581	0.0442167	0.303564	0.139792
systemic lupus erythematosus	0.360874	0.433238	0.320627	0.261042	0.261042	0.326646	0.421003	0.319671	0.288742	0.463214	0.27116	0.344832	0.250715	0.404986	0.266862	0.229107	0.184729	0.371246	1	0.47856	0.596797	0.161195	0.49046	0.388559	0.369528	0.545824	0.546744	0.510406	0.451247	0.547937	0.507715	0.250789	0.494594	0.372171	0.333328	0.431294	0.384309	0.457612	0.4595	0.389624	0.398438	0.52836	0.52836	0.322146	0.260065	0.288824	0.352487	0.436856	0.263708
Bruton-type agammaglobulinemia	0.176611	0.220513	0.239501	0.104032	0.104032	0.168638	0.256635	0.192343	0.0365922	0.117648	0.210707	0.175947	0.101005	0.318577	0.176589	0.0423652	0.0517766	0.0350936	0.47856	1	0.168538	0.101284	0.226909	0.145516	0.239934	0.311851	0.261851	0.285517	0.233102	0.234184	0.240581	0.128577	0.269625	0.225031	0.224846	0.217028	0.123834	0.23941	0.239449	0.337194	0.295238	0.28496	0.28496	0.264365	0.196399	0.13478	0.179222	0.0645841	0.147208
sarcoidosis	0.15298	0.076	0.122457	0.192286	0.192286	0.0831518	0.165881	0.11279	0.0674603	0.233944	0.078681	0.0617976	0.0529286	0.149584	0.0902619	0.0562738	0.133917	0.0213071	0.596797	0.168538	1	0.0573214	0.159685	0.12631	0.146774	0.162762	0.137762	0.105662	0.20053	0.121095	0.209631	0.0609024	0.132464	0.165726	0.113256	0.181927	0.123152	0.638155	0.637721	0.213048	0.268884	0.203096	0.203096	0.213738	0.163248	0.126367	0.0816177	0.0907165	0.112116
Tn polyagglutination syndrome	0.122127	0.105667	0.148244	0.025	0.025	0.113233	0.145518	0.0787069	0	0.0940128	0.110817	0.0576667	0.100125	0.165442	0.09	0.0375	0.0469405	0.0420333	0.161195	0.101284	0.0573214	1	0.154042	0.145833	0.0636667	0.0606667	0.0572667	0.0623833	0.137621	0.055	0.0819524	0.0941333	0.0864762	0.103167	0.114037	0.0823947	0.0873125	0.167701	0.168195	0.108958	0.0594167	0.0894254	0.0894254	0.0884524	0.09955	0.166034	0.110472	0.0685606	0.160312
C1Q deficiency	0.254318	0.106875	0.135294	0.026625	0.026625	0.155467	0.232995	0.222836	0	0.111333	0.102467	0.0686667	0.119333	0.275954	0.161042	0.04625	0.0630119	0.0484	0.49046	0.226909	0.159685	0.154042	1	0.491833	0.602083	0.555792	0.622458	0.440358	0.528042	0.555792	0.536179	0.103908	0.0921369	0.0937222	0.117916	0.123871	0.173458	0.243594	0.246649	0.204542	0.168146	0.155408	0.155408	0.196226	0.146958	0.253792	0.148083	0.0499735	0.165854
C1Q deficiency 2	0.240255	0.16215	0.200362	0.0185833	0.0185833	0.2279	0.287657	0.170517	0	0.146615	0.137783	0.04375	0.10225	0.38785	0.0525	0.0489167	0.0463929	0.038	0.388559	0.145516	0.12631	0.145833	0.491833	1	0.388667	0.0965	0.09235	0.09155	0.356015	0.0895833	0.106714	0.09235	0.0876071	0.091	0.153774	0.140737	0.13125	0.235066	0.235601	0.134875	0.090375	0.0873377	0.0873377	0.131607	0.119033	0.346971	0.345731	0.0475	0.196229
C1Q deficiency 3	0.233147	0.0655833	0.0866841	0.0179167	0.0179167	0.101367	0.096955	0.244583	0	0.0890256	0.0555333	0.0453333	0.0715417	0.190827	0.0584167	0.0301667	0.0525	0.0327833	0.369528	0.239934	0.146774	0.0636667	0.602083	0.388667	1	0.428083	0.561417	0.429317	0.416682	0.511417	0.494833	0.08695	0.0751786	0.0532222	0.0672541	0.0799561	0.0625833	0.232327	0.232393	0.191208	0.163	0.224772	0.224772	0.187393	0.131783	0.133912	0.0750185	0.0405303	0.0912917
Ehlers-Danlos syndrome,periodontal type 1	0.288103	0.0665833	0.0957257	0.0180833	0.0180833	0.228437	0.216133	0.3165	0	0.0993173	0.0523917	0.044375	0.06525	0.217745	0.0585833	0.0180833	0.0565	0.033075	0.545824	0.311851	0.162762	0.0606667	0.555792	0.0965	0.428083	1	0.9	0.7179	0.45647	0.625	0.606	0.0927	0.0809286	0.227319	0.205	0.0844145	0.0585	0.311763	0.311833	0.221458	0.19325	0.173178	0.173178	0.217643	0.162033	0.0885441	0.0680556	0.0451136	0.085
complement component C1s deficiency	0.238103	0.0613333	0.0847507	0.0165333	0.0165333	0.192087	0.179783	0.2665	0	0.0902923	0.0471167	0.0426	0.059775	0.182445	0.0550333	0.0165333	0.05125	0.0294	0.546744	0.261851	0.137762	0.0572667	0.622458	0.09235	0.561417	0.9	1	0.7679	0.496621	0.733333	0.702429	0.0824	0.0706286	0.195844	0.17	0.0753895	0.05265	0.257488	0.257558	0.196458	0.16825	0.144653	0.144653	0.192643	0.137033	0.0786941	0.0604056	0.0389636	0.079525
complement component 2 deficiency	0.189478	0.187883	0.0769052	0.0158333	0.0158333	0.225988	0.22325	0.1844	0	0.0815423	0.0465167	0.04225	0.059175	0.243439	0.0618833	0.0161333	0.04875	0.02735	0.510406	0.285517	0.105662	0.0623833	0.440358	0.09155	0.429317	0.7179	0.7679	1	0.470783	0.684567	0.520329	0.10795	0.0954071	0.162872	0.203127	0.0685316	0.0518	0.233947	0.233993	0.164358	0.13615	0.192138	0.192138	0.160543	0.122433	0.0727956	0.103754	0.0510864	0.0937375
complement component 3 deficiency	0.22392	0.119985	0.142669	0.226515	0.226515	0.143548	0.20484	0.160299	0.225071	0.161392	0.150942	0.186242	0.103326	0.274351	0.321727	0.0516818	0.0542532	0.0350303	0.451247	0.233102	0.20053	0.137621	0.528042	0.356015	0.416682	0.45647	0.496621	0.470783	1	0.626924	0.600751	0.150818	0.208827	0.0803333	0.113006	0.18324	0.151312	0.291521	0.293016	0.197356	0.147456	0.22744	0.22744	0.163929	0.142547	0.176747	0.160802	0.0716667	0.159814
complement component 4a deficiency	0.293258	0.0578333	0.0774341	0.0155	0.0155	0.0720208	0.0685669	0.233167	0.138889	0.0842756	0.0436	0.0414167	0.056125	0.158911	0.0526667	0.0155	0.04775	0.02695	0.547937	0.234184	0.121095	0.055	0.555792	0.0895833	0.511417	0.625	0.733333	0.684567	0.626924	1	0.635762	0.0755333	0.0637619	0.0359722	0.0500041	0.0693728	0.04875	0.292679	0.292738	0.179792	0.151583	0.213355	0.213355	0.175976	0.12995	0.0721275	0.0553056	0.0348636	0.075875
type I complement component 8 deficiency	0.2074	0.082819	0.104438	0.0234762	0.0234762	0.0997393	0.103184	0.230502	0	0.20039	0.0635119	0.0622143	0.091	0.183419	0.0734524	0.0249048	0.0581786	0.0403286	0.507715	0.240581	0.209631	0.0819524	0.536179	0.106714	0.494833	0.606	0.702429	0.520329	0.600751	0.635762	1	0.0873429	0.0755714	0.0624365	0.0811446	0.182237	0.0701786	0.282336	0.282459	0.201387	0.15883	0.208325	0.208325	0.180786	0.13534	0.0932584	0.0853069	0.0433247	0.105208
immunodeficiency 89 and autoimmunity	0.0909845	0.101333	0.0781478	0.0165333	0.0165333	0.147987	0.151196	0.0896138	0	0.0492846	0.0558833	0.0426	0.059775	0.229291	0.131367	0.0165333	0.05125	0.0294	0.250789	0.128577	0.0609024	0.0941333	0.103908	0.09235	0.08695	0.0927	0.0824	0.10795	0.150818	0.0755333	0.0873429	1	0.342857	0.253556	0.20389	0.0519263	0.05265	0.114025	0.114117	0.0989083	0.0727	0.0984316	0.0984316	0.0793429	0.0671667	0.0736662	0.113022	0.0901636	0.0838167
psoriasis 2	0.152996	0.0867619	0.22453	0.0147619	0.0147619	0.124145	0.27751	0.178239	0	0.0431703	0.13839	0.0405714	0.0535179	0.399163	0.121738	0.0147619	0.04525	0.0252	0.494594	0.269625	0.132464	0.0864762	0.0921369	0.0876071	0.0751786	0.0809286	0.0706286	0.0954071	0.208827	0.0637619	0.0755714	0.342857	1	0.333968	0.252014	0.0452406	0.0459643	0.193692	0.193771	0.0871369	0.0609286	0.231273	0.231273	0.0675714	0.0553952	0.0640662	0.272026	0.0730779	0.0775595
autoimmune lymphoproliferative syndrome type 2A	0.0768356	0.0675889	0.122676	0.022	0.022	0.148638	0.14704	0.130557	0	0.0361026	0.132394	0.0666667	0.082875	0.159949	0.176056	0.0228889	0.129575	0.0339111	0.372171	0.225031	0.165726	0.103167	0.0937222	0.091	0.0532222	0.227319	0.195844	0.162872	0.0803333	0.0359722	0.0624365	0.253556	0.333968	1	0.628902	0.0543246	0.0505972	0.272194	0.272385	0.072625	0.0403264	0.142626	0.142626	0.0448889	0.0593444	0.143742	0.15888	0.144051	0.0912292
autoimmune lymphoproliferative syndrome type 2B	0.133029	0.164969	0.157389	0.0692967	0.0692967	0.201285	0.224485	0.124357	0.0151667	0.0801979	0.145246	0.171488	0.0781433	0.231198	0.181207	0.202102	0.0846106	0.0293	0.333328	0.224846	0.113256	0.114037	0.117916	0.153774	0.0672541	0.205	0.17	0.203127	0.113006	0.0500041	0.0811446	0.20389	0.252014	0.628902	1	0.13186	0.0693811	0.207777	0.208102	0.0958628	0.0514055	0.149591	0.149591	0.0648136	0.0806821	0.172851	0.214461	0.108567	0.122193
autoimmune disease,multisystem,infantile-onset,3	0.170716	0.0838614	0.201294	0.212649	0.212649	0.13743	0.231146	0.104246	0.194822	0.185899	0.182685	0.0496842	0.188678	0.215072	0.210333	0.0449649	0.0542782	0.0746316	0.431294	0.217028	0.181927	0.0823947	0.123871	0.140737	0.0799561	0.0844145	0.0753895	0.0685316	0.18324	0.0693728	0.182237	0.0519263	0.0452406	0.0543246	0.13186	1	0.215592	0.258493	0.258661	0.155114	0.265724	0.331154	0.331154	0.196056	0.105144	0.151708	0.175577	0.0259258	0.133781
progressive pseudorheumatoid arthropathy of childhood	0.113651	0.0787792	0.160417	0.249938	0.249938	0.171212	0.222711	0.0697759	0.236111	0.0575337	0.150104	0.05925	0.08125	0.373546	0.178437	0.0353958	0.0408304	0.033525	0.384309	0.123834	0.123152	0.0873125	0.173458	0.13125	0.0625833	0.0585	0.05265	0.0518	0.151312	0.04875	0.0701786	0.05265	0.0459643	0.0505972	0.0693811	0.215592	1	0.334258	0.33439	0.0837708	0.056125	0.229036	0.229036	0.0571786	0.0686542	0.123768	0.189025	0.0285341	0.108917
diffuse cutaneous systemic sclerosis	0.280448	0.213819	0.260831	0.203256	0.203256	0.194279	0.276727	0.208878	0.304624	0.361233	0.171056	0.144843	0.287887	0.319288	0.397958	0.235913	0.247719	0.388704	0.457612	0.23941	0.638155	0.167701	0.243594	0.235066	0.232327	0.311763	0.257488	0.233947	0.291521	0.292679	0.282336	0.114025	0.193692	0.272194	0.207777	0.258493	0.334258	1	0.998537	0.232006	0.281191	0.304493	0.304493	0.318617	0.213939	0.288872	0.200835	0.318097	0.286983
limited cutaneous systemic sclerosis	0.281047	0.214107	0.261681	0.203287	0.203287	0.194473	0.278694	0.209152	0.305064	0.361615	0.171526	0.144911	0.288222	0.320481	0.397991	0.235933	0.247823	0.388849	0.4595	0.239449	0.637721	0.168195	0.246649	0.235601	0.232393	0.311833	0.257558	0.233993	0.293016	0.292738	0.282459	0.114117	0.193771	0.272385	0.208102	0.258661	0.33439	0.998537	1	0.232269	0.281222	0.30471	0.30471	0.318856	0.214556	0.290802	0.201158	0.31806	0.287249
immunodeficiency, common variable, 3	0.149622	0.0871083	0.191758	0.0423333	0.0423333	0.161567	0.203033	0.154444	0.0180556	0.162388	0.0864083	0.0460833	0.0740417	0.226029	0.164833	0.0275417	0.0494167	0.0312	0.389624	0.337194	0.213048	0.108958	0.204542	0.134875	0.191208	0.221458	0.196458	0.164358	0.197356	0.179792	0.201387	0.0989083	0.0871369	0.072625	0.0958628	0.155114	0.0837708	0.232006	0.232269	1	0.279938	0.311173	0.311173	0.3215	0.254192	0.168603	0.112889	0.0456136	0.1045
immunodeficiency 25	0.134375	0.0648708	0.166795	0.0165833	0.0165833	0.11705	0.166625	0.123541	0.118056	0.0972788	0.0719375	0.0431875	0.102	0.113776	0.0710833	0.0443542	0.048875	0.0323875	0.398438	0.295238	0.268884	0.0594167	0.168146	0.090375	0.163	0.19325	0.16825	0.13615	0.147456	0.151583	0.15883	0.0727	0.0609286	0.0403264	0.0514055	0.265724	0.056125	0.281191	0.281222	0.279938	1	0.567605	0.567605	0.42875	0.205596	0.103246	0.0993102	0.0330511	0.0998542
oligoarticular juvenile idiopathic arthritis	0.253918	0.255127	0.230122	0.223561	0.223561	0.175648	0.219898	0.18347	0.204373	0.201212	0.194368	0.173987	0.0986513	0.274574	0.257171	0.0447807	0.0900934	0.339441	0.52836	0.28496	0.203096	0.0894254	0.155408	0.0873377	0.224772	0.173178	0.144653	0.192138	0.22744	0.213355	0.208325	0.0984316	0.231273	0.142626	0.149591	0.331154	0.229036	0.304493	0.30471	0.311173	0.567605	1	1	0.29759	0.174346	0.119364	0.182477	0.230435	0.154271
rheumatoid factor-negative juvenile idiopathic arthritis	0.253918	0.255127	0.230122	0.223561	0.223561	0.175648	0.219898	0.18347	0.204373	0.201212	0.194368	0.173987	0.0986513	0.274574	0.257171	0.0447807	0.0900934	0.339441	0.52836	0.28496	0.203096	0.0894254	0.155408	0.0873377	0.224772	0.173178	0.144653	0.192138	0.22744	0.213355	0.208325	0.0984316	0.231273	0.142626	0.149591	0.331154	0.229036	0.304493	0.30471	0.311173	0.567605	1	1	0.29759	0.174346	0.119364	0.182477	0.230435	0.154271
combined immunodeficiency due to CD3gamma deficiency	0.149221	0.0735048	0.173093	0.016619	0.016619	0.166029	0.220377	0.150638	0.126984	0.158659	0.0663286	0.0436429	0.270625	0.129174	0.055119	0.0171905	0.0491786	0.0294143	0.322146	0.264365	0.213738	0.0884524	0.196226	0.131607	0.187393	0.217643	0.192643	0.160543	0.163929	0.175976	0.180786	0.0793429	0.0675714	0.0448889	0.0648136	0.196056	0.0571786	0.318617	0.318856	0.3215	0.42875	0.29759	0.29759	1	0.22501	0.182186	0.0980185	0.0367922	0.0909524
immunodeficiency, common variable, 6	0.126131	0.0855167	0.181127	0.0329833	0.0329833	0.105017	0.172282	0.0963989	0.0353444	0.176344	0.109233	0.0424167	0.0653167	0.172631	0.125033	0.0334167	0.0422667	0.0260333	0.260065	0.196399	0.163248	0.09955	0.146958	0.119033	0.131783	0.162033	0.137033	0.122433	0.142547	0.12995	0.13534	0.0671667	0.0553952	0.0593444	0.0806821	0.105144	0.0686542	0.213939	0.214556	0.254192	0.205596	0.174346	0.174346	0.22501	1	0.13207	0.103754	0.102953	0.120279
macrothrombocytopenia-lymphedema-developmental delay-facial dysmorphism-camptodactyly syndrome	0.202764	0.107507	0.160873	0.0662892	0.0662892	0.193907	0.258748	0.106554	0.0463807	0.124878	0.166109	0.0572206	0.257735	0.27186	0.32225	0.106659	0.142307	0.100581	0.288824	0.13478	0.126367	0.166034	0.253792	0.346971	0.133912	0.0885441	0.0786941	0.0727956	0.176747	0.0721275	0.0932584	0.0736662	0.0640662	0.143742	0.172851	0.151708	0.123768	0.288872	0.290802	0.168603	0.103246	0.119364	0.119364	0.182186	0.13207	1	0.192453	0.086641	0.247811
multiple endocrine neoplasia type 4	0.21473	0.13943	0.187336	0.070037	0.070037	0.199468	0.279944	0.155331	0.0338148	0.0969601	0.200394	0.0734352	0.121338	0.394014	0.199093	0.299981	0.121902	0.0442167	0.352487	0.179222	0.0816177	0.110472	0.148083	0.345731	0.0750185	0.0680556	0.0604056	0.103754	0.160802	0.0553056	0.0853069	0.113022	0.272026	0.15888	0.214461	0.175577	0.189025	0.200835	0.201158	0.112889	0.0993102	0.182477	0.182477	0.0980185	0.103754	0.192453	1	0.0414116	0.199648
Pelger-Huet-like anomaly and episodic fever with abdominal pain	0.269307	0.0762242	0.0657273	0.0412879	0.0412879	0.0632	0.12646	0.084069	0	0.220413	0.0591833	0.210136	0.0338409	0.300689	0.0586667	0.00840909	0.0218019	0.303564	0.436856	0.0645841	0.0907165	0.0685606	0.0499735	0.0475	0.0405303	0.0451136	0.0389636	0.0510864	0.0716667	0.0348636	0.0433247	0.0901636	0.0730779	0.144051	0.108567	0.0259258	0.0285341	0.318097	0.31806	0.0456136	0.0330511	0.230435	0.230435	0.0367922	0.102953	0.086641	0.0414116	1	0.0515606
aquagenic palmoplantar keratoderma	0.358559	0.143792	0.182352	0.0305	0.0305	0.124146	0.18953	0.120142	0	0.0939776	0.175471	0.104813	0.281958	0.401069	0.094	0.0462292	0.282574	0.139792	0.263708	0.147208	0.112116	0.160312	0.165854	0.196229	0.0912917	0.085	0.079525	0.0937375	0.159814	0.075875	0.105208	0.0838167	0.0775595	0.0912292	0.122193	0.133781	0.108917	0.286983	0.287249	0.1045	0.0998542	0.154271	0.154271	0.0909524	0.120279	0.247811	0.199648	0.0515606	1
congenital myasthenic syndrome 6	0.156611	0.0799833	0.10633	0.0444583	0.0444583	0.080325	0.0889343	0.0714224	0	0.0626442	0.117683	0.246375	0.192	0.162683	0.0277083	0.0115833	0.156607	0.088975	0.166618	0.0774548	0.0463036	0.0371667	0.06575	0.047625	0.057	0.0615	0.05625	0.05375	0.0951439	0.05275	0.061625	0.05625	0.05025	0.0376667	0.0530732	0.0516184	0.041625	0.107848	0.108015	0.053125	0.053875	0.0807719	0.0807719	0.0541786	0.0462667	0.105235	0.0919352	0.0644318	0.215208
myasthenic syndrome,congenital,1B,fast-channel	0.178596	0.109812	0.105734	0.0508333	0.0508333	0.10343	0.120468	0.0938149	0.0186287	0.0539474	0.108719	0.0747895	0.176447	0.304422	0.164263	0.0314298	0.202246	0.0717579	0.235659	0.125406	0.0717011	0.110018	0.173197	0.124013	0.100601	0.0986842	0.0883842	0.116953	0.123928	0.0815175	0.108996	0.119116	0.10203	0.079845	0.0843184	0.116737	0.13277	0.19527	0.195457	0.109279	0.0935329	0.120443	0.120443	0.101086	0.0816588	0.138193	0.161817	0.0535909	0.29891
congenital myasthenic syndrome 1A	0.178596	0.109812	0.105734	0.0508333	0.0508333	0.10343	0.120468	0.0938149	0.0186287	0.0539474	0.108719	0.0747895	0.176447	0.304422	0.164263	0.0314298	0.202246	0.0717579	0.235659	0.125406	0.0717011	0.110018	0.173197	0.124013	0.100601	0.0986842	0.0883842	0.116953	0.123928	0.0815175	0.108996	0.119116	0.10203	0.079845	0.0843184	0.116737	0.13277	0.19527	0.195457	0.109279	0.0935329	0.120443	0.120443	0.101086	0.0816588	0.138193	0.161817	0.0535909	0.29891
congenital myasthenic syndrome 2C	0.181804	0.0898979	0.112111	0.227906	0.227906	0.0982	0.147645	0.0910205	0.0989583	0.0508245	0.158965	0.0749375	0.180594	0.33305	0.173219	0.0321979	0.210754	0.0746938	0.248993	0.117169	0.109658	0.107958	0.174094	0.122188	0.0970417	0.095125	0.084825	0.08225	0.151238	0.0779583	0.106286	0.0882312	0.0764598	0.0752118	0.0761357	0.174247	0.223438	0.207806	0.208	0.108948	0.09025	0.151072	0.151072	0.0978036	0.0795	0.145695	0.160168	0.0431619	0.308365
congenital myasthenic syndrome 2A	0.181804	0.0898979	0.112111	0.227906	0.227906	0.0982	0.147645	0.0910205	0.0989583	0.0508245	0.158965	0.0749375	0.180594	0.33305	0.173219	0.0321979	0.210754	0.0746938	0.248993	0.117169	0.109658	0.107958	0.174094	0.122188	0.0970417	0.095125	0.084825	0.08225	0.151238	0.0779583	0.106286	0.0882312	0.0764598	0.0752118	0.0761357	0.174247	0.223438	0.207806	0.208	0.108948	0.09025	0.151072	0.151072	0.0978036	0.0795	0.145695	0.160168	0.0431619	0.308365
congenital myasthenic syndrome 3C	0.22446	0.108276	0.150155	0.24	0.24	0.129811	0.178035	0.108123	0.109155	0.0619038	0.185152	0.0793929	0.197571	0.35981	0.197405	0.0382024	0.227214	0.0838857	0.28987	0.147522	0.131298	0.121226	0.203679	0.131893	0.111702	0.109786	0.0994857	0.101414	0.183291	0.092619	0.123036	0.107343	0.0955714	0.0975198	0.103172	0.203457	0.25517	0.261285	0.26147	0.133089	0.107446	0.192507	0.192507	0.112714	0.10471	0.182706	0.198783	0.0537825	0.354262
congenital myasthenic syndrome 4B	0.289023	0.117217	0.164105	0.2566	0.2566	0.146575	0.204008	0.127452	0.120333	0.0679308	0.231033	0.08535	0.2425	0.414281	0.208	0.0433167	0.283293	0.11005	0.35004	0.164038	0.163395	0.132633	0.22685	0.1411	0.130567	0.12865	0.11835	0.11585	0.213094	0.111483	0.145336	0.1238	0.112029	0.116356	0.119623	0.240134	0.294063	0.283707	0.283901	0.148042	0.124825	0.232953	0.232953	0.132379	0.11745	0.213932	0.229974	0.0629682	0.400983
rheumatoid arthritis	0.327926	0.372244	0.221306	0.219792	0.219792	0.176197	0.250176	0.179427	0.0988993	0.309433	0.186937	0.17616	0.170875	0.313069	0.228142	0.0565347	0.155677	0.270804	0.636159	0.312104	0.216956	0.10334	0.240403	0.245941	0.239233	0.285889	0.235889	0.249685	0.225358	0.223639	0.278532	0.126897	0.20353	0.0957014	0.172735	0.266878	0.217035	0.28701	0.287197	0.244694	0.260875	0.519421	0.519421	0.225738	0.186023	0.171663	0.248322	0.259795	0.247806
Gitelman syndrome	0.292303	0.119463	0.148638	0.220982	0.220982	0.125539	0.189124	0.114227	0.0818713	0.0664737	0.193871	0.0738421	0.260138	0.372028	0.11714	0.0573596	0.314477	0.114937	0.249126	0.146255	0.124115	0.115833	0.15214	0.145553	0.105123	0.0928487	0.0873737	0.148197	0.179718	0.0837237	0.111132	0.123953	0.111695	0.112617	0.123594	0.166947	0.180559	0.237047	0.237328	0.109145	0.0908487	0.18339	0.18339	0.0920451	0.104991	0.203889	0.217319	0.0589737	0.469266
neonatal ichthyosis-sclerosing cholangitis syndrome	0.207331	0.193685	0.138427	0.0136667	0.0136667	0.222168	0.291392	0.0790312	0.0809594	0.0750769	0.128444	0.0407885	0.134731	0.291987	0.0763782	0.0665128	0.0829835	0.0490923	0.275647	0.169895	0.0641951	0.121372	0.181625	0.255096	0.104603	0.071	0.06485	0.195262	0.144584	0.06075	0.077772	0.129031	0.111945	0.0952415	0.200403	0.0889302	0.14862	0.212622	0.213251	0.0879006	0.15162	0.168834	0.168834	0.0778187	0.130647	0.227161	0.17255	0.0535594	0.200583
X-linked diffuse leiomyomatosis-Alport syndrome	0.212625	0.0802	0.179936	0.0677667	0.0677667	0.258425	0.353153	0.0596966	0.202411	0.0386538	0.0856667	0.044	0.087525	0.230239	0.184067	0.0464	0.0306643	0.031	0.305641	0.130328	0.082519	0.0798	0.153583	0.12105	0.0822333	0.056375	0.0523	0.08295	0.112848	0.0495833	0.0718857	0.0912	0.0831714	0.123889	0.120146	0.160689	0.280225	0.336924	0.336956	0.0965333	0.0813	0.179677	0.179677	0.0799429	0.11675	0.144757	0.194219	0.0421818	0.162692
congenital myasthenic syndrome 5	0.180906	0.0963	0.125899	0.0637	0.0637	0.154975	0.265439	0.0989448	0	0.0716385	0.145217	0.1074	0.239	0.222954	0.0810667	0.0802	0.08845	0.0816	0.269681	0.108485	0.109486	0.0955	0.2356	0.21215	0.137383	0.072775	0.0687	0.06665	0.138933	0.0659833	0.0918857	0.0687	0.0640429	0.0941111	0.116654	0.146842	0.149537	0.275879	0.276127	0.082525	0.130988	0.15278	0.15278	0.0743714	0.0821833	0.241704	0.145319	0.0496818	0.197846
autoimmune interstitial lung disease-arthritis syndrome	0.235546	0.082775	0.116994	0.261917	0.261917	0.0880125	0.192414	0.0788384	0.118056	0.0554952	0.226796	0.0794375	0.698063	0.358881	0.121083	0.0355208	0.215911	0.178212	0.305914	0.123754	0.137583	0.107188	0.131708	0.10625	0.0831042	0.0768125	0.0713375	0.0707375	0.194362	0.0676875	0.103375	0.0713375	0.0650804	0.0989375	0.101966	0.248602	0.218625	0.320588	0.320907	0.0936042	0.101125	0.163484	0.163484	0.214812	0.0817083	0.29725	0.151729	0.0389034	0.319958
immunodeficiency, common variable, 7	0.191707	0.0784167	0.18525	0.0483833	0.0483833	0.1828	0.222868	0.202014	0.0265056	0.150773	0.0631	0.04295	0.061525	0.165673	0.1317	0.0233	0.04705	0.02725	0.562779	0.256049	0.17119	0.0633667	0.37415	0.09085	0.446017	0.3956	0.4934	0.3569	0.410047	0.441933	0.5601	0.09545	0.0836786	0.0651833	0.0803866	0.116847	0.0788125	0.217894	0.21793	0.315492	0.1841	0.226559	0.226559	0.207957	0.237617	0.0957074	0.08745	0.0442636	0.0858333
myofibrillar myopathy 2	0.190575	0.175867	0.202921	0.06248	0.06248	0.161312	0.245067	0.128881	0.0143556	0.101429	0.111733	0.08152	0.110155	0.342365	0.183647	0.25174	0.0509943	0.04476	0.344325	0.127947	0.0860243	0.14222	0.168237	0.25093	0.0840233	0.07567	0.06802	0.08296	0.130529	0.06292	0.0933743	0.09694	0.194743	0.0979844	0.146447	0.112829	0.102215	0.225097	0.225482	0.108432	0.0923325	0.166729	0.166729	0.0863086	0.0835533	0.194769	0.294924	0.0674182	0.144449
surfactant metabolism dysfunction,pulmonary,5	0.0685907	0.1717	0.056141	0.0106667	0.0106667	0.114625	0.125592	0.0483483	0	0.0452308	0.03615	0.03085	0.04575	0.201197	0.0575167	0.0115	0.0306429	0.0182	0.338981	0.156353	0.0359	0.0688833	0.0764333	0.0995	0.0547333	0.05965	0.052	0.16855	0.0839955	0.0469	0.0572786	0.0607	0.0519571	0.0575722	0.12682	0.0424658	0.03835	0.145046	0.145298	0.148192	0.044775	0.29773	0.29773	0.0559	0.0503333	0.0653721	0.0670741	0.0265682	0.0879667
hereditary pulmonary alveolar proteinosis	0.0685907	0.1717	0.056141	0.0106667	0.0106667	0.114625	0.125592	0.0483483	0	0.0452308	0.03615	0.03085	0.04575	0.201197	0.0575167	0.0115	0.0306429	0.0182	0.338981	0.156353	0.0359	0.0688833	0.0764333	0.0995	0.0547333	0.05965	0.052	0.16855	0.0839955	0.0469	0.0572786	0.0607	0.0519571	0.0575722	0.12682	0.0424658	0.03835	0.145046	0.145298	0.148192	0.044775	0.29773	0.29773	0.0559	0.0503333	0.0653721	0.0670741	0.0265682	0.0879667
autoimmune lymphoproliferative syndrome due to CTLA4 haploinsuffiency	0.0883857	0.0594848	0.157149	0.0140152	0.0140152	0.0863636	0.0918792	0.103563	0	0.171024	0.047997	0.0402273	0.0530114	0.178544	0.0538788	0.0159242	0.0415682	0.0232455	0.555386	0.353025	0.321245	0.0596061	0.151504	0.0851136	0.148795	0.179045	0.154045	0.121945	0.169045	0.137379	0.259071	0.0634727	0.0517013	0.0317071	0.100666	0.249177	0.0476591	0.334433	0.334448	0.360375	0.339767	0.33114	0.33114	0.263844	0.173506	0.0669225	0.0605547	0.0274091	0.073553
Hashimoto thyroiditis	0.0883857	0.0594848	0.157149	0.0140152	0.0140152	0.0863636	0.0918792	0.103563	0	0.171024	0.047997	0.0402273	0.0530114	0.178544	0.0538788	0.0159242	0.0415682	0.0232455	0.555386	0.353025	0.321245	0.0596061	0.151504	0.0851136	0.148795	0.179045	0.154045	0.121945	0.169045	0.137379	0.259071	0.0634727	0.0517013	0.0317071	0.100666	0.249177	0.0476591	0.334433	0.334448	0.360375	0.339767	0.33114	0.33114	0.263844	0.173506	0.0669225	0.0605547	0.0274091	0.073553
pilomatrixoma	0.272724	0.211039	0.308186	0.0872399	0.0872399	0.233311	0.357497	0.212234	0.100806	0.325726	0.19918	0.207199	0.156932	0.436216	0.236856	0.229366	0.0839491	0.275762	0.410629	0.224162	0.1169	0.212364	0.316652	0.460591	0.135275	0.0901679	0.0810929	0.0874763	0.211253	0.0750429	0.0991551	0.181688	0.227521	0.204952	0.249858	0.207759	0.379443	0.35997	0.36459	0.173354	0.110492	0.223278	0.223278	0.165443	0.182044	0.339934	0.321267	0.243467	0.270865
immunodeficiency 99 with hypogammaglobulinemia and autoimmune cytopenias	0.177761	0.101067	0.173959	0.0754167	0.0754167	0.163979	0.159398	0.332149	0	0.138641	0.109933	0.137167	0.080875	0.244239	0.061	0.02025	0.0549167	0.03545	0.409619	0.264489	0.257917	0.0690833	0.202625	0.09775	0.196667	0.226917	0.201917	0.169817	0.199136	0.18525	0.19331	0.0941167	0.0823452	0.0632222	0.177305	0.0862895	0.0705833	0.352315	0.352364	0.323375	0.316	0.26436	0.26436	0.349321	0.23895	0.0907941	0.0849722	0.134932	0.101646
narcolepsy-cataplexy syndrome	0.225144	0.159777	0.236396	0.222311	0.222311	0.233149	0.271709	0.187267	0.257761	0.301451	0.176297	0.174654	0.102077	0.281686	0.364915	0.0602622	0.170738	0.0376147	0.571931	0.277801	0.691353	0.147086	0.232658	0.240615	0.148918	0.294217	0.244217	0.197953	0.302097	0.210946	0.216442	0.142031	0.338235	0.324443	0.222309	0.248989	0.237001	0.448229	0.448704	0.240633	0.280144	0.265419	0.265419	0.237134	0.21427	0.207711	0.194518	0.24965	0.204032
granulomatous disease,chronic,autosomal recessive,5	0.371436	0.0753333	0.114017	0.0206667	0.0206667	0.109854	0.1064	0.399833	0	0.114359	0.0611833	0.0473333	0.074375	0.276578	0.0645	0.0206667	0.06525	0.0392	0.377217	0.395184	0.204429	0.0663333	0.472458	0.103417	0.511417	0.583333	0.533333	0.451233	0.399652	0.5	0.492905	0.109867	0.0980952	0.0575556	0.0833374	0.0994561	0.06825	0.373525	0.373596	0.263125	0.234917	0.220719	0.220719	0.25931	0.2037	0.104961	0.0808056	0.0553636	0.094125
isolated neonatal sclerosing cholangitis	0.196515	0.11033	0.144526	0.0174091	0.0174091	0.146547	0.268435	0.104351	0.0217172	0.120542	0.160092	0.0494545	0.0884432	0.315395	0.112879	0.0703182	0.0401721	0.0330091	0.288311	0.149714	0.0814838	0.17097	0.228966	0.310659	0.0986515	0.0650227	0.0597727	0.0687727	0.172712	0.0562727	0.0777792	0.103409	0.0888377	0.0694343	0.101142	0.169675	0.0803864	0.203593	0.233555	0.0992424	0.0626875	0.120884	0.120884	0.0890974	0.0995682	0.281668	0.193022	0.0930909	0.12817
severe combined immunodeficiency due to DCLRE1C deficiency	0.141595	0.0964231	0.140991	0.0747179	0.0747179	0.178651	0.164159	0.179854	0	0.108731	0.0912218	0.166038	0.0745385	0.141657	0.062641	0.0501154	0.0509093	0.0310462	0.406676	0.18434	0.179357	0.0722051	0.190663	0.141673	0.17025	0.181692	0.156692	0.124823	0.143928	0.140026	0.14972	0.0806615	0.0688901	0.0675641	0.0796717	0.0738016	0.0613654	0.19086	0.190895	0.243163	0.225942	0.199319	0.199319	0.259225	0.153186	0.114921	0.0797877	0.0947832	0.098359
DDX41-related hematologic malignancy predisposition syndrome	0.18714	0.0859333	0.234934	0.08375	0.08375	0.138517	0.235676	0.389365	0	0.0819872	0.231133	0.144417	0.0612083	0.397594	0.02875	0.0115	0.0176071	0.0171333	0.425314	0.210293	0.06375	0.0936667	0.0742083	0.0359167	0.0403333	0.0409583	0.0380333	0.0366333	0.114098	0.0360833	0.0491548	0.0380333	0.189452	0.187083	0.176083	0.0532982	0.0439583	0.271716	0.272016	0.0789583	0.0372083	0.215794	0.215794	0.0586786	0.0491167	0.144324	0.182704	0.138598	0.069375
immunodeficiency 87 and autoimmunity	0.165253	0.0566	0.161366	0.0774167	0.0774167	0.138925	0.167615	0.0542845	0.0528611	0.0417308	0.102633	0.03525	0.064625	0.150255	0.5075	0.0366667	0.02475	0.02275	0.220392	0.134622	0.0655119	0.0739167	0.113708	0.04275	0.0395833	0.038625	0.03605	0.04445	0.106174	0.0343333	0.0513929	0.08715	0.0800357	0.119472	0.135024	0.185934	0.125312	0.168598	0.168641	0.155333	0.0551875	0.231145	0.231145	0.0370357	0.115733	0.210956	0.14862	0.0414318	0.0717917
juvenile-onset diabetes mellitus-central and peripheral neurodegeneration syndrome	0.205299	0.152717	0.153043	0.0716833	0.0716833	0.129637	0.241981	0.182738	0	0.196965	0.210883	0.2307	0.092875	0.240188	0.0825	0.0281833	0.0402286	0.0356	0.333766	0.151814	0.078281	0.0930167	0.101767	0.0839	0.06585	0.08925	0.07865	0.10495	0.108961	0.0521	0.07835	0.0928	0.201943	0.0917111	0.159391	0.0734947	0.0682	0.19829	0.198452	0.076425	0.063125	0.180749	0.180749	0.0586714	0.06955	0.0854176	0.128719	0.129582	0.173854
autosomal systemic lupus erythematosus type 16	0.153557	0.1219	0.277967	0.134222	0.134222	0.168531	0.184246	0.288808	0.0226667	0.124876	0.246267	0.199778	0.119292	0.284175	0.103278	0.0360556	0.050373	0.0486667	0.456113	0.247357	0.0954444	0.199556	0.180861	0.14925	0.0997778	0.0974028	0.0905778	0.0955056	0.180384	0.108306	0.128127	0.0913444	0.210786	0.213778	0.233883	0.110275	0.107694	0.184628	0.185269	0.146139	0.0895903	0.222868	0.222868	0.112627	0.134017	0.131125	0.221241	0.140308	0.142125
hypocomplementemic urticarial vasculitis	0.153557	0.1219	0.277967	0.134222	0.134222	0.168531	0.184246	0.288808	0.0226667	0.124876	0.246267	0.199778	0.119292	0.284175	0.103278	0.0360556	0.050373	0.0486667	0.456113	0.247357	0.0954444	0.199556	0.180861	0.14925	0.0997778	0.0974028	0.0905778	0.0955056	0.180384	0.108306	0.128127	0.0913444	0.210786	0.213778	0.233883	0.110275	0.107694	0.184628	0.185269	0.146139	0.0895903	0.222868	0.222868	0.112627	0.134017	0.131125	0.221241	0.140308	0.142125
autoinflammatory-pancytopenia syndrome due to DNASE2 deficiency	0.139022	0.147933	0.316891	0.149333	0.149333	0.180675	0.180516	0.345928	0	0.160045	0.246333	0.205083	0.072	0.300651	0.127417	0.0323333	0.0367857	0.0274	0.44639	0.303814	0.13825	0.1215	0.129458	0.136083	0.1035	0.11225	0.10315	0.1019	0.176795	0.0970833	0.128571	0.09015	0.234512	0.211167	0.264018	0.115605	0.0958333	0.222378	0.22281	0.16975	0.0978125	0.252338	0.252338	0.118179	0.13335	0.10977	0.205222	0.158023	0.107313
autoinflammatory disease,multisystem,with immune dysregulation,X-linked	0.211899	0.108	0.265913	0.0828667	0.0828667	0.220238	0.235931	0.156641	0.0399778	0.121454	0.137017	0.0492	0.09165	0.210988	0.3614	0.0938667	0.0431857	0.034	0.337901	0.241757	0.131964	0.122133	0.200692	0.14375	0.138317	0.141475	0.1308	0.1235	0.182518	0.123683	0.150743	0.1152	0.1056	0.128533	0.125773	0.171342	0.15425	0.246144	0.246376	0.251917	0.14525	0.241185	0.241185	0.148529	0.1485	0.314913	0.179959	0.0535455	0.139462
combined immunodeficiency due to DOCK8 deficiency	0.139173	0.0632667	0.215628	0.0755167	0.0755167	0.13405	0.146074	0.100881	0.0725111	0.0816692	0.102817	0.04375	0.08615	0.143253	0.405233	0.0379833	0.0370571	0.02935	0.21244	0.166619	0.081069	0.08155	0.130825	0.056	0.0837833	0.0922	0.08235	0.07715	0.105779	0.0757833	0.0897357	0.0955	0.103929	0.114394	0.109815	0.157508	0.12905	0.184258	0.185055	0.149933	0.0875875	0.195977	0.195977	0.10655	0.202767	0.208846	0.150302	0.0345455	0.0974958
congenital myasthenic syndrome 10	0	0	0	0	0	0	0	0	0	0	0	0	0	0	0	0	0	0	0	0	0	0	0	0	0	0	0	0	0	0	0	0	0	0	0	0	0	0	0	0	0	0	0	0	0	0	0	0	0
bone marrow failure and diabetes mellitus syndrome	0.221077	0.216889	0.302043	0.155	0.155	0.193478	0.280536	0.19658	0	0.138979	0.164156	0.192889	0.0760694	0.297015	0.0981667	0.117167	0.0366944	0.0286333	0.35188	0.181715	0.0760119	0.0877778	0.138556	0.231306	0.0818333	0.0684722	0.0632222	0.112883	0.174364	0.0597222	0.0762302	0.109889	0.0953175	0.0765556	0.133621	0.100222	0.0782083	0.186469	0.18688	0.100097	0.0863125	0.153868	0.153868	0.0821032	0.0930167	0.160047	0.2045	0.137697	0.155396
inflammatory skin and bowel disease,neonatal,2	0.217497	0.199027	0.20325	0.207613	0.207613	0.217604	0.889544	0.106967	0.132789	0.218528	0.240871	0.266642	0.138005	0.40401	0.228966	0.214275	0.0899608	0.0330627	0.403919	0.232079	0.153615	0.136853	0.207252	0.253588	0.0689167	0.0661225	0.0584725	0.108048	0.186766	0.0533725	0.0751926	0.0883922	0.226482	0.0730507	0.171015	0.218724	0.15936	0.268658	0.271048	0.162282	0.141575	0.19521	0.19521	0.163494	0.160984	0.25102	0.261372	0.112334	0.194641
pulmonary venoocclusive disease 2	0.168267	0.172905	0.16958	0.0477571	0.0477571	0.152625	0.281817	0.201105	0	0.23422	0.276519	0.221743	0.107232	0.26175	0.151952	0.0494619	0.0593357	0.0433571	0.419377	0.234592	0.165662	0.112148	0.219952	0.228686	0.155617	0.1782	0.1532	0.123	0.180315	0.136533	0.173086	0.0894286	0.0776571	0.0771127	0.119207	0.14601	0.104032	0.221967	0.222804	0.252314	0.218632	0.196874	0.196874	0.234814	0.168238	0.169278	0.168826	0.0928117	0.146282
autosomal dominant severe congenital neutropenia	0.250992	0.234736	0.21183	0.0510446	0.0510446	0.214975	0.225401	0.190669	0.0877461	0.137115	0.159848	0.170012	0.251892	0.314513	0.0969477	0.0467558	0.214145	0.272984	0.398194	0.221716	0.10706	0.128568	0.180571	0.257384	0.119903	0.235689	0.199714	0.218555	0.189922	0.175731	0.129909	0.101494	0.164165	0.204755	0.209864	0.156434	0.103494	0.255478	0.256255	0.202764	0.118455	0.274781	0.274781	0.158815	0.141236	0.186137	0.199306	0.351979	0.309976
autoinflammatory syndrome,familial,X-linked,Behcet-like 2	0.429355	0.274917	0.11101	0.00745	0.00745	0.0405875	0.148901	0.0468328	0	0.310423	0.0238667	0.0282	0.04555	0.250374	0.0276333	0.00958333	0.0147	0.3128	0.470123	0.0593947	0.102802	0.0594833	0.07285	0.0354	0.0601	0.067475	0.05975	0.04945	0.0477439	0.0546	0.0619929	0.02455	0.0209214	0.0282056	0.0379	0.102447	0.02875	0.256206	0.256239	0.103875	0.05235	0.370852	0.370852	0.0679929	0.11205	0.0319632	0.0356463	0.297595	0.0424667
FADD-related immunodeficiency	0.164895	0.109029	0.201355	0.195372	0.195372	0.162919	0.212879	0.237829	0.0858605	0.207731	0.157295	0.0426977	0.0610843	0.25013	0.157911	0.0370349	0.091662	0.0256302	0.351668	0.257914	0.175424	0.095655	0.225047	0.201698	0.235897	0.307814	0.257814	0.191802	0.192741	0.224481	0.232156	0.186363	0.237711	0.390683	0.407995	0.162514	0.14573	0.302595	0.30284	0.188981	0.152953	0.225992	0.225992	0.21514	0.168884	0.132203	0.177298	0.0896554	0.139311
Vogt-Koyanagi-Harada disease	0.168387	0.20324	0.208284	0.227682	0.227682	0.136483	0.202047	0.139459	0.0984731	0.146959	0.174268	0.17407	0.0741641	0.22655	0.238818	0.0292266	0.0895257	0.02545	0.534153	0.231413	0.18579	0.0677943	0.148758	0.0858281	0.135391	0.171516	0.142991	0.162169	0.20823	0.123974	0.209362	0.068075	0.374994	0.132912	0.195058	0.275842	0.145992	0.264708	0.265111	0.192148	0.262062	0.669562	0.669562	0.136915	0.142354	0.100808	0.139869	0.0961499	0.121823
autoimmune lymphoproliferative syndrome type 1	0.149099	0.150698	0.144644	0.203898	0.203898	0.165909	0.220618	0.120674	0.0803725	0.104064	0.148173	0.0710795	0.0960227	0.276849	0.197504	0.0297841	0.109286	0.148902	0.304353	0.193474	0.14608	0.12667	0.179701	0.163102	0.0797121	0.0771364	0.0668364	0.155173	0.17914	0.0599697	0.169907	0.0808977	0.402779	0.333096	0.297193	0.170151	0.269239	0.226983	0.227312	0.104458	0.148744	0.237881	0.237881	0.0863084	0.0735462	0.154816	0.197125	0.0350795	0.138417
autoimmune lymphoproliferative syndrome	0.176436	0.206133	0.192874	0.2262	0.2262	0.180096	0.251702	0.123181	0.0786792	0.121578	0.211517	0.127908	0.115754	0.24872	0.289629	0.12435	0.103351	0.149863	0.343572	0.26469	0.17306	0.157529	0.167096	0.160175	0.075825	0.202496	0.167196	0.200329	0.17972	0.0561625	0.158423	0.233275	0.480451	0.570788	0.359377	0.234014	0.259929	0.223735	0.223923	0.17405	0.149646	0.264856	0.264856	0.0937065	0.0904708	0.223614	0.206094	0.115839	0.1543
MASS syndrome	0.149841	0.13049	0.143593	0.214	0.214	0.175544	0.254335	0.0922866	0.0954306	0.100356	0.127196	0.0329375	0.0626562	0.290145	0.130062	0.0210521	0.0336027	0.0220625	0.307943	0.129637	0.0902262	0.157427	0.114458	0.214875	0.0582604	0.0619688	0.0554938	0.0924375	0.148928	0.0511771	0.0620804	0.0689625	0.0609911	0.0719063	0.160489	0.158722	0.177094	0.234263	0.234695	0.106875	0.0666875	0.174872	0.174872	0.0859643	0.112052	0.169906	0.214432	0.037054	0.165292
neonatal alloimmune neutropenia	0.13584	0.0965	0.137612	0.00833333	0.00833333	0.174279	0.289934	0.0879425	0.222222	0.286	0.0576667	0.022	0.032125	0.189453	0.135333	0.0286667	0.0238452	0.0133333	0.544797	0.21983	0.33006	0.0608333	0.09625	0.0411667	0.095	0.106167	0.0970667	0.0958167	0.342348	0.091	0.331619	0.0970667	0.0866667	0.0551111	0.153439	0.479842	0.0818542	0.348948	0.34892	0.219292	0.320896	0.471404	0.471404	0.333762	0.1527	0.0668848	0.119037	0.0468485	0.0606458
symptomatic form of fragile X syndrome in female carrier	0.166136	0.131322	0.145688	0.113222	0.113222	0.132664	0.200133	0.223162	0.034625	0.176545	0.174906	0.198431	0.115458	0.2261	0.198222	0.06825	0.0700159	0.0364389	0.292804	0.122139	0.0999167	0.109167	0.141931	0.198778	0.04825	0.0540556	0.0476056	0.0484972	0.159335	0.0360833	0.0539167	0.0575861	0.133304	0.0679583	0.112928	0.139647	0.119264	0.181937	0.182837	0.0952361	0.0783056	0.119427	0.119427	0.0817282	0.0764528	0.193069	0.15344	0.0814836	0.169313
autoimmune disease, susceptibility to, 1	0.438891	0.0707762	0.178037	0.0097619	0.0097619	0.0776821	0.182173	0.0555049	0	0.307302	0.0562905	0.028	0.0364464	0.490945	0.0322857	0.0102381	0.0277857	0.529714	0.445689	0.0723131	0.0298333	0.156524	0.0900119	0.168464	0.0471667	0.050875	0.0444	0.04305	0.0665801	0.0400833	0.0481429	0.0444	0.037	0.0215873	0.0710488	0.0486391	0.0606429	0.436592	0.437005	0.0665417	0.0386875	0.264705	0.264705	0.0657857	0.147112	0.20007	0.0722632	0.370877	0.100485
immune dysregulation-polyendocrinopathy-enteropathy-X-linked syndrome	0.302511	0.262633	0.244802	0.0405114	0.0405114	0.171832	0.196175	0.197349	0.0696545	0.387999	0.104037	0.205925	0.060411	0.275403	0.0599429	0.0371895	0.0339922	0.340032	0.466306	0.263508	0.220317	0.124313	0.168711	0.218586	0.118636	0.117257	0.104507	0.160827	0.157725	0.186683	0.121236	0.0650096	0.0556096	0.0436279	0.152694	0.303807	0.143185	0.288912	0.289282	0.222057	0.178618	0.322607	0.322607	0.164852	0.146764	0.123576	0.144631	0.304439	0.131037
nonsyndromic congenital nail disorder 1	0.168179	0.145611	0.169773	0.222219	0.222219	0.175266	0.28576	0.113817	0.260167	0.156318	0.163838	0.0485526	0.0720724	0.330558	0.368974	0.0289561	0.0453139	0.0278842	0.308173	0.152763	0.0963878	0.297649	0.196162	0.279434	0.0588289	0.0559539	0.0524789	0.0574105	0.245041	0.0501623	0.0664211	0.0824842	0.0741128	0.0835	0.14087	0.237105	0.226332	0.298062	0.298593	0.1287	0.152296	0.18207	0.18207	0.187801	0.108548	0.245058	0.1991	0.0464378	0.169161
Krabbe disease	0.308381	0.185271	0.202456	0.139452	0.139452	0.225177	0.260886	0.189451	0	0.125082	0.276707	0.322	0.113589	0.464036	0.0768333	0.0290476	0.0723929	0.0513429	0.362106	0.202505	0.110429	0.115976	0.186304	0.1845	0.131464	0.137214	0.126914	0.124214	0.330968	0.120048	0.140429	0.126914	0.115143	0.096873	0.171598	0.0980489	0.100464	0.215315	0.215904	0.131113	0.117339	0.28011	0.28011	0.1295	0.111412	0.154584	0.135213	0.110578	0.17139
obsolete unclassified myelodysplastic syndrome	0.262371	0.180133	0.212265	0.0224906	0.0224906	0.172137	0.289014	0.199876	0.0177152	0.355984	0.170466	0.135761	0.0999683	0.388852	0.0869484	0.0417207	0.049167	0.359063	0.393142	0.198388	0.0927059	0.202819	0.226984	0.355391	0.177222	0.0876901	0.0787901	0.107082	0.258659	0.0728568	0.100383	0.0920845	0.0775131	0.0679053	0.151379	0.13133	0.117647	0.31154	0.322221	0.140623	0.0843389	0.195043	0.195043	0.123444	0.15746	0.247913	0.197052	0.359708	0.206682
nonimmune chronic idiopathic neutropenia of adults	0.271807	0.0524333	0.0278799	0.0195	0.0195	0.0169625	0.0178197	0.0231034	0	0.0267923	0.0303333	0.09515	0.0155	0.190836	0.0262667	0.00996667	0.00557857	0.3042	0.299797	0.0197755	0.00946429	0.0174667	0.0137333	0.0134	0.00753333	0.006825	0.00585	0.0058	0.0206773	0.0052	0.00982857	0.00585	0.00473571	0.00717778	0.0124573	0.01805	0.0136375	0.133806	0.133804	0.01335	0.0112125	0.145963	0.145963	0.00659286	0.0128	0.0170426	0.0792852	0.210905	0.0370792
neonatal diabetes mellitus with congenital hypothyroidism	0.521036	0	0	0	0	0	0.12865	0	0	0.326923	0	0	0	0.507042	0	0	0	0.45	0.503676	0	0	0	0	0	0	0	0	0	0	0	0	0	0	0	0	0	0	0.382463	0.382426	0	0	0.258772	0.258772	0	0.141667	0	0	0.340909	0
pseudohypoparathyroidism type 1A	0.133363	0.110133	0.0957665	0.216024	0.216024	0.113492	0.177587	0.0708563	0.24169	0.0498755	0.111867	0.0689048	0.0874464	0.219699	0.376024	0.0312857	0.0442024	0.0343952	0.218914	0.119553	0.0945714	0.113833	0.112315	0.109786	0.0666905	0.0602321	0.0537571	0.0764595	0.179665	0.0494405	0.0746905	0.10469	0.0866905	0.105341	0.102958	0.132372	0.174265	0.204015	0.204157	0.0934345	0.0563899	0.132956	0.132956	0.0584048	0.085319	0.118619	0.132747	0.0456515	0.158643
gne myopathy	0.213198	0.247167	0.205755	0.133071	0.133071	0.160254	0.259002	0.180313	0	0.0852473	0.308657	0.213143	0.112232	0.367238	0.0778333	0.0290476	0.0741786	0.0526286	0.347415	0.25131	0.112429	0.0875	0.159423	0.117464	0.133893	0.139643	0.129343	0.126643	0.219771	0.122476	0.142857	0.129343	0.117571	0.0970397	0.122624	0.0884023	0.100607	0.158865	0.158967	0.127851	0.119643	0.237753	0.237753	0.126286	0.10686	0.107596	0.122948	0.118909	0.144283
22q11.2 deletion syndrome	0.315866	0.212607	0.255756	0.101932	0.101932	0.246755	0.33563	0.225929	0.0899048	0.310645	0.214917	0.212985	0.431063	0.436323	0.196068	0.0487083	0.117792	0.388641	0.409399	0.213222	0.13794	0.22733	0.218902	0.309068	0.114125	0.122473	0.108373	0.161243	0.233626	0.0857887	0.107027	0.187485	0.274685	0.1388	0.208159	0.166805	0.219988	0.321774	0.322645	0.145842	0.109616	0.203679	0.203679	0.196667	0.166817	0.283668	0.321802	0.326659	0.322086
acromegaly	0.212874	0.032225	0.133703	0.245312	0.245312	0.0664875	0.19147	0.026347	0.246924	0.122067	0.119667	0.0264375	0.036125	0.316993	0.488687	0.0201667	0.0133125	0.0105625	0.211383	0.0739973	0.171012	0.0459792	0.0533333	0.0309375	0.0202708	0.0193125	0.0167375	0.0228875	0.198294	0.0150208	0.0257054	0.0404625	0.0333482	0.0461597	0.0557119	0.168385	0.179125	0.254568	0.254576	0.0755208	0.0259375	0.156834	0.156834	0.0177232	0.0526708	0.094125	0.0761829	0.0164943	0.0432917
primary sclerosing cholangitis	0.232961	0.12809	0.215306	0.217667	0.217667	0.229728	0.311436	0.141492	0.215838	0.288354	0.20176	0.243484	0.0865758	0.374807	0.403776	0.0685492	0.0386581	0.248516	0.366208	0.139957	0.165387	0.149407	0.224366	0.353078	0.0979071	0.193094	0.161944	0.137231	0.244923	0.0496475	0.152986	0.0952164	0.25098	0.155919	0.186398	0.205991	0.245648	0.354288	0.356829	0.178719	0.0935061	0.211827	0.211827	0.099541	0.138216	0.299065	0.216252	0.203735	0.155358
Landau-Kleffner syndrome	0.277894	0.139212	0.20902	0.118622	0.118622	0.198959	0.310682	0.139281	0.0402751	0.108503	0.161043	0.125646	0.200006	0.445944	0.229317	0.050878	0.247196	0.0782341	0.412653	0.198849	0.0975909	0.19448	0.22763	0.17739	0.111213	0.116963	0.106663	0.127932	0.195937	0.0997967	0.118834	0.147032	0.129946	0.11448	0.203476	0.210232	0.16713	0.273405	0.275812	0.164078	0.143425	0.210868	0.210868	0.149063	0.142105	0.218718	0.232135	0.0976508	0.339059
subcutaneous panniculitis-like T-cell lymphoma	0.243717	0.16871	0.114911	0.0635471	0.0635471	0.147581	0.165063	0.132756	0.0885543	0.154687	0.0740145	0.0484783	0.0559728	0.193419	0.17079	0.0323551	0.0398696	0.134091	0.453284	0.234025	0.201056	0.0729891	0.208141	0.10538	0.223051	0.294967	0.244967	0.170111	0.169031	0.305837	0.217127	0.0731022	0.0613307	0.0623792	0.10375	0.121025	0.095712	0.22451	0.2245	0.219859	0.186188	0.297888	0.297888	0.209039	0.134189	0.0996966	0.0919614	0.162267	0.0997736
Spondyloarthropathy, susceptibility to, 1	0.160474	0.0692958	0.0972248	0.0157396	0.0157396	0.104281	0.100242	0.186281	0	0.15981	0.0469437	0.0422187	0.0600313	0.131908	0.0643542	0.0160521	0.0492812	0.0274187	0.343615	0.235235	0.320826	0.0831979	0.258906	0.0919688	0.297865	0.369781	0.319781	0.244119	0.249079	0.286448	0.382031	0.111769	0.094683	0.0532847	0.0615076	0.134556	0.05275	0.333718	0.333713	0.26525	0.250531	0.225346	0.225346	0.283853	0.179621	0.075307	0.065309	0.0987301	0.0806979
reactive arthritis	0.160474	0.0692958	0.0972248	0.0157396	0.0157396	0.104281	0.100242	0.186281	0	0.15981	0.0469437	0.0422187	0.0600313	0.131908	0.0643542	0.0160521	0.0492812	0.0274187	0.343615	0.235235	0.320826	0.0831979	0.258906	0.0919688	0.297865	0.369781	0.319781	0.244119	0.249079	0.286448	0.382031	0.111769	0.094683	0.0532847	0.0615076	0.134556	0.05275	0.333718	0.333713	0.26525	0.250531	0.225346	0.225346	0.283853	0.179621	0.075307	0.065309	0.0987301	0.0806979
takayasu arteritis	0.178487	0.101967	0.0972685	0.0128267	0.0128267	0.0769925	0.128464	0.148783	0.126996	0.16953	0.0465333	0.0604133	0.0467417	0.172536	0.0577933	0.0215267	0.03745	0.23292	0.362269	0.207034	0.232129	0.07428	0.172617	0.0834233	0.211297	0.283213	0.233213	0.191753	0.145117	0.19988	0.271347	0.08206	0.0649743	0.0352356	0.0951616	0.134371	0.0490825	0.251096	0.251147	0.181338	0.238583	0.22059	0.22059	0.276253	0.138717	0.077227	0.095707	0.231083	0.0956917
psoriasis	0.25302	0.105783	0.138749	0.0205333	0.0205333	0.171775	0.168514	0.26645	0	0.205004	0.0686333	0.04785	0.077625	0.192661	0.130717	0.0209333	0.0657	0.0388	0.464032	0.350377	0.404752	0.0977833	0.339075	0.1052	0.378033	0.44995	0.39995	0.34475	0.373029	0.366617	0.48095	0.20325	0.174679	0.09995	0.106845	0.175158	0.0715	0.438089	0.438093	0.349825	0.3307	0.315809	0.315809	0.364021	0.262417	0.106572	0.10708	0.0904136	0.101667
acquired ichthyosis	0.186336	0.110775	0.250738	0.0204583	0.0204583	0.173021	0.16861	0.18781	0	0.276481	0.0729917	0.0479583	0.07725	0.149195	0.13575	0.0505417	0.0626667	0.0379083	0.570099	0.33523	0.610452	0.0999583	0.233958	0.10625	0.23125	0.2615	0.2365	0.231075	0.319061	0.219833	0.337738	0.197792	0.16922	0.100833	0.112933	0.240724	0.0779375	0.547195	0.547149	0.356042	0.427146	0.347654	0.347654	0.342238	0.279258	0.113755	0.111236	0.0878636	0.107917
celiac disease	0.186336	0.110775	0.250738	0.0204583	0.0204583	0.173021	0.16861	0.18781	0	0.276481	0.0729917	0.0479583	0.07725	0.149195	0.13575	0.0505417	0.0626667	0.0379083	0.570099	0.33523	0.610452	0.0999583	0.233958	0.10625	0.23125	0.2615	0.2365	0.231075	0.319061	0.219833	0.337738	0.197792	0.16922	0.100833	0.112933	0.240724	0.0779375	0.547195	0.547149	0.356042	0.427146	0.347654	0.347654	0.342238	0.279258	0.113755	0.111236	0.0878636	0.107917
bullous pemphigoid	0.151967	0.0714952	0.119149	0.192286	0.192286	0.0945369	0.179428	0.0925883	0.0674603	0.224395	0.0741643	0.0397857	0.0546071	0.157201	0.112655	0.0560833	0.135702	0.0225452	0.598358	0.168295	0.982869	0.0782143	0.163149	0.126952	0.150238	0.166226	0.141226	0.134998	0.218052	0.12456	0.213095	0.130167	0.184929	0.191992	0.10818	0.180468	0.120765	0.635147	0.634724	0.216321	0.272348	0.210935	0.210935	0.217202	0.168883	0.129359	0.0934378	0.105259	0.114259
autoimmune pulmonary alveolar proteinosis	0.139826	0.055713	0.116603	0.191902	0.191902	0.0750777	0.161241	0.0885694	0.0677507	0.223107	0.068824	0.0390244	0.0522805	0.141142	0.0889106	0.0555488	0.133971	0.0209439	0.588829	0.1547	0.989869	0.052378	0.159198	0.125226	0.14625	0.162207	0.137207	0.105107	0.199203	0.120541	0.209376	0.0599073	0.13176	0.16565	0.0911829	0.178446	0.118599	0.636144	0.63574	0.212787	0.26891	0.202815	0.202815	0.213474	0.162657	0.125462	0.0765725	0.082684	0.107949
type 1 diabetes mellitus 20	0.399542	0.179349	0.226735	0.0472174	0.0472174	0.120114	0.282936	0.162317	0	0.323298	0.15129	0.195554	0.134554	0.65884	0.120377	0.0403877	0.0945264	0.370163	0.341907	0.125728	0.116082	0.106315	0.158763	0.291163	0.087308	0.0659239	0.0597739	0.0719	0.181191	0.0556739	0.070441	0.0630565	0.238756	0.0709879	0.121067	0.110951	0.118168	0.29589	0.296233	0.150623	0.074269	0.210573	0.210573	0.0830295	0.1171	0.194122	0.219573	0.287731	0.310983
alopecia areata 1	0.326174	0.0734	0.0702886	0.0376667	0.0376667	0.172925	0.172164	0.0857874	0	0.0626282	0.1566	0.218167	0.095	0.421296	0.0501667	0.0663333	0.0310357	0.298767	0.373989	0.0877163	0.146762	0.0693333	0.15225	0.145	0.0991667	0.0640417	0.0600667	0.0581167	0.115742	0.0574167	0.0780476	0.0600667	0.0555238	0.079	0.10913	0.0547807	0.0707083	0.322052	0.322144	0.0635	0.0591667	0.260461	0.260461	0.0606667	0.0557833	0.16099	0.092963	0.273636	0.0920833
immunodeficiency, common variable, 1	0.0898746	0.0795333	0.135933	0.009	0.009	0.117996	0.293478	0.133328	0	0.179449	0.0562833	0.0233333	0.036	0.123673	0.0265	0.01	0.0258571	0.0152	0.309181	0.100174	0.0890357	0.075	0.131708	0.182917	0.112333	0.125708	0.114933	0.101283	0.106985	0.10775	0.110476	0.0472	0.0421429	0.0262222	0.0648943	0.191535	0.0584375	0.267383	0.267822	0.12225	0.101646	0.103654	0.103654	0.125333	0.1044	0.1245	0.0921389	0.0231818	0.089375
common variable immunodeficiency	0.271638	0.274936	0.23369	0.225812	0.225812	0.189212	0.277073	0.224256	0.19904	0.372278	0.231651	0.136619	0.100497	0.31174	0.25183	0.124214	0.0715179	0.345639	0.435033	0.346154	0.191411	0.159905	0.289923	0.208193	0.312619	0.297842	0.348618	0.350805	0.330509	0.383461	0.439723	0.135369	0.330012	0.140456	0.197515	0.288649	0.175271	0.285822	0.286344	0.583682	0.262211	0.303154	0.303154	0.28625	0.633792	0.204006	0.206107	0.273699	0.178298
immunodeficiency, common variable, 2	0.143176	0.0856406	0.209142	0.0446302	0.0446302	0.159303	0.223405	0.196563	0.0844253	0.163659	0.0726781	0.0424219	0.0607969	0.181061	0.151172	0.026401	0.0437188	0.0251375	0.446442	0.327155	0.158366	0.0960365	0.298172	0.156734	0.357151	0.341109	0.404534	0.268034	0.271874	0.353068	0.436859	0.0805594	0.155842	0.056974	0.0840095	0.194558	0.0775938	0.202382	0.202661	0.749328	0.295672	0.271598	0.271598	0.340089	0.25487	0.134277	0.101335	0.0356605	0.10474
Singleton-Merten syndrome 1	0.127283	0.0890476	0.0683127	0.0144524	0.0144524	0.0901905	0.085789	0.271984	0	0.0811978	0.0509214	0.0536667	0.049994	0.140841	0.111643	0.0147143	0.0414881	0.0225095	0.358981	0.221447	0.101155	0.08	0.199268	0.0858929	0.238226	0.310143	0.260143	0.204236	0.151996	0.22681	0.219714	0.136333	0.107762	0.058	0.0836382	0.0638246	0.0475179	0.256763	0.256725	0.132792	0.191268	0.172318	0.172318	0.128976	0.0775571	0.0630452	0.0688545	0.0597446	0.0787262
Aicardi-Goutieres syndrome 7	0.127283	0.0890476	0.0683127	0.0144524	0.0144524	0.0901905	0.085789	0.271984	0	0.0811978	0.0509214	0.0536667	0.049994	0.140841	0.111643	0.0147143	0.0414881	0.0225095	0.358981	0.221447	0.101155	0.08	0.199268	0.0858929	0.238226	0.310143	0.260143	0.204236	0.151996	0.22681	0.219714	0.136333	0.107762	0.058	0.0836382	0.0638246	0.0475179	0.256763	0.256725	0.132792	0.191268	0.172318	0.172318	0.128976	0.0775571	0.0630452	0.0688545	0.0597446	0.0787262
immunodeficiency 27A	0.0766514	0.0556091	0.0700814	0.22047	0.22047	0.0653273	0.153495	0.125426	0.10101	0.0412063	0.0969197	0.0309091	0.0499091	0.205789	0.0907424	0.0167576	0.0193994	0.0147364	0.29286	0.13784	0.111365	0.0677879	0.226417	0.0620455	0.0672576	0.0778409	0.0673909	0.0532909	0.135424	0.0604242	0.0694481	0.0316091	0.0266948	0.0292475	0.0548259	0.128352	0.160852	0.206516	0.206566	0.0853939	0.0587159	0.209785	0.209785	0.0707338	0.052347	0.0603269	0.0684823	0.105091	0.0632633
autoinflammatory disease,X-linked	0.181718	0.0924944	0.142067	0.0240556	0.0240556	0.0473819	0.10648	0.196436	0.0833333	0.16209	0.1392	0.0808056	0.0565833	0.206058	0.0463056	0.0245278	0.0825794	0.0172556	0.413591	0.207395	0.111151	0.0495278	0.125472	0.0479722	0.147167	0.188542	0.158867	0.106267	0.175818	0.250194	0.242595	0.0310889	0.230937	0.204889	0.126245	0.0905673	0.0406458	0.211683	0.211724	0.0569444	0.129347	0.205577	0.205577	0.0313889	0.128256	0.0495482	0.105778	0.0930707	0.0592639
pancytopenia due to IKZF1 mutations	0.320434	0.0921208	0.110454	0.0283333	0.0283333	0.107588	0.135464	0.165565	0	0.18713	0.111329	0.077125	0.116	0.406454	0.0939792	0.0548958	0.0544643	0.3748	0.347977	0.152172	0.0908988	0.117521	0.165937	0.225562	0.104708	0.080875	0.073225	0.070875	0.112545	0.068125	0.100527	0.073225	0.0644821	0.0796181	0.0809253	0.0782566	0.0980625	0.292153	0.292369	0.1035	0.072125	0.27801	0.27801	0.0885446	0.0697417	0.164379	0.23544	0.253045	0.133187
hepatitis, fulminant viral, susceptibility to	0	0.158333	0	0	0	0.1375	0.12865	0	0	0	0	0	0	0.253521	0	0	0	0	0.394944	0.135638	0.136905	0	0	0	0	0	0	0.175	0	0	0	0	0	0	0.155854	0	0	0.127488	0.127475	0	0	0.129386	0.129386	0	0	0	0	0	0
chronic recurrent multifocal osteomyelitis 3	0.114877	0.0415917	0.0766959	0.216917	0.216917	0.0927458	0.157786	0.0257126	0.305139	0.120869	0.0918583	0.0202083	0.031375	0.11728	0.131042	0.0224167	0.012506	0.00879167	0.463319	0.0842048	0.136268	0.031625	0.0407083	0.0207917	0.0252917	0.0284583	0.0245583	0.032875	0.218977	0.146958	0.140351	0.0230667	0.0189524	0.0273194	0.0699858	0.258055	0.139792	0.232022	0.232398	0.08775	0.139937	0.36486	0.36486	0.139351	0.0968	0.0598799	0.0719722	0.0100606	0.0489375
sterile multifocal osteomyelitis with periostitis and pustulosis	0.142671	0.0483303	0.0586038	0.251788	0.251788	0.0664125	0.113371	0.0484812	0.20202	0.110451	0.132914	0.177818	0.0262045	0.272476	0.0838788	0.00657576	0.0178734	0.00945454	0.356642	0.065059	0.195195	0.0255152	0.0401326	0.0415	0.0323409	0.0359659	0.0306909	0.0290909	0.273364	0.155962	0.150545	0.0306909	0.0246623	0.0137374	0.0383315	0.164873	0.129432	0.285507	0.285483	0.0604508	0.0259034	0.272954	0.272954	0.0291623	0.0438379	0.0387607	0.035617	0.0260455	0.0492519
IL21-related infantile inflammatory bowel disease	0.129193	0.106042	0.185836	0.206	0.206	0.164912	0.196496	0.17334	0.0805556	0.153179	0.109792	0.04095	0.0565	0.224128	0.121117	0.0241417	0.0427	0.0241	0.397752	0.253886	0.134742	0.146408	0.121983	0.204875	0.07935	0.0851	0.0748	0.098325	0.201877	0.0679333	0.176171	0.14815	0.119579	0.069725	0.0929689	0.192618	0.159537	0.223382	0.223831	0.151092	0.070775	0.168923	0.168923	0.0894214	0.119767	0.124104	0.141833	0.0573886	0.115829
immunodeficiency due to CD25 deficiency	0.207272	0.135762	0.238762	0.0645952	0.0645952	0.147661	0.171963	0.17783	0.179984	0.161892	0.124412	0.0449762	0.0700179	0.169321	0.194976	0.031619	0.0482024	0.0291762	0.413397	0.23353	0.223	0.0897381	0.185411	0.090869	0.166702	0.196952	0.171952	0.139924	0.223667	0.262429	0.256429	0.0774143	0.1625	0.151913	0.116813	0.306045	0.110679	0.251705	0.251679	0.243696	0.236848	0.636737	0.636737	0.264214	0.139833	0.102185	0.165341	0.0342208	0.106077
type 1 diabetes mellitus 10	0.207272	0.135762	0.238762	0.0645952	0.0645952	0.147661	0.171963	0.17783	0.179984	0.161892	0.124412	0.0449762	0.0700179	0.169321	0.194976	0.031619	0.0482024	0.0291762	0.413397	0.23353	0.223	0.0897381	0.185411	0.090869	0.166702	0.196952	0.171952	0.139924	0.223667	0.262429	0.256429	0.0774143	0.1625	0.151913	0.116813	0.306045	0.110679	0.251705	0.251679	0.243696	0.236848	0.636737	0.636737	0.264214	0.139833	0.102185	0.165341	0.0342208	0.106077
immunodeficiency 63 with lymphoproliferation and autoimmunity	0.0882017	0	0.0804888	0.229167	0.229167	0.019275	0.135073	0.0141142	0.118056	0	0.0791667	0	0	0.131155	0.0852083	0.0215417	0	0	0.33219	0.106275	0.0866071	0	0	0	0	0	0	0	0.163879	0	0	0	0.133929	0	0.017846	0.0929737	0.125	0.164022	0.163981	0.117083	0.125	0.543798	0.543798	0	0.00775833	0.0193051	0.0395116	0	0
psoriasis 14,pustular	0.321506	0.05325	0.0734664	0.22125	0.22125	0.0740042	0.104955	0.149833	0.194444	0.149362	0.0931417	0.0384583	0.047	0.149525	0.086	0.0129167	0.039	0.020825	0.46963	0.170417	0.293714	0.0493333	0.222458	0.0826667	0.261417	0.333333	0.283333	0.201233	0.322981	0.375	0.356	0.0583667	0.0465952	0.0251806	0.0441728	0.19198	0.143167	0.389231	0.389224	0.153083	0.109917	0.316507	0.316507	0.13431	0.097825	0.0677941	0.0544769	0.111735	0.06675
ulcerative colitis	0.242841	0.0977778	0.0151625	0	0	0.0143597	0.0124923	0.00764368	0.111111	0.0992479	0	0	0	0.0645579	0	0	0	0	0.514311	0.0373901	0.137397	0	0	0	0	0	0	0	0.153944	0.138889	0.126984	0	0	0	0.0175474	0.0818713	0	0.291609	0.29154	0.0342639	0	0.422288	0.422288	0	0.0315944	0	0	0.20202	0
type 1 diabetes mellitus	0.322928	0.299346	0.25489	0.217902	0.217902	0.208155	0.30583	0.194259	0.198728	0.415868	0.169929	0.183481	0.168372	0.454403	0.391667	0.0375503	0.190776	0.370637	0.494811	0.265495	0.214097	0.237741	0.209127	0.267507	0.155399	0.173741	0.145216	0.173685	0.283855	0.21243	0.211262	0.122718	0.26245	0.0815212	0.172148	0.262871	0.244267	0.33899	0.339139	0.255606	0.195996	0.481802	0.481802	0.14837	0.2171	0.187515	0.206939	0.303332	0.322007
systemic-onset juvenile idiopathic arthritis	0.218029	0.172445	0.221467	0.224754	0.224754	0.186902	0.26565	0.192524	0.182845	0.311353	0.125062	0.13257	0.0980047	0.273903	0.1655	0.0564494	0.127294	0.0224057	0.478426	0.264907	0.653544	0.229932	0.235147	0.225522	0.220514	0.279095	0.229095	0.172382	0.246945	0.28256	0.265516	0.117094	0.252995	0.186608	0.161312	0.233236	0.205434	0.422298	0.422276	0.224105	0.317419	0.24857	0.24857	0.28309	0.229868	0.152516	0.176654	0.242699	0.174836
Crohn disease	0.240826	0.319788	0.185525	0.216456	0.216456	0.212479	0.2801	0.198675	0.146251	0.321009	0.141713	0.108175	0.144255	0.288572	0.227963	0.0399347	0.111206	0.0738343	0.475423	0.302265	0.267743	0.235968	0.2201	0.18872	0.211056	0.282536	0.232536	0.263331	0.257121	0.285834	0.270422	0.212746	0.323298	0.187565	0.207228	0.24377	0.221188	0.312558	0.31279	0.237853	0.183976	0.276603	0.276603	0.212999	0.225635	0.168044	0.170156	0.280681	0.21501
T-B+ severe combined immunodeficiency due to IL-7Ralpha deficiency	0.158771	0.188607	0.30808	0.235973	0.235973	0.272892	0.312976	0.197861	0.15996	0.247565	0.152657	0.11852	0.066325	0.244698	0.13816	0.05996	0.0338471	0.02222	0.449874	0.219191	0.171703	0.118727	0.166627	0.22817	0.118553	0.113035	0.10236	0.10178	0.208562	0.0952433	0.204646	0.08094	0.0910657	0.0777467	0.124275	0.266949	0.166818	0.272021	0.272277	0.211322	0.192628	0.322942	0.322942	0.286449	0.12999	0.145778	0.172936	0.120778	0.126112
Omenn syndrome	0.231149	0.24736	0.73692	0.524559	0.524559	0.265757	0.302338	0.222781	0.192122	0.313554	0.194735	0.152444	0.125042	0.328172	0.171802	0.0571122	0.0888808	0.0409585	0.393828	0.295207	0.199372	0.159685	0.234106	0.29393	0.160167	0.173746	0.148746	0.185252	0.251993	0.13208	0.224946	0.103861	0.234616	0.134418	0.177712	0.280096	0.229799	0.311021	0.312184	0.286472	0.326677	0.283669	0.283669	0.349647	0.222725	0.213462	0.25495	0.169689	0.198922
type 1 diabetes mellitus 2	0.135411	0.0664569	0.069639	0.210118	0.210118	0.0984332	0.178144	0.0563362	0.128352	0.0321452	0.250084	0.118784	0.103659	0.666056	0.31694	0.0314483	0.0366416	0.0228655	0.176019	0.101293	0.0666921	0.0807155	0.114984	0.0726983	0.0416351	0.0375517	0.0317017	0.0499	0.118149	0.0278017	0.0473251	0.152012	0.113898	0.0304377	0.0662456	0.105204	0.180847	0.133634	0.133762	0.108871	0.0451897	0.14186	0.14186	0.0406934	0.0738259	0.132117	0.100163	0.0789491	0.118382
immunodeficiency, common variable, 14	0.34406	0	0	0	0	0	0	0	0	0	0	0	0	0.336854	0	0	0	0.533333	0.335172	0	0	0	0	0	0	0	0	0	0	0	0	0	0	0	0	0	0	0.338308	0.338284	0	0	0.342105	0.342105	0	0	0	0	0.212121	0
syndromic multisystem autoimmune disease due to ITCH deficiency	0.178071	0.083901	0.161216	0.0586406	0.0586406	0.107769	0.154765	0.223378	0.0201962	0.12428	0.126523	0.16225	0.0574687	0.188374	0.173271	0.0234115	0.0400625	0.0233406	0.36249	0.191494	0.0914635	0.0856823	0.218474	0.138063	0.234349	0.322703	0.269603	0.181475	0.145083	0.222932	0.217478	0.0661844	0.22852	0.129859	0.1364	0.366931	0.102875	0.202051	0.202307	0.157667	0.115391	0.199738	0.199738	0.134315	0.167059	0.106881	0.15426	0.0394517	0.0953438
lymphoproliferative syndrome 1	0.130586	0.126276	0.259939	0.227119	0.227119	0.155043	0.328596	0.13801	0.0912698	0.128772	0.267548	0.0850357	0.0748036	0.337985	0.113476	0.0182262	0.0489286	0.0308786	0.482897	0.424008	0.259048	0.10481	0.183726	0.129607	0.173179	0.203429	0.178429	0.147929	0.203455	0.161762	0.167786	0.104643	0.0900714	0.0644246	0.128702	0.34718	0.164964	0.317475	0.317696	0.352024	0.343107	0.306264	0.306264	0.307821	0.181829	0.113515	0.100037	0.0932662	0.10053
autoinflammation,immune dysregulation,and eosinophilia	0.117061	0.119251	0.117316	0.0464638	0.0464638	0.0894712	0.174545	0.0668193	0.0423382	0.0781739	0.18614	0.0798478	0.0612772	0.249614	0.136572	0.0397899	0.0312205	0.0217783	0.310061	0.182302	0.0504089	0.105094	0.0860435	0.0976087	0.0480399	0.0472065	0.0413565	0.0562348	0.0815487	0.0374565	0.0611646	0.165617	0.0371925	0.0428889	0.0707492	0.186127	0.105709	0.160632	0.160761	0.0973116	0.0701576	0.219653	0.219653	0.0873261	0.0690703	0.123619	0.112873	0.0251265	0.11738
diabetes mellitus,transient neonatal,3	0.24174	0.114517	0.175682	0.0548333	0.0548333	0.171662	0.239456	0.131685	0.0146611	0.0859026	0.186117	0.0521667	0.18045	0.63025	0.19585	0.215883	0.222293	0.07105	0.302344	0.161384	0.0579286	0.11125	0.128892	0.177867	0.0708	0.0701333	0.0639833	0.0929833	0.128455	0.0598833	0.0780286	0.116167	0.187176	0.148083	0.162874	0.121258	0.097725	0.209067	0.209464	0.103233	0.0738833	0.168589	0.168589	0.0771286	0.0877167	0.169606	0.303207	0.0662561	0.354021
maturity-onset diabetes of the young type 13	0.24174	0.114517	0.175682	0.0548333	0.0548333	0.171662	0.239456	0.131685	0.0146611	0.0859026	0.186117	0.0521667	0.18045	0.63025	0.19585	0.215883	0.222293	0.07105	0.302344	0.161384	0.0579286	0.11125	0.128892	0.177867	0.0708	0.0701333	0.0639833	0.0929833	0.128455	0.0598833	0.0780286	0.116167	0.187176	0.148083	0.162874	0.121258	0.097725	0.209067	0.209464	0.103233	0.0738833	0.168589	0.168589	0.0771286	0.0877167	0.169606	0.303207	0.0662561	0.354021
transient neonatal diabetes mellitus	0.319511	0.187864	0.19264	0.0596351	0.0596351	0.198879	0.273148	0.135448	0.0228467	0.193452	0.196686	0.0686638	0.196582	0.676782	0.201043	0.242129	0.208505	0.405907	0.390282	0.221099	0.0896622	0.126207	0.166591	0.241716	0.0956379	0.0727328	0.0665828	0.165871	0.150503	0.0624828	0.0868941	0.120688	0.183651	0.155045	0.187638	0.137074	0.193448	0.273306	0.273855	0.112927	0.0828621	0.237941	0.237941	0.0803768	0.138007	0.199947	0.319538	0.230409	0.380818
Kabuki syndrome 1	0.218962	0.1583	0.221144	0.0554095	0.0554095	0.210618	0.269461	0.139301	0.00446984	0.195395	0.155612	0.251186	0.0886143	0.366209	0.123981	0.250957	0.0455429	0.0406714	0.375073	0.142447	0.0981952	0.146881	0.206843	0.315957	0.108348	0.0812357	0.0735857	0.106307	0.162658	0.0684857	0.0890571	0.0863143	0.0852429	0.0909587	0.177359	0.107186	0.0933911	0.286648	0.287165	0.110906	0.0943268	0.153006	0.153006	0.0998857	0.139098	0.218197	0.264785	0.190578	0.211385
autoimmune lymphoproliferative syndrome type 4	0.16694	0.14245	0.1854	0.222026	0.222026	0.155068	0.328098	0.15658	0.0844594	0.117231	0.222565	0.11525	0.0849519	0.360348	0.289968	0.0395449	0.0961648	0.0323615	0.41861	0.176636	0.129638	0.181929	0.175071	0.169	0.0652179	0.0643846	0.0591346	0.0624423	0.219432	0.0556346	0.0758599	0.0972769	0.196121	0.108235	0.143098	0.186574	0.20663	0.323239	0.324508	0.134288	0.0687452	0.192051	0.192051	0.0913791	0.11624	0.22916	0.212851	0.119238	0.150865
juvenile arthritis due to defect in LACC1	0.264856	0.0781	0.121499	0.069	0.069	0.0766611	0.0724213	0.206634	0.111111	0.100573	0.0619778	0.0917222	0.0552639	0.153624	0.0551111	0.0176667	0.0440833	0.0249778	0.383822	0.21181	0.103683	0.0556111	0.254847	0.0870278	0.292583	0.3645	0.3145	0.2324	0.264889	0.420056	0.275294	0.0674778	0.0557063	0.0342778	0.0511084	0.0712076	0.0501389	0.29022	0.290254	0.157958	0.131042	0.17788	0.17788	0.151587	0.1143	0.0708276	0.0590833	0.05	0.0934097
severe combined immunodeficiency due to LAT deficiency	0.175851	0.0935706	0.259739	0.220598	0.220598	0.138453	0.189753	0.184538	0.169935	0.175527	0.180019	0.110294	0.0984118	0.191047	0.131578	0.0260098	0.0614055	0.0388412	0.421435	0.367413	0.282352	0.0808824	0.166752	0.0907794	0.162809	0.193059	0.168059	0.135959	0.267414	0.264137	0.257042	0.0787294	0.066958	0.0429183	0.112993	0.378036	0.156147	0.381315	0.381256	0.279877	0.324445	0.339947	0.339947	0.267912	0.175486	0.151301	0.0842653	0.0551658	0.131592
Reynolds syndrome	0.365982	0.115776	0.198297	0.0930476	0.0930476	0.20137	0.209322	0.186362	0	0.120676	0.244262	0.263714	0.0723036	0.414888	0.0382857	0.015381	0.0403214	0.0256429	0.347909	0.111866	0.0944048	0.104405	0.127101	0.143321	0.105976	0.113143	0.105743	0.0998929	0.323314	0.10081	0.107857	0.0849571	0.0789286	0.059619	0.107449	0.073594	0.0663393	0.1824	0.182882	0.117262	0.0983929	0.292457	0.292457	0.120857	0.11066	0.0979569	0.0883069	0.162779	0.342753
severe combined immunodeficiency due to LCK deficiency	0.110546	0.0880515	0.183819	0.0209394	0.0209394	0.091642	0.236649	0.0929075	0.0226237	0.0703199	0.152518	0.0791364	0.0692159	0.254116	0.090697	0.0197348	0.0360195	0.0245409	0.374825	0.28304	0.106611	0.21525	0.145739	0.0605	0.16878	0.219489	0.183514	0.123336	0.0969924	0.15953	0.15961	0.04105	0.0333929	0.0355455	0.0382866	0.144416	0.0363068	0.218368	0.219379	0.137769	0.222778	0.168063	0.168063	0.0675714	0.0643424	0.0794799	0.0821877	0.0294773	0.083803
immunodeficiency 81	0.0576667	0.0453	0.170698	0.01125	0.01125	0.0610625	0.234915	0.0636322	0	0.174622	0.13245	0.0373333	0.0595417	0.229069	0.107083	0.013	0.021869	0.0194333	0.415504	0.275427	0.246512	0.0778333	0.122375	0.0519167	0.08375	0.0941667	0.0828667	0.0676667	0.16453	0.0753333	0.240214	0.0341	0.0287857	0.0370833	0.0435732	0.391754	0.0383958	0.272627	0.272717	0.12525	0.217375	0.263224	0.263224	0.0890238	0.0701167	0.0700147	0.0516852	0.0156136	0.0568333
isolated osteopoikilosis	0	0	0	0	0	0.179167	0.170316	0	0	0	0	0	0	0	0	0	0	0	0	0	0	0	0	0	0	0	0	0	0	0	0	0	0	0	0	0	0	0.169154	0.169142	0	0	0	0	0	0	0	0	0	0
acquired partial lipodystrophy	0.259462	0.112633	0.107536	0.03675	0.03675	0.145129	0.203306	0.109802	0	0.0923654	0.15465	0.1235	0.25275	0.271935	0.0689167	0.11225	0.110167	0.149817	0.356224	0.108012	0.213107	0.0900833	0.184833	0.166667	0.126333	0.0837083	0.0790333	0.0764333	0.118924	0.0759167	0.105571	0.0790333	0.0736905	0.108806	0.118081	0.143114	0.0993333	0.311669	0.311814	0.0837083	0.131792	0.127557	0.127557	0.0793333	0.08355	0.344304	0.141796	0.101432	0.235583
Majeed syndrome	0.385979	0.11715	0.118407	0.0911667	0.0911667	0.121879	0.245737	0.113833	0	0.18709	0.27455	0.26775	0.0775833	0.424969	0.0474167	0.0201667	0.0371905	0.0296833	0.325494	0.103309	0.0568333	0.0619167	0.0865417	0.0653333	0.0660833	0.0679583	0.0626833	0.0610833	0.304159	0.0591667	0.0767143	0.0626833	0.0566548	0.0611111	0.0919085	0.0523509	0.0609792	0.304961	0.305035	0.06425	0.0597083	0.216513	0.216513	0.0617976	0.15415	0.0637574	0.0738426	0.215697	0.113958
combined immunodeficiency due to LRBA deficiency	0.086268	0.0382667	0.0524279	0.0103333	0.0103333	0.053625	0.0793808	0.0580862	0	0.033	0.0480167	0.026	0.129208	0.193586	0.0325	0.011	0.0776429	0.0466667	0.188017	0.058883	0.0510833	0.0371667	0.0752917	0.057	0.0671667	0.07175	0.0656	0.06325	0.0630152	0.0615	0.0686429	0.0656	0.0585714	0.0342222	0.0342398	0.0649737	0.041125	0.191505	0.191726	0.0629167	0.0884792	0.0666579	0.0666579	0.0634286	0.05425	0.201086	0.0916481	0.0304091	0.108208
Aicardi-Goutieres syndrome 8	0.0588621	0.0587667	0.0710205	0.0595	0.0595	0.199675	0.191636	0.177983	0	0.0400577	0.0671917	0.118125	0.042125	0.0790986	0.022	0.00816667	0.0123929	0.011025	0.109249	0.0421862	0.0364524	0.0334167	0.0375	0.028625	0.026	0.0265	0.02385	0.0227	0.0581705	0.0220833	0.0323214	0.02385	0.0208214	0.0283472	0.0397134	0.0211974	0.0276875	0.0471598	0.0472265	0.0250833	0.02325	0.0505987	0.0505987	0.0238214	0.0209	0.0280368	0.0330556	0.08325	0.0408333
autoinflammatory disease,systemic,with vasculitis	0.219643	0.169867	0.186521	0.205472	0.205472	0.224586	0.332306	0.226724	0.2346	0.176397	0.227394	0.168706	0.154181	0.350549	0.230978	0.0329444	0.0859952	0.0601944	0.453067	0.386334	0.214163	0.200894	0.240611	0.181778	0.231606	0.303522	0.253522	0.236606	0.266171	0.309078	0.229462	0.13585	0.203606	0.1158	0.171202	0.227844	0.24174	0.289448	0.290212	0.339464	0.222065	0.299183	0.299183	0.277592	0.218422	0.195278	0.26412	0.0850424	0.195764
pseudohypoparathyroidism type 1C	0.219643	0.169867	0.186521	0.205472	0.205472	0.224586	0.332306	0.226724	0.2346	0.176397	0.227394	0.168706	0.154181	0.350549	0.230978	0.0329444	0.0859952	0.0601944	0.453067	0.386334	0.214163	0.200894	0.240611	0.181778	0.231606	0.303522	0.253522	0.236606	0.266171	0.309078	0.229462	0.13585	0.203606	0.1158	0.171202	0.227844	0.24174	0.289448	0.290212	0.339464	0.222065	0.299183	0.299183	0.277592	0.218422	0.195278	0.26412	0.0850424	0.195764
X-linked immunodeficiency with magnesium defect,Epstein-Barr virus infection and neoplasia	0.183783	0.0819286	0.0917281	0.0442143	0.0442143	0.079375	0.127677	0.0707956	0	0.0784121	0.131248	0.509786	0.219161	0.272369	0.0779286	0.0278333	0.195821	0.0954143	0.189183	0.0913769	0.0469881	0.0899286	0.104262	0.0916071	0.0622381	0.0559464	0.0504714	0.0498714	0.0839957	0.0468214	0.0759286	0.0504714	0.0442143	0.0657857	0.0821829	0.0649023	0.0661786	0.120459	0.120809	0.0647381	0.0539464	0.10234	0.10234	0.0551429	0.0514238	0.127836	0.102856	0.0672338	0.269488
immunodeficiency due to MASP-2 deficiency	0.222464	0.0741	0.104924	0.01675	0.01675	0.187254	0.174391	0.251103	0	0.110429	0.05375	0.0431667	0.0607917	0.211923	0.06825	0.0195	0.0510833	0.0292	0.523332	0.256154	0.18106	0.0645833	0.573125	0.0930833	0.52875	0.850667	0.934	0.7019	0.484394	0.684	0.663452	0.0928667	0.0810952	0.187028	0.20415	0.0879474	0.0626667	0.275657	0.275717	0.216333	0.168917	0.186022	0.186022	0.19331	0.171033	0.083299	0.0656759	0.0639924	0.0826875
familial glucocorticoid deficiency	0.329833	0.155862	0.177345	0.243546	0.243546	0.1697	0.243863	0.124161	0.210404	0.0668481	0.221637	0.2634	0.164175	0.370033	0.406117	0.0521958	0.156702	0.062075	0.290387	0.159684	0.102239	0.0996917	0.128558	0.102263	0.0833125	0.0749125	0.0690625	0.13315	0.220997	0.0651625	0.0844393	0.118375	0.187732	0.10361	0.133286	0.168311	0.216725	0.244417	0.244367	0.113842	0.082675	0.223854	0.223854	0.0699482	0.125783	0.147484	0.198275	0.0892364	0.286908
familial Mediterranean fever	0.196352	0.232056	0.0882857	0.0120556	0.0120556	0.0467986	0.0433447	0.129943	0.0833333	0.0677607	0.0346556	0.0374722	0.0439583	0.110194	0.0447778	0.0120556	0.0360833	0.0187833	0.301195	0.125319	0.072631	0.0474444	0.194681	0.0803611	0.233639	0.305556	0.255556	0.173456	0.16672	0.333333	0.215127	0.0526444	0.040873	0.0215833	0.0748733	0.103411	0.03575	0.135163	0.135219	0.124236	0.0960278	0.129102	0.129102	0.120421	0.0716444	0.0502386	0.0383056	0.021197	0.0637083
autosomal recessive familial Mediterranean fever	0.196352	0.232056	0.0882857	0.0120556	0.0120556	0.0467986	0.0433447	0.129943	0.0833333	0.0677607	0.0346556	0.0374722	0.0439583	0.110194	0.0447778	0.0120556	0.0360833	0.0187833	0.301195	0.125319	0.072631	0.0474444	0.194681	0.0803611	0.233639	0.305556	0.255556	0.173456	0.16672	0.333333	0.215127	0.0526444	0.040873	0.0215833	0.0748733	0.103411	0.03575	0.135163	0.135219	0.124236	0.0960278	0.129102	0.129102	0.120421	0.0716444	0.0502386	0.0383056	0.021197	0.0637083
familial Mediterranean fever,autosomal dominant	0.196352	0.232056	0.0882857	0.0120556	0.0120556	0.0467986	0.0433447	0.129943	0.0833333	0.0677607	0.0346556	0.0374722	0.0439583	0.110194	0.0447778	0.0120556	0.0360833	0.0187833	0.301195	0.125319	0.072631	0.0474444	0.194681	0.0803611	0.233639	0.305556	0.255556	0.173456	0.16672	0.333333	0.215127	0.0526444	0.040873	0.0215833	0.0748733	0.103411	0.03575	0.135163	0.135219	0.124236	0.0960278	0.129102	0.129102	0.120421	0.0716444	0.0502386	0.0383056	0.021197	0.0637083
sweet syndrome	0.196352	0.232056	0.0882857	0.0120556	0.0120556	0.0467986	0.0433447	0.129943	0.0833333	0.0677607	0.0346556	0.0374722	0.0439583	0.110194	0.0447778	0.0120556	0.0360833	0.0187833	0.301195	0.125319	0.072631	0.0474444	0.194681	0.0803611	0.233639	0.305556	0.255556	0.173456	0.16672	0.333333	0.215127	0.0526444	0.040873	0.0215833	0.0748733	0.103411	0.03575	0.135163	0.135219	0.124236	0.0960278	0.129102	0.129102	0.120421	0.0716444	0.0502386	0.0383056	0.021197	0.0637083
primary biliary cholangitis	0.145967	0.160551	0.10238	0.195766	0.195766	0.15689	0.147048	0.205959	0.206702	0.255959	0.0770065	0.0661532	0.213762	0.185746	0.143454	0.0218844	0.0440703	0.246034	0.39885	0.174342	0.172166	0.0855349	0.210282	0.126661	0.212823	0.410137	0.335137	0.265097	0.185194	0.285137	0.27824	0.164684	0.0448479	0.104684	0.157746	0.158631	0.149915	0.340396	0.340356	0.162228	0.115629	0.267204	0.267204	0.220667	0.111639	0.102304	0.0746834	0.185988	0.0998555
multicentric osteolysis,nodulosis,and arthropathy	0.230055	0.217164	0.214111	0.0969606	0.0969606	0.292824	0.364427	0.14028	0.0974364	0.13749	0.167964	0.225536	0.0784136	0.365531	0.159136	0.210703	0.0568045	0.0350727	0.405805	0.205567	0.0928643	0.171224	0.19786	0.294686	0.12517	0.2421	0.2068	0.20005	0.219955	0.0908424	0.104988	0.200409	0.174581	0.187872	0.277023	0.168964	0.122676	0.292816	0.293182	0.1415	0.110577	0.167699	0.167699	0.133804	0.130729	0.216544	0.266659	0.101318	0.195548
immunodeficiency, common variable, 5	0.048677	0.0167111	0.0430929	0.00466667	0.00466667	0.102814	0.14225	0.0146552	0.111111	0.012641	0.0251889	0.0166667	0.0452083	0.112109	0.0308889	0.0224444	0.0661706	0.0177333	0.382727	0.179071	0.0755992	0.024	0.0149861	0.0150278	0.00794444	0.00686111	0.00591111	0.111517	0.104096	0.00527778	0.0102063	0.00591111	0.0048254	0.00755556	0.0845799	0.105532	0.0144306	0.188201	0.188218	0.173764	0.144278	0.165969	0.165969	0.133952	0.0313944	0.0372917	0.0401852	0.00397475	0.0721528
combined immunodeficiency and megaloblastic anemia with or without hyperhomocysteinemia	0.166403	0.174831	0.206119	0.0854412	0.0854412	0.143182	0.17075	0.14786	0	0.122405	0.144985	0.176765	0.0760221	0.238195	0.0593039	0.0210686	0.0535882	0.0325529	0.248892	0.161074	0.0706912	0.0912843	0.141701	0.172691	0.0951324	0.100882	0.0905824	0.0878824	0.176594	0.0837157	0.100172	0.0834941	0.0717227	0.0564183	0.146075	0.0781563	0.0764265	0.152376	0.152709	0.0996324	0.0808824	0.119376	0.119376	0.0957647	0.0819343	0.131478	0.144804	0.0885428	0.144723
interstitial lung disease 2	0.103971	0.0892833	0.14559	0.0447549	0.0447549	0.114692	0.157959	0.10622	0.00955556	0.0714559	0.121876	0.143956	0.0487059	0.202896	0.0778922	0.0410098	0.0333508	0.0180735	0.288043	0.100059	0.0454769	0.0958578	0.0806127	0.104647	0.0533333	0.0550147	0.0473647	0.0632088	0.115632	0.0422647	0.053958	0.0810176	0.160475	0.0515572	0.0775499	0.0710967	0.0630404	0.136884	0.137308	0.0648211	0.0624706	0.117473	0.117473	0.0522059	0.0996941	0.0929706	0.141497	0.0613783	0.096114
mevalonate kinase deficiency	0.333788	0.230983	0.220305	0.0921	0.0921	0.135813	0.188066	0.128428	0	0.0698077	0.240483	0.2523	0.077175	0.340449	0.0465167	0.0172	0.0377643	0.0269	0.338188	0.138002	0.0659048	0.0614167	0.0942583	0.06785	0.0753833	0.076425	0.07115	0.06955	0.244911	0.0676333	0.0830143	0.07115	0.0651214	0.0574111	0.0845988	0.0512	0.059075	0.131674	0.131778	0.0732167	0.06855	0.301782	0.301782	0.0706214	0.0631833	0.0641147	0.0685796	0.108009	0.265746
hyperimmunoglobulinemia D with periodic fever	0.333788	0.230983	0.220305	0.0921	0.0921	0.135813	0.188066	0.128428	0	0.0698077	0.240483	0.2523	0.077175	0.340449	0.0465167	0.0172	0.0377643	0.0269	0.338188	0.138002	0.0659048	0.0614167	0.0942583	0.06785	0.0753833	0.076425	0.07115	0.06955	0.244911	0.0676333	0.0830143	0.07115	0.0651214	0.0574111	0.0845988	0.0512	0.059075	0.131674	0.131778	0.0732167	0.06855	0.301782	0.301782	0.0706214	0.0631833	0.0641147	0.0685796	0.108009	0.265746
mevalonic aciduria	0.333788	0.230983	0.220305	0.0921	0.0921	0.135813	0.188066	0.128428	0	0.0698077	0.240483	0.2523	0.077175	0.340449	0.0465167	0.0172	0.0377643	0.0269	0.338188	0.138002	0.0659048	0.0614167	0.0942583	0.06785	0.0753833	0.076425	0.07115	0.06955	0.244911	0.0676333	0.0830143	0.07115	0.0651214	0.0574111	0.0845988	0.0512	0.059075	0.131674	0.131778	0.0732167	0.06855	0.301782	0.301782	0.0706214	0.0631833	0.0641147	0.0685796	0.108009	0.265746
DEND syndrome	0.275774	0.200483	0.212984	0.0762351	0.0762351	0.212588	0.286312	0.152755	0.0229563	0.134808	0.217204	0.277071	0.199054	0.663531	0.200036	0.242107	0.210661	0.0809768	0.379667	0.227614	0.0941369	0.127527	0.168857	0.242759	0.0972857	0.0742946	0.0681446	0.168125	0.16082	0.0640446	0.0887321	0.122925	0.186196	0.157599	0.200145	0.12978	0.188223	0.238507	0.239107	0.107643	0.0809821	0.202053	0.202053	0.0820268	0.113115	0.199624	0.299111	0.103978	0.388893
Nijmegen breakage syndrome	0.139789	0.120193	0.170943	0.0928889	0.0928889	0.11648	0.180248	0.126693	0.0180741	0.117511	0.17237	0.150278	0.110764	0.23703	0.217037	0.0504074	0.0522143	0.0453926	0.323425	0.147288	0.0994034	0.129907	0.164662	0.17338	0.0795093	0.0723426	0.0646926	0.0627315	0.129973	0.0595926	0.0992328	0.0715815	0.0769101	0.107574	0.109772	0.130696	0.114817	0.178251	0.18181	0.148111	0.0839097	0.127767	0.127767	0.0805873	0.0944889	0.178158	0.204481	0.0746414	0.136829
immunodeficiency 72 with autoinflammation	0.169745	0.0741614	0.200681	0.0125965	0.0125965	0.152828	0.199814	0.10119	0.0908363	0.0868421	0.0682991	0.0395	0.0585658	0.167365	0.0784737	0.188697	0.0489004	0.0200605	0.299231	0.211347	0.0944762	0.125075	0.152329	0.142092	0.106632	0.103632	0.0908816	0.0765605	0.126931	0.0823816	0.0923853	0.0424079	0.120994	0.0380366	0.0536743	0.100171	0.0756217	0.158896	0.159806	0.190379	0.170313	0.204667	0.204667	0.11347	0.146874	0.144564	0.122339	0.0205957	0.116092
immunodeficiency, common variable, 12	0.339107	0.234738	0.155192	0.215202	0.215202	0.105018	0.223697	0.184091	0.139973	0.277412	0.162427	0.13717	0.0698537	0.380254	0.233429	0.0333333	0.0395372	0.350532	0.426348	0.214787	0.0909856	0.0895319	0.147684	0.133633	0.137216	0.179633	0.149383	0.14038	0.199197	0.223188	0.13104	0.0840851	0.233647	0.132921	0.144996	0.125375	0.157081	0.271939	0.272044	0.130341	0.0511848	0.250202	0.250202	0.0464225	0.0967461	0.114129	0.168267	0.277303	0.147076
deficiency in anterior pituitary function - variable immunodeficiency syndrome	0.330284	0.225667	0.173814	0.226133	0.226133	0.258171	0.347466	0.180437	0.186344	0.2898	0.1523	0.0472	0.0768167	0.446347	0.2513	0.0360333	0.05295	0.167733	0.4922	0.272131	0.151169	0.1502	0.265108	0.239083	0.235817	0.268933	0.233633	0.300183	0.292209	0.326767	0.22931	0.119333	0.104762	0.0927667	0.181031	0.191774	0.197121	0.365487	0.365894	0.178775	0.113904	0.297218	0.297218	0.142176	0.176117	0.185973	0.172344	0.210261	0.146021
immunodeficiency, common variable, 10	0.330284	0.225667	0.173814	0.226133	0.226133	0.258171	0.347466	0.180437	0.186344	0.2898	0.1523	0.0472	0.0768167	0.446347	0.2513	0.0360333	0.05295	0.167733	0.4922	0.272131	0.151169	0.1502	0.265108	0.239083	0.235817	0.268933	0.233633	0.300183	0.292209	0.326767	0.22931	0.119333	0.104762	0.0927667	0.181031	0.191774	0.197121	0.365487	0.365894	0.178775	0.113904	0.297218	0.297218	0.142176	0.176117	0.185973	0.172344	0.210261	0.146021
Cernunnos-XLF deficiency	0	0	0.0801617	0	0	0.0860903	0.0748946	0	0	0.0180513	0	0	0	0	0	0	0	0	0.283076	0.0101087	0	0	0	0	0	0	0	0	0	0	0	0	0	0	0	0	0	0.0155564	0.0155501	0.0249861	0	0.120265	0.120265	0.024381	0	0	0.00408333	0	0
familial cold autoinflammatory syndrome 4	0.179497	0.0511771	0.11	0.0128333	0.0128333	0.0670562	0.0624464	0.193196	0.0868056	0.0730457	0.0863125	0.0384375	0.0463438	0.215869	0.0516563	0.0139271	0.0380313	0.0202	0.361516	0.234648	0.134661	0.0510104	0.207313	0.0822187	0.246271	0.318188	0.268188	0.186087	0.196148	0.349438	0.234973	0.19045	0.355464	0.19975	0.321627	0.058625	0.0411875	0.234617	0.234644	0.145646	0.105188	0.17595	0.17595	0.12958	0.104233	0.0556232	0.0924815	0.0300455	0.0671354
periodic fever-infantile enterocolitis-autoinflammatory syndrome	0.179497	0.0511771	0.11	0.0128333	0.0128333	0.0670562	0.0624464	0.193196	0.0868056	0.0730457	0.0863125	0.0384375	0.0463438	0.215869	0.0516563	0.0139271	0.0380313	0.0202	0.361516	0.234648	0.134661	0.0510104	0.207313	0.0822187	0.246271	0.318188	0.268188	0.186087	0.196148	0.349438	0.234973	0.19045	0.355464	0.19975	0.321627	0.058625	0.0411875	0.234617	0.234644	0.145646	0.105188	0.17595	0.17595	0.12958	0.104233	0.0556232	0.0924815	0.0300455	0.0671354
autoinflammation with arthritis and dyskeratosis	0.15582	0.0556333	0.0736748	0.0155714	0.0155714	0.0929077	0.0832777	0.187438	0.0793651	0.0666081	0.0612619	0.0519762	0.0680298	0.0999769	0.0579286	0.0167143	0.0409524	0.0251667	0.31876	0.13441	0.0679048	0.0667619	0.202137	0.090631	0.233893	0.452286	0.377286	0.245186	0.167022	0.327286	0.219714	0.180676	0.140333	0.1945	0.221074	0.0565589	0.0466935	0.188228	0.188313	0.126125	0.100167	0.103058	0.103058	0.12231	0.0771619	0.0623775	0.0703902	0.024526	0.0806339
familial cold autoinflammatory syndrome 2	0.18563	0.122746	0.12154	0.00784211	0.00784211	0.0423132	0.0815421	0.0863575	0.021614	0.0463401	0.0702184	0.0298158	0.0567368	0.0976464	0.0637632	0.00940351	0.0237613	0.0169105	0.321119	0.148913	0.0292068	0.0456228	0.0616031	0.0400526	0.0531711	0.0631711	0.0533211	0.0674132	0.0455566	0.0467544	0.0558233	0.0458211	0.134165	0.129468	0.118883	0.0291579	0.0265493	0.0982084	0.0990503	0.0545877	0.0446086	0.193811	0.193811	0.0515639	0.0528526	0.0673483	0.0925531	0.0169976	0.0710055
familial cold autoinflammatory syndrome 1	0.175094	0.130338	0.0896596	0.0114286	0.0114286	0.121313	0.140055	0.111839	0.094873	0.120407	0.0476286	0.0494762	0.0459167	0.116069	0.0607381	0.0587143	0.0216786	0.012881	0.400807	0.119605	0.102179	0.0600952	0.0768571	0.0923452	0.0556667	0.0480655	0.0427905	0.0543952	0.132732	0.152226	0.0539286	0.0865381	0.071881	0.0454524	0.122412	0.0625301	0.0517083	0.207984	0.207992	0.0790893	0.0707946	0.112195	0.112195	0.0557619	0.169164	0.0668029	0.0616429	0.218825	0.0682917
familial cold autoinflammatory syndrome	0.175094	0.130338	0.0896596	0.0114286	0.0114286	0.121313	0.140055	0.111839	0.094873	0.120407	0.0476286	0.0494762	0.0459167	0.116069	0.0607381	0.0587143	0.0216786	0.012881	0.400807	0.119605	0.102179	0.0600952	0.0768571	0.0923452	0.0556667	0.0480655	0.0427905	0.0543952	0.132732	0.152226	0.0539286	0.0865381	0.071881	0.0454524	0.122412	0.0625301	0.0517083	0.207984	0.207992	0.0790893	0.0707946	0.112195	0.112195	0.0557619	0.169164	0.0668029	0.0616429	0.218825	0.0682917
cryopyrin-associated periodic syndrome	0.175094	0.130338	0.0896596	0.0114286	0.0114286	0.121313	0.140055	0.111839	0.094873	0.120407	0.0476286	0.0494762	0.0459167	0.116069	0.0607381	0.0587143	0.0216786	0.012881	0.400807	0.119605	0.102179	0.0600952	0.0768571	0.0923452	0.0556667	0.0480655	0.0427905	0.0543952	0.132732	0.152226	0.0539286	0.0865381	0.071881	0.0454524	0.122412	0.0625301	0.0517083	0.207984	0.207992	0.0790893	0.0707946	0.112195	0.112195	0.0557619	0.169164	0.0668029	0.0616429	0.218825	0.0682917
Muckle-Wells syndrome	0.175094	0.130338	0.0896596	0.0114286	0.0114286	0.121313	0.140055	0.111839	0.094873	0.120407	0.0476286	0.0494762	0.0459167	0.116069	0.0607381	0.0587143	0.0216786	0.012881	0.400807	0.119605	0.102179	0.0600952	0.0768571	0.0923452	0.0556667	0.0480655	0.0427905	0.0543952	0.132732	0.152226	0.0539286	0.0865381	0.071881	0.0454524	0.122412	0.0625301	0.0517083	0.207984	0.207992	0.0790893	0.0707946	0.112195	0.112195	0.0557619	0.169164	0.0668029	0.0616429	0.218825	0.0682917
CINCA syndrome	0.175094	0.130338	0.0896596	0.0114286	0.0114286	0.121313	0.140055	0.111839	0.094873	0.120407	0.0476286	0.0494762	0.0459167	0.116069	0.0607381	0.0587143	0.0216786	0.012881	0.400807	0.119605	0.102179	0.0600952	0.0768571	0.0923452	0.0556667	0.0480655	0.0427905	0.0543952	0.132732	0.152226	0.0539286	0.0865381	0.071881	0.0454524	0.122412	0.0625301	0.0517083	0.207984	0.207992	0.0790893	0.0707946	0.112195	0.112195	0.0557619	0.169164	0.0668029	0.0616429	0.218825	0.0682917
Blau syndrome	0.232467	0.319481	0.139163	0.0933986	0.0933986	0.187695	0.227595	0.158	0.0448768	0.172121	0.119849	0.11125	0.146359	0.232881	0.234692	0.0417536	0.115094	0.0758913	0.470849	0.313556	0.242935	0.0908261	0.196114	0.0894348	0.217572	0.288902	0.238902	0.275533	0.190996	0.205569	0.217312	0.206523	0.256948	0.196755	0.20514	0.200165	0.103068	0.282156	0.282151	0.220071	0.190875	0.247301	0.247301	0.212618	0.220839	0.155166	0.148887	0.253681	0.204805
Yao syndrome	0.232467	0.319481	0.139163	0.0933986	0.0933986	0.187695	0.227595	0.158	0.0448768	0.172121	0.119849	0.11125	0.146359	0.232881	0.234692	0.0417536	0.115094	0.0758913	0.470849	0.313556	0.242935	0.0908261	0.196114	0.0894348	0.217572	0.288902	0.238902	0.275533	0.190996	0.205569	0.217312	0.206523	0.256948	0.196755	0.20514	0.200165	0.103068	0.282156	0.282151	0.220071	0.190875	0.247301	0.247301	0.212618	0.220839	0.155166	0.148887	0.253681	0.204805
infantile-onset periodic fever-panniculitis-dermatosis syndrome	0.305405	0.18159	0.187557	0.0652051	0.0652051	0.202119	0.212206	0.183534	0.0419402	0.103192	0.0940744	0.0456923	0.0689135	0.214207	0.216949	0.0287308	0.0495577	0.0307385	0.43481	0.214725	0.110723	0.10559	0.307696	0.159981	0.275891	0.511269	0.436269	0.308169	0.219981	0.264474	0.261071	0.0929308	0.0922308	0.176244	0.258377	0.221692	0.131615	0.265047	0.265307	0.206308	0.153466	0.227364	0.227364	0.177291	0.147263	0.208847	0.147158	0.0435944	0.142098
diabetic ketoacidosis	0.411595	0.1483	0.204371	0.0183667	0.0183667	0.181358	0.28416	0.122598	0	0.210003	0.125767	0.0494667	0.071175	0.604019	0.1245	0.0443333	0.045531	0.428967	0.426157	0.154133	0.062081	0.168933	0.144725	0.2437	0.0754667	0.0788833	0.0712333	0.0907333	0.130021	0.0661333	0.0804381	0.0770667	0.173086	0.0534	0.113011	0.116818	0.120813	0.330405	0.330857	0.125317	0.085075	0.264942	0.264942	0.108338	0.118433	0.212091	0.289181	0.19573	0.195954
multiple sclerosis	0.156152	0.08614	0.18207	0.19088	0.19088	0.10832	0.185591	0.140592	0.0655556	0.232758	0.11558	0.04083	0.05901	0.185734	0.12364	0.05712	0.132809	0.02378	0.613616	0.215309	0.919461	0.0821833	0.175338	0.15989	0.1532	0.16939	0.14439	0.13811	0.220847	0.127723	0.214831	0.14898	0.293477	0.269022	0.149163	0.195826	0.13758	0.585723	0.585464	0.219885	0.271913	0.232631	0.232631	0.23208	0.170793	0.138253	0.1465	0.105078	0.125375
permanent neonatal diabetes mellitus	0.3344	0.28549	0.229919	0.224934	0.224934	0.236008	0.344262	0.191682	0.242892	0.295819	0.348921	0.204485	0.184778	0.802879	0.370201	0.230436	0.181454	0.373221	0.403122	0.262521	0.126047	0.152946	0.210519	0.282847	0.101206	0.0870236	0.0767236	0.201841	0.255154	0.155446	0.098603	0.229221	0.265664	0.15818	0.209024	0.200174	0.337791	0.279994	0.281743	0.185016	0.157245	0.305616	0.305616	0.183932	0.164628	0.235862	0.348151	0.316259	0.360524
prolidase deficiency	0.142289	0.0982083	0.13417	0.0990833	0.0990833	0.254025	0.247999	0.124897	0	0.0586154	0.13065	0.21075	0.065625	0.171694	0.0417083	0.017	0.0352679	0.025675	0.336369	0.0941569	0.0567976	0.0529167	0.079875	0.061125	0.0663333	0.318875	0.2886	0.237	0.140455	0.0600833	0.0715	0.0636	0.0575714	0.230597	0.242671	0.0459934	0.0523125	0.143739	0.143817	0.0640833	0.06025	0.115886	0.115886	0.0622143	0.0544167	0.0563088	0.086088	0.065625	0.0775833
immunodeficiency 23	0.193709	0.164614	0.252769	0.0916429	0.0916429	0.193925	0.226177	0.212145	0	0.164511	0.225707	0.214571	0.0688393	0.29576	0.049119	0.0185	0.0502857	0.0312857	0.283775	0.134409	0.0990476	0.319595	0.143244	0.211	0.115155	0.122446	0.113371	0.108171	0.21419	0.107321	0.117571	0.0923857	0.0836429	0.0557222	0.118765	0.101711	0.0828036	0.172541	0.172934	0.14447	0.104009	0.171358	0.171358	0.151786	0.110452	0.126987	0.130519	0.108013	0.183997
gastrointestinal defects and immunodeficiency syndrome 1	0.204511	0.167983	0.180855	0.1061	0.1061	0.17015	0.243649	0.15895	0.0264944	0.132165	0.293067	0.2036	0.084425	0.269441	0.2145	0.0288167	0.0777714	0.02915	0.286547	0.201746	0.0812881	0.0937667	0.146333	0.18685	0.0926	0.099975	0.0909	0.08545	0.191226	0.08485	0.101621	0.08715	0.07755	0.0940944	0.111784	0.136074	0.120175	0.194007	0.194348	0.141075	0.0899375	0.208194	0.208194	0.125886	0.168283	0.203894	0.141881	0.0587455	0.151688
paroxysmal nocturnal hemoglobinuria	0.276683	0.187533	0.137778	0.0834167	0.0834167	0.200338	0.256145	0.12922	0	0.11725	0.229408	0.40775	0.08375	0.327852	0.0787917	0.0193333	0.0390357	0.029875	0.378884	0.203734	0.0757381	0.07	0.0937917	0.063375	0.076125	0.07975	0.074475	0.106575	0.260629	0.0709583	0.0876071	0.104725	0.0962679	0.118847	0.176311	0.0610066	0.0684375	0.192405	0.192446	0.077	0.0705625	0.29555	0.29555	0.0729464	0.0924083	0.0770809	0.118963	0.141784	0.16325
immunodeficiency 97 with autoinflammation	0.214827	0.140416	0.18623	0.0452154	0.0452154	0.13123	0.200093	0.194455	0.150824	0.127843	0.156014	0.18872	0.191866	0.266797	0.246293	0.0228902	0.118175	0.0608537	0.323183	0.224062	0.117354	0.095622	0.218648	0.142024	0.238634	0.310134	0.260134	0.185746	0.247835	0.322329	0.231493	0.101573	0.128411	0.103537	0.149354	0.13026	0.0685579	0.294963	0.295308	0.25584	0.198296	0.206267	0.206267	0.226962	0.14384	0.192905	0.142701	0.0711031	0.235483
immunodeficiency 36	0.154837	0.0991233	0.134663	0.201368	0.201368	0.11485	0.19929	0.11285	0.103	0.183138	0.215075	0.1215	0.210866	0.297979	0.15426	0.0579109	0.0424892	0.0225488	0.26198	0.132853	0.0635911	0.168357	0.129833	0.188047	0.0857752	0.0700407	0.0596907	0.0491419	0.115703	0.0527907	0.0662724	0.0385628	0.126505	0.131016	0.0801568	0.130562	0.141012	0.164635	0.165442	0.092095	0.0618372	0.194595	0.194595	0.159801	0.111141	0.180721	0.0903684	0.0984292	0.136958
autoinflammation-PLCG2-associated antibody deficiency-immune dysregulation	0.16328	0.19698	0.185936	0.234667	0.234667	0.181682	0.210285	0.117504	0.0881158	0.0957347	0.18292	0.182703	0.0994428	0.304875	0.232133	0.0336582	0.0525878	0.0387068	0.409833	0.360111	0.148856	0.240452	0.16909	0.135797	0.106826	0.114326	0.0983763	0.169392	0.22419	0.0877429	0.12708	0.152136	0.211253	0.0922288	0.153273	0.223136	0.177614	0.226379	0.226447	0.224319	0.16407	0.269419	0.269419	0.103962	0.125924	0.148198	0.148602	0.129997	0.135691
familial cold autoinflammatory syndrome 3	0.16328	0.19698	0.185936	0.234667	0.234667	0.181682	0.210285	0.117504	0.0881158	0.0957347	0.18292	0.182703	0.0994428	0.304875	0.232133	0.0336582	0.0525878	0.0387068	0.409833	0.360111	0.148856	0.240452	0.16909	0.135797	0.106826	0.114326	0.0983763	0.169392	0.22419	0.0877429	0.12708	0.152136	0.211253	0.0922288	0.153273	0.223136	0.177614	0.226379	0.226447	0.224319	0.16407	0.269419	0.269419	0.103962	0.125924	0.148198	0.148602	0.129997	0.135691
autosomal recessive limb-girdle muscular dystrophy type 2Q	0.202885	0.155096	0.193533	0.0317792	0.0317792	0.202875	0.274647	0.152218	0.0257889	0.153306	0.183046	0.120163	0.141912	0.297242	0.150487	0.0959625	0.13002	0.0488125	0.306443	0.150315	0.138951	0.200904	0.243075	0.3331	0.129067	0.0973125	0.0894125	0.13885	0.185622	0.0841458	0.125186	0.11155	0.0990071	0.119435	0.177246	0.120234	0.122188	0.274681	0.275532	0.147408	0.0984125	0.133247	0.133247	0.116877	0.140925	0.32811	0.186068	0.0776102	0.197817
Guillain-Barre syndrome,familial	0.160309	0.0962222	0.201878	0.0155556	0.0155556	0.115647	0.177056	0.17605	0	0.11462	0.193567	0.0451667	0.0769861	0.371236	0.0717778	0.0388333	0.030004	0.0273222	0.358321	0.166452	0.0500675	0.132222	0.207972	0.238056	0.0628611	0.0532639	0.0490889	0.0475889	0.126919	0.0463056	0.0649921	0.0490889	0.171302	0.166889	0.163612	0.0991316	0.239431	0.238731	0.239587	0.0917917	0.0487014	0.179886	0.179886	0.0854603	0.0813556	0.249127	0.25725	0.0242929	0.128431
acute inflammatory demyelinating polyradiculoneuropathy	0.160309	0.0962222	0.201878	0.0155556	0.0155556	0.115647	0.177056	0.17605	0	0.11462	0.193567	0.0451667	0.0769861	0.371236	0.0717778	0.0388333	0.030004	0.0273222	0.358321	0.166452	0.0500675	0.132222	0.207972	0.238056	0.0628611	0.0532639	0.0490889	0.0475889	0.126919	0.0463056	0.0649921	0.0490889	0.171302	0.166889	0.163612	0.0991316	0.239431	0.238731	0.239587	0.0917917	0.0487014	0.179886	0.179886	0.0854603	0.0813556	0.249127	0.25725	0.0242929	0.128431
Guillain-Barre syndrome	0.160309	0.0962222	0.201878	0.0155556	0.0155556	0.115647	0.177056	0.17605	0	0.11462	0.193567	0.0451667	0.0769861	0.371236	0.0717778	0.0388333	0.030004	0.0273222	0.358321	0.166452	0.0500675	0.132222	0.207972	0.238056	0.0628611	0.0532639	0.0490889	0.0475889	0.126919	0.0463056	0.0649921	0.0490889	0.171302	0.166889	0.163612	0.0991316	0.239431	0.238731	0.239587	0.0917917	0.0487014	0.179886	0.179886	0.0854603	0.0813556	0.249127	0.25725	0.0242929	0.128431
purine nucleoside phosphorylase deficiency	0.0919401	0.0755778	0.294636	0.134278	0.134278	0.0935208	0.0887812	0.0896264	0	0.108509	0.0657944	0.173444	0.0419583	0.10178	0.0326667	0.0118056	0.017131	0.0138278	0.16682	0.0522731	0.0588214	0.0408333	0.041875	0.0406111	0.0242222	0.0220556	0.0191056	0.0189556	0.0969596	0.0171389	0.128671	0.0191056	0.0157341	0.022	0.0387005	0.0760161	0.0245625	0.078483	0.0785773	0.0462083	0.0197431	0.1073	0.1073	0.0210913	0.0244	0.030808	0.0667315	0.0640379	0.051875
X-linked reticulate pigmentary disorder	0.0574671	0.0754564	0.0777239	0.0779487	0.0779487	0.0550952	0.0638549	0.101779	0	0.049	0.0726679	0.188654	0.04625	0.0837021	0.0323462	0.0123333	0.0173544	0.0153615	0.242026	0.0505728	0.0234496	0.0419487	0.0444776	0.0389808	0.0266026	0.0246442	0.0219692	0.0214692	0.0547179	0.0201859	0.0335549	0.0219692	0.0189121	0.028312	0.0445263	0.0247409	0.0289567	0.0990209	0.099108	0.0276442	0.0226442	0.0478934	0.0478934	0.0236978	0.0214026	0.0407709	0.0501681	0.0863077	0.0478349
recessive mitochondrial ataxia syndrome	0.0714822	0.0898556	0.0845572	0.0798333	0.0798333	0.0692847	0.0913333	0.108354	0	0.0654573	0.0992778	0.247889	0.0586528	0.109785	0.0361667	0.0141111	0.0203373	0.0192333	0.253943	0.0647128	0.0350913	0.0478889	0.0557083	0.0426389	0.0372778	0.0362361	0.0330111	0.0314111	0.0693232	0.0308611	0.045619	0.0330111	0.0293254	0.0418889	0.0591585	0.0323889	0.0396458	0.134765	0.134851	0.0374028	0.0328611	0.0621257	0.0621257	0.0341111	0.0306111	0.0420327	0.0499259	0.112202	0.0590694
proteasome-associated autoinflammatory syndrome 2	0.190959	0.0591	0.0648134	0.016	0.016	0.170063	0.171423	0.0841379	0	0.0331923	0.0789833	0.043	0.12425	0.140069	0.051	0.181333	0.0345714	0.0384	0.232272	0.0855426	0.230595	0.0793333	0.184292	0.1515	0.119917	0.09	0.0864	0.08415	0.100212	0.084	0.105143	0.0864	0.0822857	0.116667	0.111915	0.0733158	0.0984375	0.2326	0.232683	0.0869583	0.190188	0.168465	0.168465	0.0859286	0.0813833	0.181316	0.144676	0.039	0.118771
myasthenic syndrome,congenital,22	0.0631753	0.0180583	0.0453769	0.00729167	0.00729167	0.15325	0.195873	0.0176121	0	0.0128365	0.0680417	0.02375	0.216125	0.0541373	0.0210833	0.00904167	0.0672143	0.0369	0.190081	0.036484	0.0121429	0.0290833	0.029875	0.025125	0.0179167	0.267	0.2403	0.19	0.0297689	0.0141667	0.0237143	0.0153	0.0133571	0.201139	0.157945	0.0741842	0.0208125	0.08362	0.0837364	0.0186667	0.0441875	0.0353882	0.0353882	0.0354821	0.024975	0.0720147	0.0346944	0.00820455	0.095625
autoimmune lymphoproliferative syndrome,type III caused by mutation in PRKCD	0.153316	0.167294	0.149281	0.235458	0.235458	0.1077	0.18011	0.118704	0.0820382	0.0714679	0.230171	0.130719	0.0923854	0.209521	0.225771	0.129896	0.0533214	0.0354979	0.31412	0.196421	0.0874717	0.130427	0.11924	0.110885	0.0743438	0.0715833	0.0612833	0.0870812	0.147464	0.0544167	0.0877961	0.130094	0.183368	0.143549	0.112191	0.179171	0.157219	0.146418	0.146563	0.171875	0.0828125	0.214257	0.214257	0.0708244	0.0804792	0.145792	0.175373	0.0708845	0.120375
granulomatosis with polyangiitis	0.152475	0.20355	0.184352	0.080108	0.080108	0.18639	0.182072	0.112185	0.037482	0.160971	0.111442	0.17381	0.0730933	0.199762	0.230009	0.0413521	0.089995	0.0253831	0.57835	0.269572	0.26792	0.0656667	0.154589	0.0871514	0.146387	0.314555	0.26103	0.231596	0.177837	0.134971	0.218537	0.0714183	0.0596469	0.117679	0.145855	0.247737	0.0831435	0.280698	0.281066	0.302846	0.275762	0.628591	0.628591	0.220434	0.177873	0.110571	0.104324	0.0964968	0.119332
proteasome-associated autoinflammatory syndrome 5	0.0632801	0.0547	0.0655498	0.0815	0.0815	0.198992	0.277361	0.0649856	0	0.182269	0.1017	0.214	0.0420417	0.0777066	0.0241667	0.0100833	0.0140952	0.0129167	0.287589	0.122787	0.123881	0.0905833	0.038125	0.02975	0.0251667	0.246458	0.219333	0.168833	0.0741061	0.0210833	0.0317619	0.0225	0.0200714	0.173833	0.275764	0.0670439	0.0281458	0.166514	0.166571	0.0253333	0.0226875	0.0915088	0.0915088	0.0232143	0.0213167	0.0367377	0.0342037	0.0553561	0.04175
proteasome-associated autoinflammatory syndrome 3	0.166716	0.0886	0.130663	0.0866667	0.0866667	0.262512	0.248193	0.183612	0	0.13725	0.12805	0.219917	0.0762917	0.13664	0.0605	0.0204167	0.0546667	0.0348667	0.378819	0.243376	0.239643	0.0675	0.198625	0.0973333	0.192083	0.444167	0.394167	0.312067	0.182409	0.180667	0.18931	0.0895333	0.0777619	0.202361	0.307006	0.101342	0.0665833	0.276638	0.276701	0.193792	0.165583	0.167768	0.167768	0.189976	0.134367	0.0876275	0.0783056	0.084947	0.0964792
proteasome-associated autoinflammatory syndrome 1	0.249003	0.0867875	0.146332	0.0778958	0.0778958	0.240575	0.232633	0.198362	0	0.144625	0.209617	0.208687	0.0770625	0.209967	0.0616458	0.0207083	0.05775	0.036075	0.360376	0.250043	0.186527	0.0989583	0.233271	0.099625	0.214188	0.442063	0.392062	0.309962	0.208551	0.202771	0.210455	0.096575	0.0848036	0.181319	0.262238	0.103217	0.06825	0.282819	0.283022	0.227958	0.187688	0.184809	0.184809	0.221768	0.166075	0.163853	0.0884468	0.0804261	0.104333
proteosome-associated autoinflammatory syndrome	0.243716	0.0851667	0.183757	0.0220667	0.0220667	0.1361	0.261314	0.101183	0	0.0632846	0.173533	0.0586	0.097125	0.239634	0.164467	0.100233	0.0411429	0.0375	0.298746	0.108521	0.0950262	0.0939333	0.117558	0.1041	0.0732	0.059125	0.0546	0.05355	0.0861455	0.0515833	0.0771857	0.0546	0.220857	0.0732667	0.075761	0.125642	0.102688	0.154406	0.154523	0.0975417	0.117275	0.245853	0.245853	0.0574286	0.0903667	0.176278	0.24947	0.0284455	0.110458
proteasome-associated autoinflammatory syndrome 4	0.243716	0.0851667	0.183757	0.0220667	0.0220667	0.1361	0.261314	0.101183	0	0.0632846	0.173533	0.0586	0.097125	0.239634	0.164467	0.100233	0.0411429	0.0375	0.298746	0.108521	0.0950262	0.0939333	0.117558	0.1041	0.0732	0.059125	0.0546	0.05355	0.0861455	0.0515833	0.0771857	0.0546	0.220857	0.0732667	0.075761	0.125642	0.102688	0.154406	0.154523	0.0975417	0.117275	0.245853	0.245853	0.0574286	0.0903667	0.176278	0.24947	0.0284455	0.110458
pyogenic arthritis-pyoderma gangrenosum-acne syndrome	0.358951	0.075481	0.18639	0.260738	0.260738	0.2036	0.253978	0.232108	0.380952	0.0928022	0.164055	0.0582857	0.230786	0.286924	0.111905	0.14931	0.132679	0.0779286	0.485207	0.254023	0.241298	0.0797381	0.318381	0.11075	0.346345	0.414143	0.364143	0.282043	0.427645	0.485571	0.332071	0.0919143	0.0801429	0.0693492	0.0892944	0.216665	0.343232	0.482774	0.482924	0.19803	0.181812	0.303924	0.303924	0.185357	0.151374	0.226253	0.129225	0.0444221	0.187068
Bannayan-Riley-Ruvalcaba syndrome	0.148398	0.158991	0.163094	0.0545625	0.0545625	0.163466	0.228047	0.13856	0.0734583	0.105779	0.164152	0.175102	0.110797	0.278573	0.129531	0.0755052	0.0516842	0.0404813	0.366786	0.132816	0.0679903	0.165617	0.219971	0.289883	0.100409	0.0679531	0.0603031	0.0694312	0.16886	0.0552031	0.0703906	0.0871672	0.151323	0.118223	0.133286	0.116665	0.184586	0.186624	0.18815	0.107708	0.0753047	0.172266	0.172266	0.0867444	0.116492	0.215229	0.235675	0.0575391	0.163852
combined immunodeficiency due to partial RAG1 deficiency	0.144826	0.144283	0.324643	0.0626389	0.0626389	0.233564	0.234234	0.188361	0	0.212085	0.135878	0.157417	0.0805556	0.239911	0.0836389	0.0527778	0.0520833	0.0331444	0.374669	0.237546	0.198167	0.113889	0.167708	0.19675	0.126194	0.112819	0.102144	0.099	0.18222	0.0950278	0.209226	0.108339	0.114552	0.0812222	0.129534	0.162463	0.0917431	0.259825	0.260087	0.248347	0.184438	0.306053	0.306053	0.28277	0.154189	0.137597	0.132259	0.0856894	0.125
severe combined immunodeficiency,autosomal recessive,T cell-negative,B cell-negative,NK cell-positive	0.178182	0.151505	0.367132	0.0600655	0.0600655	0.248355	0.252001	0.197169	0.00513889	0.234181	0.142645	0.154875	0.0842857	0.241355	0.083875	0.0531905	0.0573571	0.0346643	0.39068	0.239396	0.179607	0.150893	0.179631	0.218036	0.133006	0.121179	0.110504	0.10725	0.182264	0.103387	0.206464	0.107539	0.113554	0.0844643	0.134637	0.178406	0.111187	0.271442	0.271833	0.290887	0.184696	0.306068	0.306068	0.299071	0.15832	0.15696	0.144058	0.0782013	0.147994
congenital myasthenic syndrome 11	0.156128	0.071503	0.105522	0.0189848	0.0189848	0.133814	0.215349	0.110276	0	0.0483147	0.158332	0.0477273	0.175716	0.206229	0.135348	0.0783485	0.0579026	0.0542	0.256032	0.113317	0.0849697	0.0855152	0.227633	0.172909	0.12222	0.0642955	0.0602455	0.0581455	0.113121	0.0575455	0.0809286	0.0760364	0.0968766	0.109545	0.103345	0.14034	0.149648	0.17681	0.176864	0.0920682	0.110506	0.148976	0.148976	0.0607597	0.0929348	0.201981	0.151616	0.0295909	0.148782
immunodeficiency 64	0.126098	0.0767167	0.165834	0.201	0.201	0.111142	0.235638	0.0616759	0.0815611	0.075159	0.103633	0.0409167	0.106392	0.190223	0.289733	0.0263333	0.0493071	0.0494667	0.305362	0.198227	0.160605	0.105283	0.105817	0.0885333	0.0658833	0.0716333	0.0613333	0.0846833	0.161158	0.0544667	0.0739	0.1306	0.190124	0.0662167	0.158386	0.187732	0.154562	0.225759	0.225867	0.126258	0.0601958	0.194865	0.194865	0.0873571	0.0815833	0.182916	0.132669	0.0477136	0.124754
autoinflammatory syndrome with pyogenic bacterial infection and amylopectinosis	0.161963	0.0419571	0.0818859	0.017619	0.017619	0.0509839	0.12734	0.0481564	0	0.0984011	0.0687857	0.166321	0.0371964	0.160811	0.0421429	0.0131667	0.0814286	0.00802143	0.431911	0.132774	0.157988	0.0310595	0.0324107	0.0254286	0.0222738	0.0239821	0.0207071	0.0183071	0.0377857	0.0185238	0.02875	0.0207071	0.124107	0.113052	0.167849	0.162374	0.0310357	0.253566	0.253534	0.026744	0.12267	0.084193	0.084193	0.0198929	0.0233976	0.0310452	0.0474775	0.0211818	0.0376131
polyglucosan body myopathy 1 with or without immunodeficiency	0.161963	0.0419571	0.0818859	0.017619	0.017619	0.0509839	0.12734	0.0481564	0	0.0984011	0.0687857	0.166321	0.0371964	0.160811	0.0421429	0.0131667	0.0814286	0.00802143	0.431911	0.132774	0.157988	0.0310595	0.0324107	0.0254286	0.0222738	0.0239821	0.0207071	0.0183071	0.0377857	0.0185238	0.02875	0.0207071	0.124107	0.113052	0.167849	0.162374	0.0310357	0.253566	0.253534	0.026744	0.12267	0.084193	0.084193	0.0198929	0.0233976	0.0310452	0.0474775	0.0211818	0.0376131
mucocutaneous ulceration,chronic	0.253677	0.203595	0.16351	0.0808929	0.0808929	0.158117	0.266304	0.117198	0.0818333	0.230231	0.119368	0.198744	0.0569881	0.357676	0.221946	0.0395655	0.0765893	0.336951	0.426874	0.213171	0.089006	0.116065	0.18481	0.246369	0.15778	0.181935	0.150785	0.280064	0.205686	0.219304	0.132655	0.101407	0.316464	0.124258	0.157127	0.150714	0.151077	0.250786	0.251107	0.0881667	0.0539018	0.217692	0.217692	0.0691131	0.12468	0.126285	0.201643	0.383527	0.131795
MHC class II deficiency	0.24005	0.0864056	0.0489498	0.0201667	0.0201667	0.0345153	0.125787	0.0397471	0	0.300261	0.0789444	0.108	0.0465417	0.246071	0.0837222	0.0118333	0.0162024	0.396494	0.318151	0.0764131	0.105837	0.0436944	0.047625	0.0434167	0.0298889	0.0295556	0.0251056	0.0227556	0.0827551	0.0221389	0.135313	0.0251056	0.0200198	0.0235278	0.033752	0.0817734	0.0352986	0.248161	0.248188	0.048875	0.0250069	0.181871	0.181871	0.0255198	0.0709333	0.0697345	0.0797778	0.245217	0.0492292
Rh deficiency syndrome	0.148981	0.0662	0.0761948	0.0085	0.0085	0.0515875	0.0660277	0.0605207	0	0.0301692	0.0828333	0.02795	0.1233	0.183465	0.0356833	0.0185667	0.186207	0.03485	0.0944982	0.0629277	0.0367071	0.0659	0.0582667	0.05895	0.0438667	0.045575	0.0417	0.04045	0.0553545	0.0391167	0.0477786	0.0417	0.0372714	0.0291278	0.0351427	0.0608974	0.0449	0.108908	0.109005	0.0457833	0.0407625	0.0652184	0.0652184	0.0437714	0.0382	0.0711912	0.0672944	0.0188818	0.266562
Singleton-Merten syndrome 2	0.166368	0.105318	0.0777882	0.0226282	0.0226282	0.107056	0.131342	0.238809	0	0.149077	0.107079	0.107712	0.052125	0.223836	0.112667	0.0153333	0.0425769	0.0229885	0.396384	0.231989	0.111181	0.0818718	0.197067	0.0873654	0.236026	0.307942	0.257942	0.205392	0.167492	0.224609	0.223014	0.143058	0.114486	0.06225	0.0991825	0.0690688	0.0503558	0.266231	0.266173	0.135901	0.107337	0.196134	0.196134	0.131354	0.125759	0.0652732	0.112511	0.204603	0.09
immunodeficiency 57	0.175163	0.15179	0.127442	0.20879	0.20879	0.116109	0.269256	0.122137	0.129611	0.0996671	0.21306	0.0967377	0.077043	0.283874	0.230768	0.0439344	0.0875269	0.028377	0.356704	0.232518	0.138279	0.103587	0.104487	0.094709	0.0688538	0.0718852	0.0615852	0.0761344	0.174231	0.146249	0.0753735	0.12097	0.493326	0.199556	0.272135	0.183359	0.145914	0.23647	0.236407	0.0926858	0.0829908	0.190626	0.190626	0.0593138	0.131297	0.148557	0.151563	0.175139	0.115199
autoinflammation with episodic fever and lymphadenopathy	0.175163	0.15179	0.127442	0.20879	0.20879	0.116109	0.269256	0.122137	0.129611	0.0996671	0.21306	0.0967377	0.077043	0.283874	0.230768	0.0439344	0.0875269	0.028377	0.356704	0.232518	0.138279	0.103587	0.104487	0.094709	0.0688538	0.0718852	0.0615852	0.0761344	0.174231	0.146249	0.0753735	0.12097	0.493326	0.199556	0.272135	0.183359	0.145914	0.23647	0.236407	0.0926858	0.0829908	0.190626	0.190626	0.0593138	0.131297	0.148557	0.151563	0.175139	0.115199
Aicardi-Goutieres syndrome 4	0.15424	0.139533	0.236842	0.226583	0.226583	0.1772	0.17813	0.320796	0	0.105686	0.164717	0.239667	0.0842917	0.227886	0.0678333	0.02125	0.0304643	0.0305167	0.461534	0.16231	0.0732262	0.0773333	0.078	0.0526667	0.0536667	0.05275	0.04985	0.054	0.148735	0.0479167	0.06875	0.0737167	0.0669167	0.0999167	0.17427	0.0543904	0.0636875	0.162674	0.16275	0.0570833	0.0498125	0.154469	0.154469	0.0508929	0.05695	0.0680025	0.0857593	0.235705	0.0901458
Aicardi-Goutieres syndrome	0.20803	0.181037	0.237489	0.105738	0.105738	0.177163	0.210939	0.688825	0.0595238	0.195132	0.169752	0.356167	0.190514	0.28287	0.124758	0.0513929	0.078873	0.0477992	0.513145	0.291229	0.180706	0.133687	0.227528	0.208429	0.233373	0.302671	0.252671	0.198446	0.244675	0.306639	0.297615	0.164036	0.219774	0.154286	0.177805	0.163995	0.0864514	0.275737	0.275958	0.279736	0.281787	0.268837	0.268837	0.22721	0.153406	0.177941	0.198451	0.134822	0.207495
Aicardi-Goutieres syndrome 2	0.162454	0.137878	0.244891	0.136556	0.136556	0.150719	0.2477	0.184987	0	0.0817991	0.191944	0.154667	0.116736	0.308193	0.120944	0.056	0.0502619	0.0467222	0.349531	0.199803	0.0953492	0.103	0.12525	0.09475	0.08425	0.08075	0.0746	0.0726389	0.142636	0.0705	0.101833	0.0803222	0.0732937	0.0983333	0.151278	0.11507	0.103257	0.270859	0.270993	0.106694	0.0995833	0.252436	0.252436	0.0770714	0.0953944	0.147878	0.185019	0.110313	0.132472
Aicardi-Goutieres syndrome 3	0.141515	0.1221	0.265067	0.315333	0.315333	0.153163	0.154296	0.301845	0	0.111192	0.137617	0.206	0.07025	0.235787	0.0366667	0.02	0.02625	0.0264	0.444262	0.227426	0.0625476	0.0536667	0.0631667	0.04	0.0415	0.040625	0.039	0.0387	0.121924	0.0379167	0.0572143	0.039	0.0371429	0.0605556	0.232671	0.0455789	0.0545	0.14942	0.149485	0.0422917	0.039625	0.153754	0.153754	0.04	0.03895	0.0527426	0.0671944	0.240545	0.07225
Aicardi-Goutieres syndrome 5	0.155892	0.113671	0.166004	0.0778438	0.0778438	0.102112	0.104098	0.291844	0	0.0997885	0.0875104	0.103875	0.0626562	0.19307	0.06725	0.03975	0.048125	0.0280437	0.381968	0.18457	0.125786	0.0636979	0.247646	0.136781	0.275406	0.345375	0.295375	0.213275	0.190615	0.262042	0.264795	0.0815437	0.0697723	0.0449826	0.104123	0.083426	0.0607188	0.199722	0.19988	0.16924	0.170594	0.192506	0.192506	0.156768	0.120767	0.0952904	0.0788264	0.064625	0.0959271
chilblain lupus 2	0.155892	0.113671	0.166004	0.0778438	0.0778438	0.102112	0.104098	0.291844	0	0.0997885	0.0875104	0.103875	0.0626562	0.19307	0.06725	0.03975	0.048125	0.0280437	0.381968	0.18457	0.125786	0.0636979	0.247646	0.136781	0.275406	0.345375	0.295375	0.213275	0.190615	0.262042	0.264795	0.0815437	0.0697723	0.0449826	0.104123	0.083426	0.0607188	0.199722	0.19988	0.16924	0.170594	0.192506	0.192506	0.156768	0.120767	0.0952904	0.0788264	0.064625	0.0959271
immunodeficiency 102	0.0995361	0.112844	0.264782	0.01	0.01	0.110724	0.116032	0.10981	0.00541667	0.113496	0.0615667	0.0311111	0.0441389	0.151972	0.07425	0.0369444	0.0282222	0.0145778	0.39424	0.28597	0.113028	0.0964722	0.102069	0.104056	0.0850278	0.0977361	0.0870611	0.0771611	0.117667	0.0799444	0.096504	0.0528889	0.045746	0.0343333	0.074357	0.119174	0.0805694	0.1548	0.155067	0.192931	0.100049	0.204135	0.204135	0.133567	0.168522	0.0853023	0.0811389	0.0303712	0.111292
congenital myasthenic syndrome 16	0.280014	0.07615	0.152139	0.0288125	0.0288125	0.07515	0.095115	0.0830884	0	0.0514327	0.160854	0.074	0.295312	0.314527	0.0855	0.0313333	0.358848	0.146388	0.177005	0.0982513	0.0659286	0.0985625	0.128771	0.101875	0.0858542	0.0795625	0.0740875	0.0734875	0.100263	0.0704375	0.100437	0.0740875	0.0678304	0.0806875	0.0759558	0.103822	0.080125	0.220365	0.220699	0.0883542	0.0795	0.132065	0.132065	0.0787589	0.0774417	0.199566	0.197937	0.0396534	0.431167
Cowden syndrome 7	0.241514	0.0873167	0.126741	0.0363333	0.0363333	0.0990833	0.17525	0.0823592	0	0.0624744	0.173633	0.084	0.757833	0.270529	0.0973333	0.05525	0.233369	0.233567	0.312089	0.137933	0.0997857	0.113667	0.150167	0.125	0.0953333	0.0787917	0.0733167	0.0727167	0.144326	0.0696667	0.10975	0.0733167	0.0670595	0.105417	0.100685	0.213469	0.1	0.337604	0.337933	0.0875833	0.116	0.110943	0.110943	0.23925	0.0834	0.328667	0.146704	0.0410909	0.366417
epilepsy,progressive myoclonic,11	0.186587	0.124517	0.160431	0.01245	0.01245	0.2024	0.278495	0.103998	0.0162556	0.132315	0.168783	0.03215	0.060675	0.362589	0.05315	0.0270333	0.0304786	0.02225	0.301165	0.112162	0.0493429	0.1602	0.192025	0.24865	0.0586333	0.054525	0.0501	0.0964	0.176452	0.04715	0.0564786	0.0915	0.0799571	0.0573889	0.172976	0.0908447	0.0687375	0.258092	0.268942	0.102508	0.049775	0.112279	0.112279	0.0948357	0.103833	0.360234	0.151569	0.0403045	0.132608
alpha 1-antitrypsin deficiency	0.0677801	0.0601333	0.0677811	0.00733333	0.00733333	0.0503	0.0523212	0.0748218	0	0.0264359	0.0441667	0.0206667	0.0375417	0.42662	0.0543333	0.0306667	0.0371548	0.0144	0.103264	0.0650213	0.0448452	0.202333	0.062625	0.0456667	0.05675	0.06125	0.056	0.0535	0.0545758	0.0525	0.0585	0.056	0.05	0.0286667	0.0310406	0.0622544	0.0656458	0.0874726	0.0874827	0.0568333	0.053625	0.0574474	0.0574474	0.0539286	0.0474667	0.0545392	0.0496204	0.024697	0.114833
C1 inhibitor deficiency	0.211689	0.0894875	0.132073	0.0178333	0.0178333	0.108475	0.116608	0.233306	0	0.0936683	0.0644917	0.045	0.068625	0.265673	0.0713958	0.0296458	0.0614732	0.0321375	0.333916	0.223887	0.139432	0.18725	0.399562	0.103688	0.479729	0.405813	0.518312	0.38915	0.315612	0.468313	0.449313	0.10345	0.0916786	0.0538264	0.077029	0.0970066	0.0784375	0.248013	0.248036	0.191771	0.161562	0.156669	0.156669	0.185955	0.138542	0.139228	0.0829606	0.0531136	0.132375
hereditary angioedema type 1	0.211689	0.0894875	0.132073	0.0178333	0.0178333	0.108475	0.116608	0.233306	0	0.0936683	0.0644917	0.045	0.068625	0.265673	0.0713958	0.0296458	0.0614732	0.0321375	0.333916	0.223887	0.139432	0.18725	0.399562	0.103688	0.479729	0.405813	0.518312	0.38915	0.315612	0.468313	0.449313	0.10345	0.0916786	0.0538264	0.077029	0.0970066	0.0784375	0.248013	0.248036	0.191771	0.161562	0.156669	0.156669	0.185955	0.138542	0.139228	0.0829606	0.0531136	0.132375
cherubism	0.136485	0	0.0629254	0.666667	0.666667	0.131713	0.506423	0	0.555556	0	0.516667	0	0	0.504072	0.192833	0	0	0	0.504493	0.130277	0.511905	0	0	0	0	0	0	0	0.517515	0	0	0	0	0	0.063	0.530474	0.5625	0.50443	0.504408	0.0671667	0	0.512873	0.512873	0	0.0506333	0.131743	0.131426	0	0
postural orthostatic tachycardia syndrome	0.287587	0.0856286	0.151955	0.0257857	0.0257857	0.146804	0.177875	0.0916872	0	0.0594808	0.17315	0.0709643	0.286286	0.305544	0.0878214	0.0301905	0.246536	0.136307	0.296948	0.117227	0.0719524	0.118	0.167649	0.117143	0.090631	0.0843393	0.0788643	0.0872143	0.120603	0.0752143	0.100607	0.113529	0.100071	0.0803929	0.0802587	0.121528	0.117857	0.194836	0.195156	0.0959702	0.0862321	0.106864	0.106864	0.0835357	0.0847167	0.201602	0.205671	0.0683019	0.360557
lysinuric protein intolerance	0.314343	0.0895333	0.164561	0.0429792	0.0429792	0.0841125	0.125566	0.0843211	0	0.0708894	0.19585	0.104125	0.283687	0.264478	0.0865	0.0323958	0.239393	0.124575	0.195339	0.108547	0.0679762	0.10025	0.122771	0.09725	0.0797917	0.0735	0.068025	0.067425	0.111252	0.064375	0.0944375	0.068025	0.0617679	0.0843125	0.0862759	0.120737	0.087125	0.176463	0.176804	0.0845417	0.0739375	0.105417	0.105417	0.0726964	0.074475	0.180195	0.14765	0.0451534	0.357042
Schimke immuno-osseous dysplasia	0.160365	0.067981	0.06529	0.0508095	0.0508095	0.0712625	0.0790323	0.0804828	0	0.0464231	0.0687714	0.190357	0.0612143	0.21332	0.0378095	0.0405476	0.0205357	0.190814	0.335606	0.0493799	0.0616548	0.0505714	0.0957024	0.1035	0.0608095	0.0380893	0.0341143	0.0321643	0.0649632	0.0314643	0.0479286	0.0341143	0.0295714	0.0413333	0.0481585	0.0315902	0.0405893	0.155017	0.155103	0.0375476	0.0332143	0.122475	0.122475	0.0347143	0.029831	0.081895	0.0560886	0.192623	0.0610774
chronic neurovisceral acid sphingomyelinase deficiency	0.19635	0.14594	0.136838	0.258208	0.258208	0.146577	0.215101	0.144396	0.0734127	0.109959	0.165406	0.217804	0.0620179	0.314528	0.0869226	0.0231607	0.0436786	0.0260036	0.366671	0.114686	0.111982	0.121577	0.14422	0.212839	0.0788869	0.0794286	0.0691286	0.0821893	0.200328	0.0622619	0.0769464	0.075575	0.0638036	0.0474841	0.152227	0.110267	0.136696	0.180659	0.181572	0.0840893	0.0594286	0.144401	0.144401	0.081875	0.0999726	0.122247	0.136285	0.067263	0.146565
obsolete presynaptic congenital myasthenic syndrome	0.239899	0.129399	0.205077	0.217548	0.217548	0.153364	0.258505	0.0983386	0.137872	0.148739	0.196941	0.214039	0.301385	0.351624	0.330758	0.0825931	0.200477	0.0942519	0.338482	0.157223	0.110618	0.156799	0.285806	0.333406	0.134871	0.0785032	0.0708532	0.0734416	0.196379	0.0657532	0.0926104	0.0725416	0.0637987	0.0746313	0.102203	0.212199	0.26866	0.251359	0.254072	0.119639	0.108096	0.150733	0.150733	0.0959935	0.129769	0.33119	0.157674	0.10311	0.335642
autoinflammatory syndrome with immunodeficiency	0.186324	0.120089	0.14826	0.0620088	0.0620088	0.118826	0.189138	0.0912296	0.035424	0.0855324	0.20047	0.178553	0.0504211	0.270429	0.207974	0.0277018	0.0210902	0.0164842	0.374975	0.196937	0.119654	0.0688246	0.0752895	0.0679474	0.0360614	0.0360197	0.0329947	0.0567605	0.0970359	0.0309781	0.0434925	0.0529526	0.0461241	0.147319	0.16863	0.246237	0.0981974	0.299057	0.299082	0.107206	0.0542632	0.305311	0.305311	0.0689474	0.0984684	0.130026	0.127526	0.113031	0.114396
pediatric systemic lupus erythematosus	0.260402	0.240659	0.160278	0.206675	0.206675	0.202668	0.322187	0.166644	0.200405	0.195203	0.194823	0.0828889	0.076625	0.350219	0.214452	0.0446111	0.0947738	0.246621	0.639152	0.325116	0.151444	0.133452	0.234165	0.198563	0.22771	0.299476	0.249476	0.2794	0.227415	0.216143	0.213119	0.171048	0.221841	0.166698	0.17849	0.229118	0.248112	0.295825	0.296019	0.169738	0.196835	0.339931	0.339931	0.219159	0.126606	0.172746	0.22221	0.262866	0.165284
STAT3-related early-onset multisystem autoimmune disease	0.265279	0.208047	0.163415	0.212782	0.212782	0.166357	0.27072	0.142649	0.197237	0.289859	0.184453	0.107885	0.0707147	0.415459	0.173641	0.215468	0.0384423	0.345286	0.418716	0.219629	0.0926502	0.133244	0.136526	0.204564	0.0587244	0.0577244	0.0515744	0.103679	0.222654	0.137545	0.0728727	0.0972231	0.157976	0.0722799	0.164758	0.191401	0.227827	0.276204	0.279659	0.127292	0.141037	0.334555	0.334555	0.1635	0.138206	0.168917	0.216098	0.297458	0.160131
combined immunodeficiency due to STIM1 deficiency	0.135716	0.0404	0.0698172	0.00779167	0.00779167	0.0497958	0.0576615	0.0526279	0	0.0379744	0.0873167	0.0224167	0.183625	0.161452	0.0679583	0.0220833	0.312798	0.0756	0.153417	0.0557048	0.0393333	0.0427083	0.055125	0.0432917	0.0480833	0.0525	0.04725	0.04475	0.123595	0.04375	0.05075	0.04725	0.04125	0.0278056	0.0358892	0.0740943	0.0583542	0.163967	0.164071	0.053	0.0597083	0.0808421	0.0808421	0.0451786	0.0561917	0.0994951	0.109255	0.0202159	0.269583
STING-associated vasculopathy with onset in infancy	0.162576	0.0875103	0.0891599	0.0488846	0.0488846	0.0682558	0.0961892	0.16897	0	0.138346	0.0637372	0.0982115	0.0997788	0.219113	0.0556346	0.0299487	0.114871	0.0296769	0.374243	0.146919	0.0958278	0.0605705	0.207276	0.121519	0.243115	0.301308	0.251308	0.169208	0.143715	0.217974	0.220978	0.0616231	0.0498516	0.037188	0.103174	0.0684453	0.0498462	0.233779	0.233769	0.139478	0.190361	0.231661	0.231661	0.12472	0.131782	0.0833959	0.0956595	0.101734	0.136854
combined immunodeficiency due to STK4 deficiency	0.112695	0.137823	0.194716	0.206077	0.206077	0.1262	0.321936	0.19884	0.0912051	0.110333	0.261073	0.0832564	0.086125	0.367766	0.23691	0.0404103	0.0462628	0.0319487	0.357356	0.22717	0.13216	0.119295	0.138407	0.219173	0.0658654	0.0639487	0.0568487	0.0535808	0.17841	0.0521154	0.0758681	0.0711949	0.230507	0.21385	0.203988	0.213599	0.256032	0.300775	0.30114	0.118503	0.0789151	0.200127	0.200127	0.0901484	0.103903	0.170904	0.264282	0.0294825	0.137869
preeclampsia	0.15754	0.147815	0.153255	0.0707182	0.0707182	0.199686	0.328152	0.106446	0.0955091	0.111847	0.198667	0.190818	0.0970477	0.331147	0.148464	0.0533394	0.0540818	0.147873	0.331913	0.176879	0.0905688	0.136458	0.147092	0.34825	0.0718652	0.199623	0.166973	0.125023	0.155645	0.0527818	0.080587	0.0787818	0.0652961	0.126278	0.15637	0.131732	0.181688	0.263649	0.263879	0.157336	0.0938227	0.157994	0.157994	0.0932753	0.116358	0.250466	0.196983	0.152309	0.165526
pseudohypoparathyroidism type 1B	0.167512	0.109508	0.102943	0.212149	0.212149	0.109632	0.174261	0.0730825	0.222935	0.0537266	0.135405	0.0722143	0.46925	0.228745	0.369125	0.0395179	0.119679	0.0826107	0.228972	0.123158	0.0948214	0.116577	0.119173	0.114661	0.0711726	0.0632679	0.0567929	0.0776321	0.178532	0.0524762	0.0810536	0.104268	0.0862679	0.109627	0.103262	0.1611	0.172009	0.229883	0.230084	0.0941071	0.0741429	0.130011	0.130011	0.152107	0.0846536	0.171123	0.141882	0.0458003	0.261321
vertebral anomalies and variable endocrine and T-cell dysfunction	0.272072	0.177739	0.236868	0.0692837	0.0692837	0.168888	0.292842	0.157737	0.035247	0.297273	0.176473	0.0634574	0.0871489	0.402206	0.1955	0.0335355	0.0438115	0.364864	0.343746	0.183096	0.0917847	0.177188	0.190641	0.273649	0.0759894	0.0752394	0.0690894	0.0993032	0.172682	0.0649894	0.085193	0.0917894	0.162342	0.148336	0.190177	0.151032	0.144479	0.3035	0.305735	0.13748	0.0962766	0.194717	0.194717	0.13005	0.154834	0.274851	0.283822	0.211166	0.209862
idiopathic aplastic anemia	0.146246	0.0943101	0.146586	0.213403	0.213403	0.147389	0.176541	0.180371	0.154373	0.213502	0.161491	0.141094	0.175473	0.235526	0.193604	0.0478743	0.0757927	0.131127	0.331705	0.189906	0.130774	0.0924891	0.192057	0.124508	0.0684467	0.0710902	0.0603902	0.0687664	0.188846	0.0901735	0.200494	0.0852213	0.217786	0.175683	0.145281	0.188153	0.141552	0.191501	0.191716	0.160867	0.201916	0.206186	0.206186	0.23491	0.138198	0.120738	0.176507	0.1832	0.165974
primary myelofibrosis	0.26818	0.239688	0.18764	0.26903	0.26903	0.220053	0.307178	0.251007	0.15871	0.245464	0.258811	0.160824	0.102359	0.378479	0.398085	0.234964	0.100583	0.245445	0.421334	0.347363	0.150727	0.315997	0.275611	0.215653	0.233642	0.307965	0.254215	0.266115	0.231948	0.205582	0.21479	0.205379	0.388052	0.216537	0.277232	0.22105	0.264156	0.298514	0.298632	0.309055	0.224108	0.315858	0.315858	0.237204	0.182686	0.224413	0.309681	0.307306	0.193705
thyroid hormone resistance,generalized,autosomal recessive	0.369861	0.137705	0.211991	0.092381	0.092381	0.124995	0.217553	0.133628	0.024373	0.249383	0.158881	0.208405	0.0657024	0.399674	0.1985	0.0316429	0.0312024	0.394524	0.33705	0.123941	0.0548452	0.134167	0.135881	0.211	0.0489881	0.0476964	0.0436714	0.0685881	0.125643	0.0409881	0.0575	0.0687905	0.0817381	0.0900159	0.112857	0.112657	0.110679	0.303765	0.304149	0.105518	0.0530774	0.197501	0.197501	0.0732619	0.127979	0.199945	0.220079	0.303312	0.157411
systemic lupus erythematosus 17	0.232239	0.107959	0.100276	0.227532	0.227532	0.159608	0.247815	0.237832	0.168111	0.222423	0.148119	0.1725	0.0617212	0.205006	0.255333	0.0318718	0.0426923	0.0262962	0.588725	0.244393	0.141288	0.0764679	0.226304	0.0884231	0.234583	0.3065	0.2565	0.174554	0.228124	0.325731	0.226909	0.08145	0.0696786	0.0791795	0.141742	0.168052	0.181048	0.330439	0.330347	0.159894	0.116524	0.258904	0.258904	0.129912	0.140662	0.125448	0.114464	0.121205	0.0941859
immunodeficiency 98 with autoinflammation,X-linked	0.185181	0.139643	0.0814613	0.220429	0.220429	0.101538	0.145924	0.246865	0.164849	0.0987344	0.129598	0.171167	0.0528274	0.163537	0.193786	0.0271429	0.0400833	0.0227952	0.509824	0.220716	0.130488	0.0665714	0.212268	0.0846548	0.234655	0.306571	0.256571	0.174543	0.22397	0.330381	0.21781	0.0645095	0.0527381	0.0532619	0.153056	0.141881	0.164875	0.277188	0.277133	0.211994	0.110253	0.282699	0.282699	0.125405	0.0889262	0.0923753	0.0873082	0.0407403	0.0836667
autoinflammatory syndrome,familial,Behcet-like 1	0.227104	0.241485	0.160967	0.0680492	0.0680492	0.130482	0.139442	0.109891	0.159249	0.072326	0.136218	0.208125	0.119739	0.154588	0.183973	0.0583864	0.0425536	0.0303841	0.608441	0.171353	0.0809156	0.0768598	0.129553	0.144614	0.08425	0.213432	0.178132	0.127545	0.129053	0.154144	0.0820438	0.0679614	0.150054	0.189212	0.167776	0.160561	0.0931307	0.183502	0.183703	0.150292	0.090892	0.239981	0.239981	0.0864286	0.0839939	0.133017	0.142762	0.101739	0.119769
immunoglobulin A deficiency 2	0.178411	0.0765167	0.157259	0.01725	0.01725	0.143554	0.200835	0.276509	0.138889	0.108276	0.05485	0.0438333	0.064375	0.120632	0.05875	0.0196667	0.057	0.03095	0.474792	0.392461	0.251917	0.0654167	0.216375	0.0955	0.213667	0.243917	0.218917	0.186817	0.189667	0.20225	0.20706	0.0902	0.0784286	0.0453056	0.0584228	0.19607	0.0646667	0.256655	0.256717	0.349375	0.478833	0.354132	0.354132	0.521083	0.263033	0.084902	0.0923426	0.042697	0.100854
immunodeficiency, common variable, 4	0.125787	0.0640571	0.194802	0.0170476	0.0170476	0.103521	0.100965	0.140436	0	0.105527	0.0625143	0.0439286	0.0635893	0.0903707	0.0633333	0.0282381	0.0491786	0.0297	0.321797	0.336535	0.215048	0.0719048	0.187601	0.0919643	0.184893	0.215143	0.190143	0.158043	0.147281	0.173476	0.178286	0.0783429	0.209429	0.043746	0.0611725	0.0876617	0.0599643	0.280873	0.280923	0.351357	0.299009	0.2836	0.2836	0.325643	0.32174	0.0942363	0.0739444	0.0365779	0.0903155
autosomal dominant familial periodic fever	0.274968	0.1772	0.183537	0.2246	0.2246	0.134267	0.221495	0.140577	0.221417	0.202878	0.2118	0.164167	0.072525	0.253803	0.186933	0.0440333	0.0893381	0.0246333	0.40086	0.157787	0.113545	0.105067	0.102992	0.166833	0.0556167	0.05505	0.0489	0.0627833	0.2093	0.1448	0.0573214	0.113433	0.267995	0.295678	0.249875	0.193062	0.166912	0.251548	0.25173	0.100692	0.147821	0.272691	0.272691	0.144267	0.1508	0.137963	0.165111	0.156541	0.126433
autoimmune enteropathy and endocrinopathy - susceptibility to chronic infections syndrome	0.226723	0.134688	0.0902858	0.191281	0.191281	0.144096	0.235528	0.0969186	0.128655	0.212277	0.12975	0.106193	0.206171	0.312173	0.136947	0.039193	0.0333365	0.349802	0.387538	0.154804	0.0842112	0.0998246	0.0910855	0.120382	0.0545658	0.0535658	0.0474158	0.137605	0.130321	0.0433158	0.0602356	0.213265	0.247808	0.136734	0.160544	0.15193	0.206705	0.246559	0.246717	0.0863794	0.131092	0.251281	0.251281	0.215347	0.108865	0.130456	0.219609	0.252234	0.131645
immunodeficiency 78 with autoimmunity and developmental delay	0	0	0	0	0	0.179167	0.170316	0	0	0	0	0	0	0	0	0	0	0	0.335376	0	0	0	0	0	0	0.291667	0.266667	0.216667	0	0	0	0	0	0.222222	0.181033	0	0	0.0289254	0.0289233	0	0	0	0	0	0	0	0	0	0
autoimmune hemolytic anemia-autoimmune thrombocytopenia-primary immunodeficiency syndrome	0	0	0	0	0	0.179167	0.170316	0	0	0	0	0	0	0	0	0	0	0	0.335376	0	0	0	0	0	0	0.291667	0.266667	0.216667	0	0	0	0	0	0.222222	0.181033	0	0	0.0289254	0.0289233	0	0	0	0	0	0	0	0	0	0
spondyloepiphyseal dysplasia tarda	0.249595	0.134	0.114863	0.0385	0.0385	0.0824208	0.119373	0.0866092	0	0.066641	0.139617	0.0856667	0.455042	0.266553	0.103667	0.0411667	0.239202	0.2224	0.275721	0.123433	0.0737619	0.116667	0.145833	0.11675	0.0915	0.0852083	0.0797333	0.0791333	0.141409	0.0760833	0.1175	0.0797333	0.0734762	0.114667	0.109935	0.136404	0.10775	0.264147	0.264498	0.094	0.0902083	0.0965877	0.0965877	0.0844048	0.0854	0.313279	0.153546	0.0450909	0.364417
Aicardi-Goutieres syndrome 1	0.225925	0.191908	0.195406	0.102128	0.102128	0.155381	0.206101	0.257835	0.0637523	0.203583	0.143962	0.358623	0.197289	0.273413	0.106178	0.0527514	0.0832354	0.0509213	0.639153	0.252397	0.184196	0.138434	0.214657	0.215016	0.20543	0.255295	0.216895	0.18027	0.255325	0.282825	0.279235	0.109936	0.0946218	0.0929189	0.169614	0.174516	0.0931773	0.272707	0.273064	0.280771	0.177096	0.243996	0.243996	0.206523	0.165874	0.191107	0.171435	0.119428	0.218377
chilblain lupus 1	0.225925	0.191908	0.195406	0.102128	0.102128	0.155381	0.206101	0.257835	0.0637523	0.203583	0.143962	0.358623	0.197289	0.273413	0.106178	0.0527514	0.0832354	0.0509213	0.639153	0.252397	0.184196	0.138434	0.214657	0.215016	0.20543	0.255295	0.216895	0.18027	0.255325	0.282825	0.279235	0.109936	0.0946218	0.0929189	0.169614	0.174516	0.0931773	0.272707	0.273064	0.280771	0.177096	0.243996	0.243996	0.206523	0.165874	0.191107	0.171435	0.119428	0.218377
hypothyroidism,congenital,nongoitrous,7	0.201942	0.0609	0.106221	0.384	0.384	0.177696	0.306995	0.0555402	0.493278	0.0451026	0.277267	0.0433333	0.0709167	0.4819	0.626667	0.0386667	0.0285119	0.0266667	0.313882	0.177965	0.231845	0.0806667	0.12225	0.0555	0.04425	0.0422917	0.0386667	0.0456667	0.459303	0.03625	0.0558333	0.0896	0.08	0.117333	0.12989	0.308763	0.349187	0.475455	0.475509	0.124583	0.055125	0.320004	0.320004	0.040381	0.0933833	0.224458	0.190944	0.0408788	0.0804583
microcephaly,short stature,and impaired glucose metabolism 1	0.0886976	0.0983333	0.0624378	0.0346667	0.0346667	0.0700875	0.0783491	0.0813966	0	0.0364487	0.0931667	0.084	0.0562917	0.157717	0.0445	0.015	0.0451429	0.0266667	0.15324	0.0788191	0.0651429	0.0478333	0.0959167	0.07475	0.0843333	0.08925	0.0816	0.07925	0.0946667	0.0765	0.0854286	0.0816	0.0728571	0.0428889	0.0460122	0.0474386	0.0513333	0.0743706	0.074453	0.079625	0.074375	0.0801842	0.0801842	0.0792143	0.0648833	0.0591446	0.058787	0.0429697	0.0704583
congenital sideroblastic anemia-B-cell immunodeficiency-periodic fever-developmental delay syndrome	0.102254	0.090981	0.12156	0.0911429	0.0911429	0.114998	0.116078	0.26953	0	0.0690385	0.111967	0.158571	0.0628214	0.139635	0.0305476	0.0125714	0.0186786	0.0177714	0.176974	0.0689666	0.0655238	0.0466905	0.0565536	0.0374643	0.0410476	0.0410893	0.0383143	0.0373643	0.10069	0.0364643	0.0498571	0.0383143	0.0351429	0.0494683	0.069831	0.0352857	0.0450536	0.0822843	0.0823568	0.0404643	0.0378393	0.0926598	0.0926598	0.0385714	0.0355976	0.0437553	0.0565714	0.145584	0.0627798
isolated thyroid-stimulating hormone deficiency	0.239652	0.14825	0.125494	0.0246667	0.0246667	0.142962	0.274678	0.0986351	0.138889	0.10091	0.0798667	0.06425	0.0976667	0.364933	0.418	0.276583	0.0523333	0.04215	0.202787	0.170218	0.0655476	0.183667	0.225333	0.2125	0.0875	0.0844583	0.0779833	0.15995	0.218379	0.0736667	0.0959643	0.09975	0.0906071	0.0793889	0.120484	0.106618	0.207917	0.396297	0.396682	0.100792	0.0764583	0.120184	0.120184	0.0882976	0.0999167	0.213034	0.158972	0.0505909	0.165979
hypothyroidism due to TSH receptor mutations	0.236081	0.13245	0.164888	0.230125	0.230125	0.252738	0.336191	0.106077	0.341172	0.109077	0.1656	0.0656	0.097725	0.348364	0.429292	0.0461083	0.0486929	0.039675	0.360613	0.17861	0.117324	0.1519	0.237092	0.2555	0.0752583	0.0701	0.06425	0.088075	0.24523	0.06035	0.0855786	0.087175	0.077575	0.0983333	0.142349	0.246745	0.282562	0.268193	0.272522	0.13775	0.162688	0.237802	0.237802	0.179425	0.125717	0.221153	0.241397	0.0430114	0.175487
familial hyperthyroidism due to mutations in TSH receptor	0.236081	0.13245	0.164888	0.230125	0.230125	0.252738	0.336191	0.106077	0.341172	0.109077	0.1656	0.0656	0.097725	0.348364	0.429292	0.0461083	0.0486929	0.039675	0.360613	0.17861	0.117324	0.1519	0.237092	0.2555	0.0752583	0.0701	0.06425	0.088075	0.24523	0.06035	0.0855786	0.087175	0.077575	0.0983333	0.142349	0.246745	0.282562	0.268193	0.272522	0.13775	0.162688	0.237802	0.237802	0.179425	0.125717	0.221153	0.241397	0.0430114	0.175487
familial gestational hyperthyroidism	0.236081	0.13245	0.164888	0.230125	0.230125	0.252738	0.336191	0.106077	0.341172	0.109077	0.1656	0.0656	0.097725	0.348364	0.429292	0.0461083	0.0486929	0.039675	0.360613	0.17861	0.117324	0.1519	0.237092	0.2555	0.0752583	0.0701	0.06425	0.088075	0.24523	0.06035	0.0855786	0.087175	0.077575	0.0983333	0.142349	0.246745	0.282562	0.268193	0.272522	0.13775	0.162688	0.237802	0.237802	0.179425	0.125717	0.221153	0.241397	0.0430114	0.175487
VEXAS syndrome	0.204077	0.0458333	0.0519664	0.053375	0.053375	0.121663	0.118495	0.0710948	0	0.0469904	0.166	0.285625	0.024625	0.0748715	0.0170417	0.00641667	0.0159107	0.009	0.524323	0.0646702	0.0345833	0.0214167	0.0367917	0.032	0.0317083	0.03425	0.030825	0.029875	0.0754242	0.0285417	0.0330536	0.030825	0.0269107	0.0164306	0.0655457	0.170618	0.0215	0.0642966	0.0643304	0.0297917	0.027875	0.0645746	0.0645746	0.0299821	0.0238917	0.0236838	0.0307361	0.0441932	0.03925
idiopathic CD4 lymphocytopenia	0.231677	0.145825	0.170889	0.0579167	0.0579167	0.202538	0.259153	0.131638	0.016625	0.120567	0.15465	0.0615833	0.479333	0.30221	0.208417	0.0509167	0.138756	0.0869167	0.326751	0.168278	0.0945179	0.133833	0.233333	0.237375	0.112	0.113375	0.103075	0.130008	0.250746	0.0962083	0.117583	0.191625	0.163054	0.12225	0.141212	0.180303	0.157875	0.25377	0.25467	0.161167	0.111937	0.156754	0.156754	0.237167	0.126667	0.300637	0.200343	0.0829697	0.254417
pseudo-TORCH syndrome 2	0.113863	0.095981	0.0442132	0.0324048	0.0324048	0.18258	0.206504	0.146372	0	0.0416484	0.0901	0.226929	0.0424464	0.118203	0.0394762	0.00809524	0.0178214	0.0117429	0.452866	0.108553	0.0331786	0.0387619	0.0488929	0.0376071	0.040881	0.249018	0.219343	0.333664	0.175641	0.0367976	0.0452857	0.0856857	0.0727143	0.177635	0.170732	0.0262293	0.0313393	0.146312	0.146343	0.042256	0.0363393	0.148175	0.148175	0.0378571	0.0508119	0.0332458	0.101056	0.0555195	0.0655923
Wiskott-Aldrich syndrome	0.108161	0.0830067	0.0987173	0.0254933	0.0254933	0.086065	0.145605	0.0667145	0	0.167002	0.0634433	0.07344	0.103195	0.159271	0.0902467	0.137467	0.166383	0.04286	0.215142	0.0950957	0.136115	0.109327	0.123913	0.11112	0.0771233	0.06843	0.06078	0.07427	0.131407	0.05568	0.179463	0.10156	0.0844743	0.0720156	0.108925	0.151177	0.067915	0.18321	0.183534	0.085505	0.1438	0.145203	0.145203	0.0685771	0.101073	0.278128	0.0978226	0.153385	0.104008
periodic fever,immunodeficiency,and thrombocytopenia syndrome	0.193283	0.0948833	0.151528	0.0203333	0.0203333	0.169443	0.184851	0.118463	0.02125	0.11666	0.103572	0.0503056	0.126694	0.190483	0.0771667	0.165889	0.149278	0.0513444	0.2082	0.125292	0.141901	0.200611	0.190389	0.194361	0.131361	0.119056	0.107706	0.102906	0.147922	0.100139	0.117865	0.0868389	0.0750675	0.0694167	0.090231	0.094152	0.0977292	0.197877	0.198553	0.138333	0.110701	0.111256	0.111256	0.143813	0.131989	0.261361	0.175083	0.0500707	0.183486
X-linked lymphoproliferative disease due to XIAP deficiency	0.174589	0.0881963	0.138142	0.0553148	0.0553148	0.103343	0.169802	0.118703	0.0314074	0.0555242	0.142872	0.0501667	0.067588	0.187727	0.219722	0.0462222	0.10016	0.0246	0.357866	0.16152	0.0823452	0.0801667	0.105194	0.0647037	0.0574167	0.0595833	0.0515333	0.055487	0.0880791	0.0461667	0.0730873	0.174519	0.317841	0.28337	0.187907	0.17559	0.113463	0.215725	0.215737	0.101866	0.0718681	0.251175	0.251175	0.058037	0.0895704	0.128182	0.181019	0.0347963	0.104748
combined immunodeficiency due to ZAP70 deficiency	0.168291	0.126077	0.410767	0.0467619	0.0467619	0.186709	0.290236	0.175075	0.0492242	0.263957	0.189602	0.0846429	0.0798036	0.282904	0.18375	0.042869	0.0473214	0.0311107	0.449348	0.417675	0.228464	0.11556	0.242833	0.138714	0.26594	0.337857	0.287857	0.206007	0.232402	0.254524	0.338214	0.0792357	0.0674643	0.0618909	0.152305	0.321305	0.100357	0.342584	0.343137	0.308762	0.313607	0.323323	0.323323	0.352143	0.200563	0.166316	0.112962	0.039914	0.120208
autoimmune disease,multisystem,infantile-onset,2	0.168291	0.126077	0.410767	0.0467619	0.0467619	0.186709	0.290236	0.175075	0.0492242	0.263957	0.189602	0.0846429	0.0798036	0.282904	0.18375	0.042869	0.0473214	0.0311107	0.449348	0.417675	0.228464	0.11556	0.242833	0.138714	0.26594	0.337857	0.287857	0.206007	0.232402	0.254524	0.338214	0.0792357	0.0674643	0.0618909	0.152305	0.321305	0.100357	0.342584	0.343137	0.308762	0.313607	0.323323	0.323323	0.352143	0.200563	0.166316	0.112962	0.039914	0.120208
[truncated: 247 more columns]

## Sheet: Gen-DN-topo
Node	Degree	Betweenness Centrality	Closeness Centrality	Eigenvector Centrality	Clustering Coefficient	category	HC_cluster	Leiden_cluster
systemic lupus erythematosus	107	0.0923504	0.578218	0.207076	0.182155	AD	17	6
psoriasis	80	0.0180846	0.522361	0.190855	0.321835	AD	1	1
pyogenic arthritis-pyoderma gangrenosum-acne syndrome	73	0.0549873	0.544776	0.147653	0.234779	AID	1	2
granulomatous disease,chronic,autosomal recessive,5	68	0.0198986	0.507826	0.143294	0.280948	AA	1	2
maturity-onset diabetes of the young	65	0.0352171	0.514085	0.0754875	0.225962	AA	14	0
Ehlers-Danlos syndrome,periodontal type 1	65	0.0319546	0.504318	0.127559	0.263942	AA	1	2
narcolepsy-cataplexy syndrome	61	0.0303772	0.514991	0.12545	0.250273	AD	5	1
type 1 diabetes mellitus	60	0.0292502	0.51865	0.112297	0.235028	AD	10	6
hypothyroidism,congenital,nongoitrous,7	60	0.038811	0.51865	0.0871736	0.199435	AA	13	5
celiac disease	60	0.0076886	0.494078	0.156859	0.39661	AD	4	1
common variable immunodeficiency	60	0.0305605	0.502582	0.132886	0.259322	AD	2	2
acquired ichthyosis	59	0.00751048	0.492411	0.153078	0.392168	AA	4	1
primary myelofibrosis	57	0.0368918	0.52518	0.0986069	0.189223	AA	13	0
autoimmune disease,multisystem,infantile-onset,2	55	0.00755922	0.499145	0.14672	0.412121	AD	4	1
cherubism	55	0.0318442	0.485857	0.0693812	0.12862	AID	16	5
oligoarticular juvenile idiopathic arthritis	55	0.0134388	0.495756	0.13054	0.322559	AA	3	1
deficiency in anterior pituitary function - variable immunodeficiency syndrome	54	0.0108953	0.527076	0.122134	0.329839	AA	13	0
immunodeficiency, common variable, 10	53	0.0101199	0.526126	0.119823	0.33672	AD	13	0
Omenn syndrome	53	0.0259598	0.485857	0.0886574	0.211901	AA	6	4
combined immunodeficiency due to ZAP70 deficiency	53	0.00608766	0.494915	0.143646	0.423077	AA	4	1
neonatal alloimmune neutropenia	52	0.0117693	0.494915	0.124798	0.334842	AD	3	1
permanent neonatal diabetes mellitus	52	0.0190023	0.484245	0.0599711	0.263198	AA	14	0
Aicardi-Goutieres syndrome	51	0.019351	0.48505	0.096428	0.258824	AID	6	4
severe combined immunodeficiency due to LAT deficiency	51	0.00689313	0.499145	0.136014	0.418824	AA	4	1
22q11.2 deletion syndrome	49	0.0215043	0.480263	0.058219	0.261905	AA	14	0
systemic-onset juvenile idiopathic arthritis	49	0.00811604	0.474026	0.114373	0.35119	AID	5	1
lymphoproliferative syndrome 1	48	0.00958311	0.507826	0.125802	0.401596	AA	4	1
autoinflammatory disease,systemic,with vasculitis	48	0.011631	0.512281	0.121866	0.365248	AID	3	1
diffuse cutaneous systemic sclerosis	48	0.0140699	0.496599	0.110859	0.287234	AD	5	1
rheumatoid factor-negative juvenile idiopathic arthritis	48	0.00801401	0.482645	0.116073	0.346631	AA	3	1
pilomatrixoma	47	0.018107	0.478689	0.049992	0.253469	AA	14	0
obsolete presynaptic congenital myasthenic syndrome	47	0.0257865	0.474026	0.0434041	0.277521	AA	15	3
rheumatoid arthritis	46	0.010592	0.478689	0.104897	0.303382	AD	10	6
limited cutaneous systemic sclerosis	45	0.0151573	0.493243	0.10048	0.270707	AD	5	1
vertebral anomalies and variable endocrine and T-cell dysfunction	44	0.00968142	0.477124	0.062889	0.34778	AA	9	0
pediatric systemic lupus erythematosus	44	0.0126811	0.502582	0.099078	0.32981	AD	13	0
Crohn disease	44	0.0054761	0.472492	0.0987052	0.331924	AD	7	6
transient neonatal diabetes mellitus	43	0.012609	0.481848	0.0590643	0.406423	AA	15	0
intrahepatic cholestasis of pregnancy	42	0.0138654	0.478689	0.0664327	0.30662	AA	9	0
complement component 4a deficiency	42	0.00566854	0.470968	0.0948599	0.393728	AA	1	2
pseudohypoparathyroidism type 1C	41	0.00689679	0.494078	0.109368	0.4	AA	3	1
immunodeficiency 99 with hypogammaglobulinemia and autoimmune cytopenias	41	0.00745635	0.4687	0.101815	0.430488	AA	4	1
immunoglobulin A deficiency 2	41	0.00492282	0.469453	0.115565	0.517073	AA	4	1
chilblain lupus 1	41	0.0107709	0.477124	0.0894358	0.336585	AD	6	4
psoriasis 14,pustular	40	0.00315704	0.481054	0.106439	0.425641	CA	8	2
primary sclerosing cholangitis	40	0.0126651	0.495756	0.062645	0.335897	AD	12	0
autoimmune disease, susceptibility to, 1	39	0.00382106	0.482645	0.0732813	0.481781	AA	9	0
Krabbe disease	39	0.0169953	0.488294	0.057092	0.252362	AA	11	7
autoimmune lymphoproliferative syndrome due to CTLA4 haploinsuffiency	39	0.00148332	0.454829	0.114225	0.582996	AD	3	1
immunodeficiency, common variable, 2	39	0.00367485	0.449923	0.105303	0.48583	AD	3	1
STAT3-related early-onset multisystem autoimmune disease	38	0.00441813	0.470968	0.0648927	0.401138	AD	9	0
reactive arthritis	38	0.00183792	0.443769	0.10441	0.502134	AD	4	1
Aicardi-Goutieres syndrome 1	37	0.008121	0.459843	0.0837304	0.369369	AID	6	4
Bruton-type agammaglobulinemia	37	0.00335948	0.464229	0.105228	0.486486	AA	3	1
Hashimoto thyroiditis	37	0.00119283	0.448541	0.109257	0.611111	AD	3	1
immunodeficiency due to MASP-2 deficiency	37	0.00307596	0.447853	0.083215	0.45045	AA	1	2
diabetic ketoacidosis	36	0.00376047	0.479475	0.0678127	0.473016	AA	9	0
severe combined immunodeficiency,autosomal recessive,T cell-negative,B cell-negative,NK cell-positive	36	0.00688265	0.472492	0.0807697	0.38254	AA	6	1
Spondyloarthropathy, susceptibility to, 1	36	0.00158004	0.435171	0.0998633	0.514286	AA	4	1
T-B+ severe combined immunodeficiency due to IL-7Ralpha deficiency	35	0.00753651	0.478689	0.0821024	0.339496	AA	3	1
neonatal inflammatory skin and bowel disease	35	0.0169764	0.462025	0.0501914	0.226891	AID	12	0
neonatal diabetes mellitus with congenital hypothyroidism	34	0.00634708	0.471729	0.0566685	0.458111	AA	9	0
Landau-Kleffner syndrome	34	0.0131015	0.467949	0.0367049	0.390374	AA	15	3
immunodeficiency, common variable, 12	34	0.0035228	0.482645	0.0663471	0.479501	AD	9	0
mucocutaneous ulceration,chronic	34	0.00862894	0.477124	0.0594541	0.356506	AID	9	0
Gitelman syndrome	33	0.0172684	0.462025	0.0329386	0.439394	AA	15	3
immune dysregulation-polyendocrinopathy-enteropathy-X-linked syndrome	33	0.00362358	0.458399	0.0730727	0.38447	AD	9	0
type 1 diabetes mellitus 20	33	0.00375003	0.436472	0.0428642	0.441288	AD	9	0
granulomatosis with polyangiitis	33	0.00379125	0.462025	0.0906869	0.484848	AD	3	1
complement component C1s deficiency	32	0.00211827	0.444444	0.0740428	0.520161	AA	1	2
type I complement component 8 deficiency	32	0.00111715	0.451314	0.0897175	0.592742	AA	1	2
immunodeficiency, common variable, 4	32	0.00453736	0.427526	0.0853022	0.514113	AD	3	1
juvenile arthritis due to defect in LACC1	32	0.00289265	0.436472	0.0663564	0.407258	AID	8	2
autoimmune polyendocrine syndrome type 1	31	0.00311216	0.474797	0.075119	0.430108	AD	9	0
aquagenic palmoplantar keratoderma	31	0.00652262	0.429412	0.0243907	0.466667	AA	15	3
hypothyroidism due to TSH receptor mutations	31	0.00392237	0.471729	0.0453357	0.4	AA	13	0
obsolete unclassified myelodysplastic syndrome	31	0.0026288	0.437781	0.0448925	0.445161	AA	9	0
congenital myasthenic syndrome 4B	31	0.00652988	0.439759	0.0270876	0.464516	AA	15	3
complement component 3 deficiency	31	0.00631315	0.474026	0.0774491	0.404301	AA	1	2
Yao syndrome	31	0.0042877	0.448541	0.0683639	0.380645	AID	7	6
systemic lupus erythematosus 17	31	0.00360915	0.474026	0.0733537	0.434409	AD	8	2
Aicardi-Goutieres syndrome 3	30	0.0142594	0.426277	0.0310235	0.232184	AID	6	4
familial gestational hyperthyroidism	30	0.00363322	0.467949	0.0449616	0.4	AA	13	0
gne myopathy	30	0.0167561	0.464968	0.0356636	0.232184	AD	11	7
combined immunodeficiency due to partial RAG1 deficiency	29	0.00255933	0.439759	0.0712166	0.485222	AA	6	1
familial hyperthyroidism due to mutations in TSH receptor	29	0.00276543	0.460568	0.0397144	0.431034	AA	13	0
Aicardi-Goutieres syndrome 4	29	0.00953053	0.449231	0.0358936	0.391626	AID	6	4
immunodeficiency 25	29	0.000534401	0.444444	0.0908234	0.692118	AA	4	1
immunodeficiency 60	28	0.00205271	0.449231	0.0484019	0.489418	AA	9	0
congenital myasthenic syndrome 16	28	0.0047606	0.421356	0.0218221	0.526455	AA	15	3
thyroid hormone resistance,generalized,autosomal recessive	28	0.00158792	0.452012	0.04873	0.587302	AA	9	0
DDX41-related hematologic malignancy predisposition syndrome	28	0.0111752	0.472492	0.0367132	0.293651	AA	6	4
immunodeficiency 62	28	0.0109828	0.45768	0.033428	0.293651	AA	13	0
immunodeficiency due to CD25 deficiency	28	0.000616744	0.454121	0.0876103	0.65873	AA	3	1
type 1 diabetes mellitus 10	28	0.000633057	0.448541	0.085169	0.634921	AD	3	1
Reynolds syndrome	27	0.00418685	0.445122	0.0339841	0.381766	AD	11	7
multicentric osteolysis,nodulosis,and arthropathy	27	0.0112619	0.447853	0.0290468	0.250712	AA	12	0
Kabuki syndrome 1	27	0.00725501	0.477124	0.0449329	0.353276	AA	14	0
combined immunodeficiency due to CD3gamma deficiency	27	0.00247479	0.437781	0.0778349	0.578348	AA	4	1
Blau syndrome	27	0.00350033	0.438438	0.0617903	0.421652	CA	7	6
immunodeficiency 98 with autoinflammation,X-linked	27	0.00236978	0.471729	0.0697741	0.472934	AA	8	2
immunodeficiency, common variable, 3	27	0.000456706	0.431953	0.0834755	0.703704	AD	3	1
primary biliary cholangitis	27	0.00198535	0.439098	0.0686379	0.444444	AD	8	2
autoimmune lymphoproliferative syndrome	26	0.00641187	0.442424	0.038726	0.243077	AD	12	5
complement component 2 deficiency	26	0.00250809	0.447853	0.0636561	0.547692	AA	1	2
immunodeficiency, common variable, 7	26	0.0012096	0.443769	0.0740119	0.658462	AD	1	2
DEND syndrome	25	0.00339577	0.423188	0.0222707	0.57	AA	15	3
postural orthostatic tachycardia syndrome	25	0.00157851	0.396201	0.0167833	0.6	AD	15	3
autoimmune lymphoproliferative syndrome type 4	25	0.00280939	0.47557	0.0451869	0.416667	AD	12	0
multiple sclerosis	25	0.00118145	0.439098	0.0715962	0.653333	AD	5	1
FADD-related immunodeficiency	25	0.00366066	0.450617	0.0506848	0.346667	AA	12	5
autoinflammatory-pancytopenia syndrome due to DNASE2 deficiency	24	0.00363771	0.443769	0.038091	0.416667	AID	6	4
autoimmune interstitial lung disease-arthritis syndrome	24	0.0035004	0.449231	0.0252105	0.485507	AD	15	3
severe combined immunodeficiency due to DCLRE1C deficiency	24	0.00362952	0.423188	0.0511984	0.503623	AA	6	4
familial cold autoinflammatory syndrome 3	23	0.00227078	0.449923	0.0544581	0.470356	CA	10	6
C1Q deficiency 3	23	0.00126159	0.423803	0.0530423	0.687747	AA	1	2
familial glucocorticoid deficiency	22	0.00378644	0.423188	0.0224337	0.398268	AA	12	7
infantile-onset periodic fever-panniculitis-dermatosis syndrome	22	0.00343686	0.451314	0.0458219	0.4329	AID	1	2
autosomal dominant familial periodic fever	22	0.00292977	0.461295	0.0433334	0.337662	AID	12	5
C1Q deficiency	22	0.0037949	0.4672	0.0538246	0.623377	AA	1	2
Vogt-Koyanagi-Harada disease	22	0.00164873	0.449231	0.0548532	0.454545	AD	3	5
subcutaneous panniculitis-like T-cell lymphoma	22	0.00125868	0.439759	0.0602306	0.463203	AA	8	6
bullous pemphigoid	22	0.000307158	0.435171	0.0682855	0.78355	AD	5	1
autoinflammation-PLCG2-associated antibody deficiency-immune dysregulation	22	0.00192831	0.445122	0.0521623	0.471861	AID	10	6
autosomal dominant severe congenital neutropenia	22	0.00586703	0.440422	0.0296192	0.242424	AA	9	0
congenital myasthenic syndrome 3C	22	0.00206792	0.430678	0.0215233	0.683983	AA	15	3
congenital myasthenic syndrome 2A	21	0.00170769	0.408392	0.0187986	0.738095	AA	15	3
hereditary angioedema type 1	21	0.000806855	0.41954	0.0523112	0.742857	AA	1	2
autoinflammatory syndrome,familial,X-linked,Behcet-like 2	20	0.00178261	0.433234	0.0407218	0.5	AID	9	0
Majeed syndrome	20	0.00241971	0.426277	0.0243229	0.457895	AID	11	7
myasthenic syndrome,congenital,1B,fast-channel	20	0.00216727	0.384717	0.0141485	0.726316	AA	15	3
immunodeficiency, common variable, 14	20	0.00144906	0.435821	0.0337787	0.5	AD	9	0
autoimmune pulmonary alveolar proteinosis	20	0.000286202	0.430678	0.0621695	0.8	AD	5	1
ulcerative colitis	20	0.0015933	0.421356	0.0402612	0.410526	AD	8	6
proteasome-associated autoinflammatory syndrome 3	20	0.00793239	0.437781	0.0285061	0.252632	AID	8	2
proteasome-associated autoinflammatory syndrome 1	20	0.0017127	0.432593	0.050576	0.473684	AID	8	2
mevalonate kinase deficiency	19	0.00131996	0.420749	0.0255861	0.567251	AID	11	7
bone marrow failure and diabetes mellitus syndrome	19	0.0050448	0.425656	0.0210924	0.374269	AA	6	4
Cowden syndrome 7	19	0.00336647	0.422576	0.0190646	0.502924	AA	15	3
spondyloepiphyseal dysplasia tarda	19	0.00429703	0.431953	0.0173677	0.45614	AA	15	3
psoriasis 2	19	0.0117666	0.443096	0.0304056	0.187135	AD	12	5
alopecia areata 1	19	0.00241567	0.41774	0.0246319	0.368421	AA	9	0
sarcoidosis	19	0.000220978	0.428781	0.0601925	0.830409	CA	5	1
C1 inhibitor deficiency	19	0.000475781	0.398907	0.0462722	0.80117	AA	1	2
congenital myasthenic syndrome 2C	19	0.0013392	0.390897	0.0152311	0.754386	AA	15	3
Pelger-Huet-like anomaly and episodic fever with abdominal pain	18	0.000460362	0.439759	0.0328575	0.588235	AID	9	0
hyperimmunoglobulinemia D with periodic fever	18	0.00152898	0.424419	0.026094	0.555556	AID	11	7
inflammatory skin and bowel disease,neonatal,2	18	0.00109731	0.41774	0.0252072	0.444444	AID	12	0
nonsyndromic congenital nail disorder 1	18	0.00552813	0.437126	0.0238913	0.490196	AA	12	0
Aicardi-Goutieres syndrome 5	18	0.00154819	0.424419	0.0378222	0.522876	AID	6	4
chilblain lupus 2	18	0.00154819	0.424419	0.0378222	0.522876	AD	6	4
pulmonary venoocclusive disease 2	18	0.0065173	0.441088	0.0477636	0.411765	AA	12	1
paroxysmal nocturnal hemoglobinuria	18	0.00217809	0.401099	0.0171557	0.437908	AD	11	7
diabetes mellitus,transient neonatal,3	18	0.000275847	0.384211	0.0142903	0.862745	AA	15	3
maturity-onset diabetes of the young type 13	18	0.000275847	0.384211	0.0142903	0.862745	AA	15	3
autoinflammatory disease,multisystem,with immune dysregulation,X-linked	18	0.0105367	0.442424	0.0278874	0.169935	AID	3	3
congenital myasthenic syndrome 1A	18	0.000941825	0.363184	0.0105809	0.75817	AA	15	3
pancytopenia due to IKZF1 mutations	17	0.00146944	0.423803	0.0274404	0.558824	AD	9	0
idiopathic CD4 lymphocytopenia	17	0.00299238	0.383202	0.0106832	0.389706	AA	15	3
autoimmune disease,multisystem,infantile-onset,3	17	0.00150377	0.435171	0.0481601	0.544118	AD	12	1
periodic fever-infantile enterocolitis-autoinflammatory syndrome	17	0.00121313	0.421965	0.0396109	0.529412	AID	8	2
Singleton-Merten syndrome 2	17	0.000467041	0.425036	0.0434081	0.602941	AID	8	2
takayasu arteritis	17	0.000930645	0.4	0.0444689	0.448529	AD	8	1
immunodeficiency 97 with autoinflammation	17	0.00299464	0.420749	0.0353426	0.360294	AA	12	7
immunodeficiency 57	17	0.00263167	0.41954	0.017272	0.316176	AID	12	5
autoinflammation with episodic fever and lymphadenopathy	17	0.00267703	0.415954	0.0158975	0.294118	AID	12	5
lysinuric protein intolerance	16	0.000440311	0.378729	0.0120809	0.708333	AA	15	3
hypocomplementemic urticarial vasculitis	16	0.00113909	0.41954	0.0233571	0.491667	AD	6	4
epilepsy,progressive myoclonic,11	16	0.00192547	0.425036	0.0188195	0.383333	AA	12	0
Aicardi-Goutieres syndrome 6	16	0.0012576	0.393001	0.024654	0.433333	AID	6	4
macrothrombocytopenia-lymphedema-developmental delay-facial dysmorphism-camptodactyly syndrome	16	0.00823585	0.388815	0.0114057	0.308333	AID	12	3
familial cold autoinflammatory syndrome 4	16	0.000960086	0.401651	0.0341575	0.516667	AID	8	2
mevalonic aciduria	15	0.000472004	0.390897	0.014341	0.695238	AID	11	7
autosomal systemic lupus erythematosus type 16	15	0.000864893	0.418938	0.0250563	0.514286	AD	6	4
combined immunodeficiency due to STK4 deficiency	15	0.00125494	0.418338	0.0184593	0.438095	AA	12	0
isolated thyroid-stimulating hormone deficiency	15	0.00446513	0.424419	0.0216704	0.542857	AA	12	0
chronic recurrent multifocal osteomyelitis 3	15	0.000665635	0.430678	0.0368033	0.419048	AID	8	6
gastrointestinal defects and immunodeficiency syndrome 1	15	0.000491284	0.372449	0.0115567	0.580952	AA	11	7
pseudohypoparathyroidism type 1B	15	0.00129223	0.385224	0.0133975	0.495238	AA	12	3
Guillain-Barre syndrome	15	0.00138706	0.439098	0.0221506	0.533333	AD	12	0
immunodeficiency 81	15	0.000191927	0.384717	0.0430956	0.619048	AA	12	1
autoinflammation with arthritis and dyskeratosis	15	0.00116581	0.379221	0.0255299	0.447619	AID	8	2
progressive pseudorheumatoid arthropathy of childhood	14	0.000859911	0.439759	0.0234682	0.483516	AA	12	5
Guillain-Barre syndrome,familial	14	0.0013096	0.437126	0.0205712	0.538462	AD	12	0
familial cold autoinflammatory syndrome 1	14	0.00061676	0.401099	0.0248636	0.703297	AID	7	6
Muckle-Wells syndrome	14	0.000268451	0.409537	0.0275701	0.769231	AID	7	6
CINCA syndrome	14	0.000676904	0.411848	0.0260735	0.714286	CA	7	6
immunodeficiency 23	14	0.00322588	0.393531	0.0118196	0.417582	AA	11	7
prolidase deficiency	14	0.00374784	0.399453	0.0157308	0.307692	AA	12	2
Aicardi-Goutieres syndrome 2	14	0.00128665	0.41954	0.0167969	0.505495	AID	6	4
cryopyrin-associated periodic syndrome	14	0.00055424	0.398363	0.0223676	0.681319	AID	7	6
autosomal recessive limb-girdle muscular dystrophy type 2Q	13	0.007554	0.391421	0.0123061	0.435897	AA	12	0
acute inflammatory demyelinating polyradiculoneuropathy	13	0.000972562	0.421356	0.0165324	0.538462	AD	12	0
autoimmune enteropathy and endocrinopathy - susceptibility to chronic infections syndrome	13	0.000556606	0.429412	0.0254891	0.602564	AD	9	0
acquired partial lipodystrophy	13	0.00230774	0.435821	0.0184887	0.397436	AA	15	3
familial cold autoinflammatory syndrome	13	0.000226688	0.406685	0.0258226	0.807692	AID	7	6
immunodeficiency 102	13	0.00198905	0.410112	0.0283263	0.320513	AA	12	1
C1Q deficiency 2	13	0.00202592	0.381699	0.0121028	0.205128	AA	12	0
sterile multifocal osteomyelitis with periostitis and pustulosis	13	0.000438795	0.426277	0.0307083	0.474359	AID	8	6
autoimmune lymphoproliferative syndrome type 1	13	0.00139109	0.407821	0.0151693	0.423077	AD	12	5
Schimke immuno-osseous dysplasia	13	0.00137925	0.380208	0.0141403	0.474359	AA	6	4
severe combined immunodeficiency,autosomal recessive,T cell-negative,B cell-negative,NK cell-negative,due to adenosine deaminase deficiency	12	0.000548277	0.398907	0.0210705	0.454545	AA	6	4
Singleton-Merten syndrome 1	12	0.000162016	0.404432	0.0297547	0.742424	AID	8	2
psoriasis 15, pustular, susceptibility to	12	0.000806882	0.380208	0.00920369	0.681818	AD	15	3
multiple endocrine neoplasia type 4	12	0.00367456	0.398907	0.0137974	0.424242	AA	12	0
autoinflammatory disease,X-linked	12	0.000544613	0.414773	0.0261293	0.409091	AID	12	5
IL21-related infantile inflammatory bowel disease	12	0.00134186	0.429412	0.0294719	0.348485	AD	12	1
STING-associated vasculopathy with onset in infancy	12	0.000281724	0.415954	0.0307607	0.560606	CA	8	2
Aicardi-Goutieres syndrome 7	11	7.52e-05	0.381699	0.0243013	0.763636	AID	8	2
MHC class II deficiency	11	8.03e-05	0.370558	0.0162924	0.618182	AA	9	0
autoimmune lymphoproliferative syndrome type 2B	11	0.00130067	0.376289	0.00787353	0.327273	AD	12	5
proteasome-associated autoinflammatory syndrome 2	11	0.00616968	0.404993	0.00952436	0.127273	AID	12	6
proteasome-associated autoinflammatory syndrome 5	10	0.00277713	0.392473	0.00881376	0.333333	AID	12	2
autosomal dominant vibratory urticaria	10	0.000209026	0.408964	0.0193606	0.533333	AID	12	0
Bannayan-Riley-Ruvalcaba syndrome	10	0.000821757	0.364544	0.00649703	0.288889	AA	12	0
syndromic multisystem autoimmune disease due to ITCH deficiency	10	0.000973855	0.365457	0.0166781	0.333333	AA	12	2
autoimmune lymphoproliferative syndrome type 2A	10	0.00110409	0.386755	0.0132144	0.355556	AD	12	5
X-linked diffuse leiomyomatosis-Alport syndrome	9	0.00447178	0.400549	0.0109433	0.25	AA	12	3
pseudohypoparathyroidism type 1A	9	0.000121013	0.369153	0.00997397	0.694444	AA	12	5
Nijmegen breakage syndrome	9	0.000103838	0.365457	0.0141739	0.666667	AA	6	4
X-linked reticulate pigmentary disorder	9	5.21e-05	0.358722	0.0116868	0.861111	AID	6	4
hypoinsulinemic hypoglycemia and body hemihypertrophy	8	0.000414246	0.399453	0.0103119	0.5	AA	12	7
severe combined immunodeficiency due to LCK deficiency	8	1.97e-05	0.378729	0.0253978	0.892857	AA	12	1
familial Mediterranean fever	8	9.38e-06	0.371501	0.0164246	0.928571	CA	8	2
autosomal recessive familial Mediterranean fever	8	9.38e-06	0.371501	0.0164246	0.928571	AID	8	2
sweet syndrome	8	9.38e-06	0.371501	0.0164246	0.928571	AID	8	2
recessive mitochondrial ataxia syndrome	8	3.3e-05	0.350962	0.00914739	0.857143	AA	6	4
chronic neurovisceral acid sphingomyelinase deficiency	8	0.00024836	0.368222	0.00755447	0.75	AA	12	7
isolated neonatal sclerosing cholangitis	7	0.00021025	0.378238	0.00707072	0.52381	AA	12	0
preeclampsia	7	0.000158678	0.362733	0.0063853	0.428571	AA	12	0
congenital sideroblastic anemia-B-cell immunodeficiency-periodic fever-developmental delay syndrome	7	4.05e-05	0.358722	0.00702003	0.761905	AID	12	4
X-linked immunodeficiency with magnesium defect,Epstein-Barr virus infection and neoplasia	7	0.000604259	0.335247	0.00335279	0.619048	AA	12	3
immunodeficiency 64	7	0.000280846	0.387268	0.0113853	0.428571	AA	12	5
familial Mediterranean fever,autosomal dominant	7	0	0.369153	0.0152178	1	AID	8	2
congenital myasthenic syndrome 5	7	0.000680833	0.375804	0.00859131	0.285714	AA	15	3
immunodeficiency 63 with lymphoproliferation and autoimmunity	7	9.81e-05	0.411848	0.0170172	0.428571	AA	12	5
congenital myasthenic syndrome 11	7	0.000283691	0.347206	0.0038377	0.619048	AA	12	3
idiopathic aplastic anemia	7	0.00716945	0.3827	0.0108251	0.142857	AA	12	5
nonimmune chronic idiopathic neutropenia of adults	6	1.92e-05	0.357405	0.00814836	0.666667	AA	9	0
sneddon syndrome	6	0.000337309	0.392473	0.00832179	0.4	AD	12	4
vasculitis due to ADA2 deficiency	6	0.000257817	0.406685	0.0103638	0.466667	AID	12	4
immunodeficiency, common variable, 1	6	7.11e-05	0.382199	0.0163613	0.733333	AD	12	1
congenital myasthenic syndrome 15	6	0.00111713	0.361386	0.00695137	0.2	AA	12	7
acromegaly	6	3.26e-05	0.369153	0.00746534	0.8	AD	12	5
autoinflammatory syndrome,familial,Behcet-like 1	6	0.00022732	0.381699	0.0110852	0.333333	AID	12	6
immunodeficiency 78 with autoimmunity and developmental delay	6	0.00345315	0.35054	0.00502836	0.666667	AA	12	2
autoimmune hemolytic anemia-autoimmune thrombocytopenia-primary immunodeficiency syndrome	6	0.00345315	0.35054	0.00502836	0.666667	AA	12	2
pseudo-TORCH syndrome 2	6	0.000240574	0.356098	0.00645521	0.266667	AID	12	2
X-linked lymphoproliferative disease due to XIAP deficiency	6	0.0013622	0.336018	0.00484602	0.2	AID	12	6
congenital myasthenic syndrome 6	6	0	0.327354	0.00321754	1	AA	12	3
MASS syndrome	6	6.96e-05	0.396201	0.010078	0.466667	AD	12	0
Aicardi-Goutieres syndrome 8	6	2.6e-05	0.365457	0.00835472	0.933333	AID	12	4
myofibrillar myopathy 2	5	0.00150685	0.365	0.00404192	0.3	AA	12	0
alpha 1-antitrypsin deficiency	5	0.000330484	0.396201	0.00937649	0.2	AA	12	2
Hailey-Hailey disease	5	2.06e-05	0.324084	0.00293384	0.9	AD	12	3
autoinflammatory syndrome with pyogenic bacterial infection and amylopectinosis	5	0.000182249	0.378238	0.0071423	0.5	AID	12	5
polyglucosan body myopathy 1 with or without immunodeficiency	5	0.000182249	0.378238	0.0071423	0.5	AID	12	5
surfactant metabolism dysfunction,pulmonary,5	5	1.33e-05	0.372925	0.0122663	0.8	AA	12	0
congenital myasthenic syndrome 10	5	9.72e-05	0.314316	0.00135776	0.3	AA	12	3
autoimmune lymphoproliferative syndrome,type III caused by mutation in PRKCD	5	0.000186689	0.4	0.00971528	0.6	AD	12	5
combined immunodeficiency and megaloblastic anemia with or without hyperhomocysteinemia	5	0.000217488	0.356532	0.0044694	0.5	AA	12	7
proteasome-associated autoinflammatory syndrome 4	5	0.00190455	0.367758	0.00476723	0.3	AID	12	6
autoinflammation,immune dysregulation,and eosinophilia	5	0.000465839	0.379221	0.00889992	0.4	AID	12	0
type 1 diabetes mellitus 2	4	0	0.376774	0.00692613	1	AD	12	0
immunodeficiency 87 and autoimmunity	4	0.000194562	0.351384	0.00287949	0.833333	AA	12	3
combined immunodeficiency due to STIM1 deficiency	4	0	0.320175	0.00222042	1	AA	12	3
hereditary pulmonary alveolar proteinosis	4	0	0.371029	0.00920949	1	AA	12	0
immunodeficiency, common variable, 6	4	0	0.361834	0.0142843	1	AD	12	1
proteosome-associated autoinflammatory syndrome	4	0.000128216	0.311966	0.000626969	0.5	AID	12	6
symptomatic form of fragile X syndrome in female carrier	4	3e-05	0.346382	0.00409482	0.5	AA	12	4
Spondyloenchondrodysplasia with immune dysregulation	3	0	0.375804	0.00953951	1	AA	12	6
inflammatory skin and bowel disease,neonatal,1	3	2.8e-05	0.356098	0.00436394	0.333333	AID	12	0
neonatal ichthyosis-sclerosing cholangitis syndrome	3	0.000246342	0.328459	0.00179562	0.333333	AA	12	3
VEXAS syndrome	3	0.000276069	0.370558	0.00623997	0	CA	12	7
combined immunodeficiency due to DOCK8 deficiency	3	0	0.328459	0.00173635	1	AA	12	3
autoinflammatory syndrome with immunodeficiency	3	0.000105058	0.356098	0.00648921	0	AID	12	1
hepatitis, fulminant viral, susceptibility to	3	0.000626916	0.357405	0.00525093	0.333333	AA	12	3
Cernunnos-XLF deficiency	3	0	0.338355	0.00416518	1	AA	6	4
juvenile-onset diabetes mellitus-central and peripheral neurodegeneration syndrome	3	4.37e-05	0.342723	0.00290198	0.333333	AA	12	2
immunodeficiency 72 with autoinflammation	3	4.08e-05	0.335247	0.00382759	0.333333	AID	12	1
immunodeficiency 36	3	3.73e-05	0.358282	0.00406734	0	AA	12	7
immunodeficiency 27A	3	0.000178409	0.367296	0.00483653	0	AA	12	5
platelet abnormalities with eosinophilia and immune-mediated inflammatory disease	2	7.85e-06	0.309979	0.000959381	0	AID	12	0
Tn polyagglutination syndrome	2	1.72e-05	0.317391	0.000965941	0	AA	12	7
purine nucleoside phosphorylase deficiency	2	0	0.323367	0.00180993	1	AA	12	4
myasthenic syndrome,congenital,22	2	0	0.260018	0.000272005	1	AA	12	2
immunodeficiency 89 and autoimmunity	1	0	0.307368	0.0008224	0	AA	12	5
Wiskott-Aldrich syndrome	1	0	0.28023	0.000308522	0	AID	12	3
Rh deficiency syndrome	1	0	0.31636	0.000890978	0	AA	12	3
microcephaly,short stature,and impaired glucose metabolism 1	1	0	0.317737	0.000964626	0	AA	12	7
immunodeficiency, common variable, 5	1	0	0.334862	0.00359422	0	AD	12	2
interstitial lung disease 2	1	0	0.27704	0.000292791	0	AD	12	5
periodic fever,immunodeficiency,and thrombocytopenia syndrome	1	0	0.281581	0.000332874	0	AID	12	0

## Sheet: Trans-DN-Similarity
ID	Scleroderma_with_Pulmonary_Hypertension_PBMC	Behcet_Disease_PBMC	Axial_Spondyloarthropathy_Blood	PolyRF-_Juvenile_Idiopathic_Arthritis_PBMC_merged	Behcet_Disease_Blood	Narcolepsy_Blood	Behcet_Disease_Vascular_Blood	Polyrticular_Juvenile_Idiopathic_Arthritis_PBMC_merged	Glomerulonephritis_Blood	Rheumatoid_Arthritis_Blood	Pauciarticular_Juvenile_Idiopathic_Arthritis_PBMC	Behcet_Disease_Mucocutaneous_Blood	Systemic_Lupus_Erythematosus_PBMC_merged	Psoriasis_and_Atopic_Dermatitis_Skin_merged	Chronic_Hepatitis_C_Blood	Multiple_Sclerosis_and_Psoriasis_PBMC	Chronic_Hepatitis_B_PBMC	Behcet_Disease_Complex_Blood	Psoriasis_Blood	PFAPA_Syndrome_Blood	Type_1_Diabetes_Mellitus_Blood	Multiple_Sclerosis_PBMC_merged	Sarcoidosis_PBMC	Scleroderma_without_Pulmonary_Hypertension_PBMC	Rheumatoid_Arthritis_PBMC	Alopecia_Areata_Skin_merged	Alopecia_Universalis_Skin	Type_1_Diabetes_Mellitus_PBMC_merged	Vitiligo_Perilesional_Skin	Vitiligo_Lesional_Skin	Hidradenitis_Suppurativa_Skin	Psoriasis_PBMC	Hyperimmunoglobulinemia_D_with_Periodic_Fever_PBMC	Flare_PFAPA_Syndrome_Blood	Idiopathic_Chronic_Fatigue_Blood	Primary_Myelofibrosis_Blood	Oligoarthritis_juvenile_Idiopathic_Arthritis_PBMC_merged	Familial_Hemophagocytic_Lymphohistiocytosis_PBMC	Systemic_Juvenile_Idiopathic_Arthritis_PBMC_merged	Alopecia_Totalis_Skin	Sarcoidosis_Blood	Psoriasis_skin_merged	PolyRF+_Juvenile_Idiopathic_Arthritis_PBMC	Chronic_Fatigue_Syndrome_PBMC	Chronic_B-Lymphocytic_Leukemia_Blood	Enthesitis-Related_Arthritis_PBMC	Autosomal_Dominant_Familial_Periodic_Fever_PBMC	Pyogenic_Arthritis-Pyoderma_Gangrenosum_Acne_Syndromes_PBMC	Scleroderma_Blood
Scleroderma_with_Pulmonary_Hypertension_PBMC	1	0.541325	0.522026	0.523426	0.569297	0.477126	0.555709	0.417628	0.547516	0.527028	0.48938	0.500648	0.553506	0.451189	0.509465	0.555548	0.515455	0.549998	0.484642	0.568627	0.492209	0.590187	0.547819	0.499717	0.540896	0.529848	0.557013	0.518852	0.520101	0.518654	0.543899	0.504317	0.544589	0.462586	0.476711	0.478593	0.462882	0.508279	0.463608	0.558344	0.488494	0.56866	0.476276	0.530577	0.552276	0.57042	0.527191	0.514938	0.533942
Behcet_Disease_PBMC	0.541325	1	0.48485	0.456764	0.528939	0.535361	0.553958	0.360689	0.498536	0.493288	0.431862	0.531611	0.545343	0.449323	0.435619	0.459998	0.453819	0.523426	0.403049	0.553278	0.510326	0.501622	0.566847	0.528384	0.471137	0.440498	0.517905	0.385561	0.383533	0.507332	0.537536	0.426266	0.499186	0.473547	0.618806	0.513038	0.383595	0.502835	0.486276	0.552079	0.367581	0.530912	0.469823	0.517399	0.506003	0.428871	0.469035	0.492668	0.492908
Axial_Spondyloarthropathy_Blood	0.522026	0.48485	1	0.483494	0.538797	0.547093	0.582028	0.526914	0.595983	0.520558	0.495671	0.510813	0.586286	0.412543	0.536038	0.479254	0.506901	0.505508	0.404726	0.518926	0.556523	0.529019	0.513332	0.407636	0.524797	0.497186	0.483424	0.525162	0.454377	0.527117	0.572655	0.560972	0.488137	0.455829	0.501788	0.458367	0.546121	0.498195	0.49925	0.526116	0.485876	0.502101	0.42144	0.510519	0.481662	0.488123	0.496097	0.54088	0.477761
PolyRF-_Juvenile_Idiopathic_Arthritis_PBMC_merged	0.523426	0.456764	0.483494	1	0.470171	0.500176	0.509998	0.42403	0.488981	0.478071	0.461338	0.418007	0.539374	0.44736	0.500282	0.4456	0.492948	0.477977	0.39162	0.44104	0.507217	0.483778	0.504354	0.37241	0.464833	0.426527	0.477195	0.421821	0.449955	0.468686	0.482446	0.450324	0.464326	0.422333	0.431678	0.448155	0.673865	0.462148	0.51201	0.434105	0.460406	0.460074	0.718984	0.450633	0.398557	0.425842	0.447354	0.53308	0.460952
Behcet_Disease_Blood	0.569297	0.528939	0.538797	0.470171	1	0.538831	0.623786	0.491634	0.569438	0.55384	0.507134	0.546497	0.597721	0.467978	0.626411	0.513296	0.544471	0.680419	0.431069	0.571342	0.523606	0.54996	0.540165	0.466162	0.540196	0.584353	0.509044	0.525179	0.527236	0.588235	0.56294	0.548183	0.528852	0.467402	0.509825	0.45289	0.495739	0.549459	0.528258	0.538153	0.55397	0.539791	0.511328	0.593302	0.560649	0.49819	0.570227	0.560004	0.50046
Narcolepsy_Blood	0.477126	0.535361	0.547093	0.500176	0.538831	1	0.562518	0.442924	0.523341	0.537886	0.440572	0.531223	0.54377	0.456817	0.515905	0.491547	0.482432	0.509742	0.413875	0.521192	0.498672	0.505435	0.548011	0.466033	0.517459	0.507736	0.499158	0.44872	0.455763	0.487907	0.484044	0.479489	0.545493	0.439681	0.480129	0.387163	0.489672	0.487393	0.499768	0.516187	0.487088	0.494171	0.474813	0.471911	0.493279	0.459601	0.483987	0.507026	0.459302
Behcet_Disease_Vascular_Blood	0.555709	0.553958	0.582028	0.509998	0.623786	0.562518	1	0.529701	0.573056	0.554652	0.537882	0.575501	0.581547	0.490659	0.557299	0.491392	0.574918	0.59246	0.428208	0.589583	0.563404	0.611066	0.548179	0.489496	0.55882	0.563191	0.513725	0.518407	0.519861	0.604037	0.585858	0.550286	0.541357	0.479472	0.532267	0.450417	0.468118	0.525291	0.541134	0.542035	0.5015	0.540646	0.494499	0.543299	0.510999	0.531339	0.533434	0.588621	0.471006
Polyrticular_Juvenile_Idiopathic_Arthritis_PBMC_merged	0.417628	0.360689	0.526914	0.42403	0.491634	0.442924	0.529701	1	0.509941	0.491684	0.560168	0.393755	0.49437	0.417459	0.50351	0.355095	0.491651	0.439287	0.354654	0.450392	0.530852	0.489508	0.443617	0.342252	0.449606	0.451849	0.405741	0.435264	0.431864	0.459358	0.46204	0.545431	0.390002	0.387582	0.378385	0.374564	0.538575	0.495184	0.524707	0.404747	0.455593	0.417342	0.388695	0.451054	0.457823	0.44485	0.491115	0.435029	0.405444
Glomerulonephritis_Blood	0.547516	0.498536	0.595983	0.488981	0.569438	0.523341	0.573056	0.509941	1	0.55425	0.507086	0.505029	0.567329	0.458548	0.524281	0.506164	0.546638	0.584144	0.410156	0.54991	0.550619	0.574996	0.5033	0.488058	0.545865	0.574544	0.551735	0.518207	0.48372	0.547829	0.540496	0.55439	0.531214	0.489613	0.63408	0.395597	0.47848	0.489754	0.483126	0.526809	0.523099	0.523944	0.498491	0.504234	0.554698	0.489919	0.501037	0.598938	0.524453
Rheumatoid_Arthritis_Blood	0.527028	0.493288	0.520558	0.478071	0.55384	0.537886	0.554652	0.491684	0.55425	1	0.449978	0.502872	0.565475	0.447633	0.551356	0.508493	0.521157	0.535233	0.410697	0.534486	0.530114	0.515791	0.548864	0.42682	0.573956	0.495988	0.515519	0.50927	0.500429	0.529452	0.495833	0.533525	0.503499	0.446308	0.510452	0.415358	0.572478	0.530264	0.486637	0.518053	0.4875	0.546949	0.476453	0.504824	0.507021	0.48735	0.516498	0.52375	0.505023
Pauciarticular_Juvenile_Idiopathic_Arthritis_PBMC	0.48938	0.431862	0.495671	0.461338	0.507134	0.440572	0.537882	0.560168	0.507086	0.449978	1	0.440212	0.540275	0.447093	0.474751	0.416646	0.473922	0.427996	0.41443	0.466103	0.491173	0.462325	0.52515	0.399441	0.449215	0.449016	0.44621	0.462852	0.418046	0.472105	0.462626	0.498754	0.462092	0.462772	0.39994	0.483206	0.553015	0.488406	0.483856	0.445261	0.467745	0.429456	0.423523	0.442315	0.441713	0.493549	0.50406	0.481982	0.470231
Behcet_Disease_Mucocutaneous_Blood	0.500648	0.531611	0.510813	0.418007	0.546497	0.531223	0.575501	0.393755	0.505029	0.502872	0.440212	1	0.535184	0.392812	0.476694	0.449761	0.469048	0.487379	0.420545	0.548903	0.479153	0.507535	0.516939	0.473407	0.520614	0.498645	0.489215	0.467352	0.422496	0.472706	0.50414	0.468683	0.522182	0.436437	0.488286	0.401645	0.395997	0.469435	0.467939	0.516279	0.463131	0.497004	0.449504	0.460932	0.469463	0.438099	0.438279	0.464603	0.461627
Systemic_Lupus_Erythematosus_PBMC_merged	0.553506	0.545343	0.586286	0.539374	0.597721	0.54377	0.581547	0.49437	0.567329	0.565475	0.540275	0.535184	1	0.421698	0.555078	0.536215	0.538079	0.557711	0.414723	0.582063	0.552896	0.569022	0.553086	0.513569	0.521105	0.506031	0.647667	0.547033	0.502462	0.525398	0.549176	0.529104	0.574	0.463683	0.469475	0.513255	0.560526	0.550491	0.533581	0.641146	0.519718	0.586638	0.467127	0.50011	0.52935	0.49541	0.577807	0.567437	0.534038
Psoriasis_and_Atopic_Dermatitis_Skin_merged	0.451189	0.449323	0.412543	0.44736	0.467978	0.456817	0.490659	0.417459	0.458548	0.447633	0.447093	0.392812	0.421698	1	0.545322	0.436073	0.426448	0.434484	0.404296	0.498587	0.491724	0.46359	0.49333	0.393505	0.426504	0.444152	0.44583	0.432564	0.442032	0.450626	0.418166	0.401188	0.420248	0.407689	0.449083	0.409661	0.425123	0.457538	0.447421	0.439924	0.392069	0.396311	0.470637	0.424129	0.430143	0.438453	0.416514	0.485765	0.460304
Chronic_Hepatitis_C_Blood	0.509465	0.435619	0.536038	0.500282	0.626411	0.515905	0.557299	0.50351	0.524281	0.551356	0.474751	0.476694	0.555078	0.545322	1	0.496244	0.537399	0.533799	0.432805	0.485132	0.669229	0.519444	0.484358	0.400366	0.494185	0.514327	0.494241	0.489138	0.458926	0.469823	0.488388	0.504178	0.497798	0.429117	0.489872	0.415695	0.576957	0.49591	0.50464	0.504133	0.473673	0.490491	0.454998	0.546505	0.485904	0.465814	0.458588	0.528313	0.459595
Multiple_Sclerosis_and_Psoriasis_PBMC	0.555548	0.459998	0.479254	0.4456	0.513296	0.491547	0.491392	0.355095	0.506164	0.508493	0.416646	0.449761	0.536215	0.436073	0.496244	1	0.445682	0.48477	0.4239	0.513574	0.48371	0.597582	0.547164	0.421549	0.490499	0.493013	0.49877	0.485319	0.425934	0.430848	0.45384	0.463848	0.48973	0.401057	0.476341	0.41451	0.439936	0.461188	0.425808	0.54302	0.443761	0.543391	0.461189	0.477693	0.489342	0.458068	0.477939	0.527927	0.466708
Chronic_Hepatitis_B_PBMC	0.515455	0.453819	0.506901	0.492948	0.544471	0.482432	0.574918	0.491651	0.546638	0.521157	0.473922	0.469048	0.538079	0.426448	0.537399	0.445682	1	0.5217	0.399055	0.504772	0.511529	0.499644	0.494838	0.426421	0.46991	0.526156	0.475045	0.47646	0.476332	0.488549	0.51362	0.518384	0.483582	0.438404	0.44082	0.437572	0.484395	0.463346	0.497083	0.491337	0.462649	0.449923	0.452767	0.490671	0.480084	0.467954	0.517466	0.499432	0.500544
Behcet_Disease_Complex_Blood	0.549998	0.523426	0.505508	0.477977	0.680419	0.509742	0.59246	0.439287	0.584144	0.535233	0.427996	0.487379	0.557711	0.434484	0.533799	0.48477	0.5217	1	0.401228	0.545399	0.518705	0.530674	0.518599	0.486815	0.512384	0.574228	0.507204	0.555984	0.512069	0.561174	0.560812	0.513827	0.501132	0.459382	0.50499	0.441489	0.459012	0.496509	0.550008	0.529726	0.477767	0.551066	0.482272	0.522356	0.542412	0.487267	0.517803	0.515478	0.531926
Psoriasis_Blood	0.484642	0.403049	0.404726	0.39162	0.431069	0.413875	0.428208	0.354654	0.410156	0.410697	0.41443	0.420545	0.414723	0.404296	0.432805	0.4239	0.399055	0.401228	1	0.415446	0.406433	0.401154	0.416372	0.421791	0.41287	0.412883	0.444405	0.411323	0.491959	0.388992	0.41408	0.389201	0.428824	0.407015	0.395529	0.479948	0.430221	0.417588	0.37141	0.45113	0.41162	0.41397	0.395872	0.475274	0.46098	0.458312	0.415413	0.430155	0.48503
PFAPA_Syndrome_Blood	0.568627	0.553278	0.518926	0.44104	0.571342	0.521192	0.589583	0.450392	0.54991	0.534486	0.466103	0.548903	0.582063	0.498587	0.485132	0.513574	0.504772	0.545399	0.415446	1	0.493263	0.525242	0.600935	0.482586	0.522067	0.47519	0.549015	0.503795	0.468868	0.588703	0.479896	0.493967	0.546314	0.485316	0.562252	0.434125	0.401221	0.535305	0.485135	0.556588	0.470671	0.536796	0.476796	0.508786	0.52909	0.471694	0.523483	0.542216	0.468856
Type_1_Diabetes_Mellitus_Blood	0.492209	0.510326	0.556523	0.507217	0.523606	0.498672	0.563404	0.530852	0.550619	0.530114	0.491173	0.479153	0.552896	0.491724	0.669229	0.48371	0.511529	0.518705	0.406433	0.493263	1	0.517151	0.492807	0.438123	0.507628	0.518338	0.49625	0.449596	0.46071	0.515518	0.495358	0.546489	0.461545	0.438213	0.503919	0.44128	0.533897	0.494476	0.488898	0.485008	0.478541	0.504003	0.439892	0.517566	0.461109	0.442514	0.475788	0.506624	0.459762
Multiple_Sclerosis_PBMC_merged	0.590187	0.501622	0.529019	0.483778	0.54996	0.505435	0.611066	0.489508	0.574996	0.515791	0.462325	0.507535	0.569022	0.46359	0.519444	0.597582	0.499644	0.530674	0.401154	0.525242	0.517151	1	0.504117	0.462727	0.527344	0.532239	0.533232	0.485778	0.496582	0.528703	0.528102	0.535311	0.520401	0.44663	0.537329	0.434244	0.466022	0.524085	0.476376	0.537488	0.475471	0.591642	0.476874	0.523317	0.543336	0.505384	0.470029	0.554215	0.490819
Sarcoidosis_PBMC	0.547819	0.566847	0.513332	0.504354	0.540165	0.548011	0.548179	0.443617	0.5033	0.548864	0.52515	0.516939	0.553086	0.49333	0.484358	0.547164	0.494838	0.518599	0.416372	0.600935	0.492807	0.504117	1	0.518582	0.508517	0.493884	0.518348	0.456405	0.425841	0.491821	0.509094	0.499229	0.52474	0.495861	0.532168	0.513385	0.528343	0.515618	0.515068	0.536311	0.489191	0.526173	0.516445	0.470972	0.512144	0.523453	0.517821	0.531056	0.513173
Scleroderma_without_Pulmonary_Hypertension_PBMC	0.499717	0.528384	0.407636	0.37241	0.466162	0.466033	0.489496	0.342252	0.488058	0.42682	0.399441	0.473407	0.513569	0.393505	0.400366	0.421549	0.426421	0.486815	0.421791	0.482586	0.438123	0.462727	0.518582	1	0.456906	0.456955	0.477893	0.374109	0.385601	0.469479	0.446833	0.404289	0.48524	0.444855	0.434493	0.425173	0.33628	0.409248	0.412292	0.454406	0.390283	0.45913	0.416675	0.458903	0.480061	0.433165	0.431064	0.428619	0.45251
Rheumatoid_Arthritis_PBMC	0.540896	0.471137	0.524797	0.464833	0.540196	0.517459	0.55882	0.449606	0.545865	0.573956	0.449215	0.520614	0.521105	0.426504	0.494185	0.490499	0.46991	0.512384	0.41287	0.522067	0.507628	0.527344	0.508517	0.456906	1	0.519667	0.503357	0.563928	0.486213	0.505791	0.519836	0.5235	0.536091	0.428667	0.518055	0.417375	0.505024	0.515154	0.449108	0.509838	0.437674	0.501948	0.440493	0.495425	0.494653	0.516445	0.474076	0.540217	0.500867
Alopecia_Areata_Skin_merged	0.529848	0.440498	0.497186	0.426527	0.584353	0.507736	0.563191	0.451849	0.574544	0.495988	0.449016	0.498645	0.506031	0.444152	0.514327	0.493013	0.526156	0.574228	0.412883	0.47519	0.518338	0.532239	0.493884	0.456955	0.519667	1	0.523468	0.480684	0.484278	0.504825	0.559085	0.551756	0.520473	0.471825	0.483617	0.398271	0.452487	0.456089	0.465413	0.526113	0.526727	0.511051	0.421506	0.51919	0.529915	0.507303	0.463301	0.494003	0.470498
Alopecia_Universalis_Skin	0.557013	0.517905	0.483424	0.477195	0.509044	0.499158	0.513725	0.405741	0.551735	0.515519	0.44621	0.489215	0.647667	0.44583	0.494241	0.49877	0.475045	0.507204	0.444405	0.549015	0.49625	0.533232	0.518348	0.477893	0.503357	0.523468	1	0.45482	0.434809	0.506931	0.490175	0.465679	0.549851	0.446687	0.479898	0.420894	0.455297	0.478128	0.456586	0.678033	0.499924	0.524184	0.457585	0.457687	0.523481	0.478285	0.479608	0.540587	0.500708
Type_1_Diabetes_Mellitus_PBMC_merged	0.518852	0.385561	0.525162	0.421821	0.525179	0.44872	0.518407	0.435264	0.518207	0.50927	0.462852	0.467352	0.547033	0.432564	0.489138	0.485319	0.47646	0.555984	0.411323	0.503795	0.449596	0.485778	0.456405	0.374109	0.563928	0.480684	0.45482	1	0.534893	0.484049	0.489555	0.520363	0.503483	0.381974	0.454376	0.430275	0.426107	0.505301	0.417534	0.476327	0.445145	0.476446	0.417694	0.480156	0.49205	0.498894	0.518738	0.482281	0.512065
Vitiligo_Perilesional_Skin	0.520101	0.383533	0.454377	0.449955	0.527236	0.455763	0.519861	0.431864	0.48372	0.500429	0.418046	0.422496	0.502462	0.442032	0.458926	0.425934	0.476332	0.512069	0.491959	0.468868	0.46071	0.496582	0.425841	0.385601	0.486213	0.484278	0.434809	0.534893	1	0.664947	0.503604	0.474723	0.472747	0.422837	0.44784	0.415481	0.443324	0.5309	0.438281	0.453749	0.501101	0.435983	0.444576	0.460228	0.520946	0.489683	0.485931	0.46682	0.436315
Vitiligo_Lesional_Skin	0.518654	0.507332	0.527117	0.468686	0.588235	0.487907	0.604037	0.459358	0.547829	0.529452	0.472105	0.472706	0.525398	0.450626	0.469823	0.430848	0.488549	0.561174	0.388992	0.588703	0.515518	0.528703	0.491821	0.469479	0.505791	0.504825	0.506931	0.484049	0.664947	1	0.526946	0.505827	0.475554	0.462234	0.495273	0.425813	0.432989	0.497141	0.523696	0.501097	0.490375	0.481445	0.453155	0.508419	0.530573	0.490846	0.508893	0.509977	0.455286
Hidradenitis_Suppurativa_Skin	0.543899	0.537536	0.572655	0.482446	0.56294	0.484044	0.585858	0.46204	0.540496	0.495833	0.462626	0.50414	0.549176	0.418166	0.488388	0.45384	0.51362	0.560812	0.41408	0.479896	0.495358	0.528102	0.509094	0.446833	0.519836	0.559085	0.490175	0.489555	0.503604	0.526946	1	0.53129	0.496287	0.457376	0.513302	0.492232	0.471642	0.47901	0.510371	0.542359	0.490207	0.48745	0.420496	0.518141	0.490057	0.546013	0.537553	0.513638	0.493483
Psoriasis_PBMC	0.504317	0.426266	0.560972	0.450324	0.548183	0.479489	0.550286	0.545431	0.55439	0.533525	0.498754	0.468683	0.529104	0.401188	0.504178	0.463848	0.518384	0.513827	0.389201	0.493967	0.546489	0.535311	0.499229	0.404289	0.5235	0.551756	0.465679	0.520363	0.474723	0.505827	0.53129	1	0.470374	0.381425	0.489667	0.406431	0.473636	0.50734	0.565615	0.481408	0.488008	0.501912	0.433395	0.483088	0.495512	0.509725	0.519624	0.462086	0.485552
Hyperimmunoglobulinemia_D_with_Periodic_Fever_PBMC	0.544589	0.499186	0.488137	0.464326	0.528852	0.545493	0.541357	0.390002	0.531214	0.503499	0.462092	0.522182	0.574	0.420248	0.497798	0.48973	0.483582	0.501132	0.428824	0.546314	0.461545	0.520401	0.52474	0.48524	0.536091	0.520473	0.549851	0.503483	0.472747	0.475554	0.496287	0.470374	1	0.418351	0.484584	0.429344	0.471835	0.501601	0.47723	0.559207	0.524282	0.541236	0.481518	0.491701	0.545859	0.474088	0.517152	0.5587	0.517266
Flare_PFAPA_Syndrome_Blood	0.462586	0.473547	0.455829	0.422333	0.467402	0.439681	0.479472	0.387582	0.489613	0.446308	0.462772	0.436437	0.463683	0.407689	0.429117	0.401057	0.438404	0.459382	0.407015	0.485316	0.438213	0.44663	0.495861	0.444855	0.428667	0.471825	0.446687	0.381974	0.422837	0.462234	0.457376	0.381425	0.418351	1	0.427565	0.454802	0.46175	0.438856	0.403749	0.444914	0.441207	0.390302	0.388678	0.440757	0.456731	0.494374	0.425506	0.453661	0.424509
Idiopathic_Chronic_Fatigue_Blood	0.476711	0.618806	0.501788	0.431678	0.509825	0.480129	0.532267	0.378385	0.63408	0.510452	0.39994	0.488286	0.469475	0.449083	0.489872	0.476341	0.44082	0.50499	0.395529	0.562252	0.503919	0.537329	0.532168	0.434493	0.518055	0.483617	0.479898	0.454376	0.44784	0.495273	0.513302	0.489667	0.484584	0.427565	1	0.420573	0.400901	0.456969	0.425996	0.480487	0.440797	0.489272	0.467202	0.481255	0.575644	0.460274	0.453663	0.535199	0.42616
Primary_Myelofibrosis_Blood	0.478593	0.513038	0.458367	0.448155	0.45289	0.387163	0.450417	0.374564	0.395597	0.415358	0.483206	0.401645	0.513255	0.409661	0.415695	0.41451	0.437572	0.441489	0.479948	0.434125	0.44128	0.434244	0.513385	0.425173	0.417375	0.398271	0.420894	0.430275	0.415481	0.425813	0.492232	0.406431	0.429344	0.454802	0.420573	1	0.514599	0.427081	0.470759	0.448879	0.439793	0.406243	0.400934	0.421188	0.491951	0.453002	0.511787	0.475669	0.476702
Oligoarthritis_juvenile_Idiopathic_Arthritis_PBMC_merged	0.462882	0.383595	0.546121	0.673865	0.495739	0.489672	0.468118	0.538575	0.47848	0.572478	0.553015	0.395997	0.560526	0.425123	0.576957	0.439936	0.484395	0.459012	0.430221	0.401221	0.533897	0.466022	0.528343	0.33628	0.505024	0.452487	0.455297	0.426107	0.443324	0.432989	0.471642	0.473636	0.471835	0.46175	0.400901	0.514599	1	0.487074	0.487773	0.460613	0.504736	0.492057	0.485462	0.475676	0.3894	0.517674	0.476349	0.53949	0.440674
Familial_Hemophagocytic_Lymphohistiocytosis_PBMC	0.508279	0.502835	0.498195	0.462148	0.549459	0.487393	0.525291	0.495184	0.489754	0.530264	0.488406	0.469435	0.550491	0.457538	0.49591	0.461188	0.463346	0.496509	0.417588	0.535305	0.494476	0.524085	0.515618	0.409248	0.515154	0.456089	0.478128	0.505301	0.5309	0.497141	0.47901	0.50734	0.501601	0.438856	0.456969	0.427081	0.487074	1	0.497872	0.502086	0.427218	0.495268	0.556262	0.511761	0.498672	0.487908	0.513135	0.496147	0.490939
Systemic_Juvenile_Idiopathic_Arthritis_PBMC_merged	0.463608	0.486276	0.49925	0.51201	0.528258	0.499768	0.541134	0.524707	0.483126	0.486637	0.483856	0.467939	0.533581	0.447421	0.50464	0.425808	0.497083	0.550008	0.37141	0.485135	0.488898	0.476376	0.515068	0.412292	0.449108	0.465413	0.456586	0.417534	0.438281	0.523696	0.510371	0.565615	0.47723	0.403749	0.425996	0.470759	0.487773	0.497872	1	0.470641	0.447032	0.475484	0.492232	0.451634	0.458772	0.473238	0.466122	0.521273	0.433108
Alopecia_Totalis_Skin	0.558344	0.552079	0.526116	0.434105	0.538153	0.516187	0.542035	0.404747	0.526809	0.518053	0.445261	0.516279	0.641146	0.439924	0.504133	0.54302	0.491337	0.529726	0.45113	0.556588	0.485008	0.537488	0.536311	0.454406	0.509838	0.526113	0.678033	0.476327	0.453749	0.501097	0.542359	0.481408	0.559207	0.444914	0.480487	0.448879	0.460613	0.502086	0.470641	1	0.481611	0.537896	0.41974	0.493533	0.542145	0.497308	0.488162	0.512311	0.559099
Sarcoidosis_Blood	0.488494	0.367581	0.485876	0.460406	0.55397	0.487088	0.5015	0.455593	0.523099	0.4875	0.467745	0.463131	0.519718	0.392069	0.473673	0.443761	0.462649	0.477767	0.41162	0.470671	0.478541	0.475471	0.489191	0.390283	0.437674	0.526727	0.499924	0.445145	0.501101	0.490375	0.490207	0.488008	0.524282	0.441207	0.440797	0.439793	0.504736	0.427218	0.447032	0.481611	1	0.493711	0.432487	0.457724	0.488701	0.449458	0.492458	0.487819	0.439247
Psoriasis_skin_merged	0.56866	0.530912	0.502101	0.460074	0.539791	0.494171	0.540646	0.417342	0.523944	0.546949	0.429456	0.497004	0.586638	0.396311	0.490491	0.543391	0.449923	0.551066	0.41397	0.536796	0.504003	0.591642	0.526173	0.45913	0.501948	0.511051	0.524184	0.476446	0.435983	0.481445	0.48745	0.501912	0.541236	0.390302	0.489272	0.406243	0.492057	0.495268	0.475484	0.537896	0.493711	1	0.460424	0.48432	0.521971	0.475047	0.461504	0.488012	0.484048
PolyRF+_Juvenile_Idiopathic_Arthritis_PBMC	0.476276	0.469823	0.42144	0.718984	0.511328	0.474813	0.494499	0.388695	0.498491	0.476453	0.423523	0.449504	0.467127	0.470637	0.454998	0.461189	0.452767	0.482272	0.395872	0.476796	0.439892	0.476874	0.516445	0.416675	0.440493	0.421506	0.457585	0.417694	0.444576	0.453155	0.420496	0.433395	0.481518	0.388678	0.467202	0.400934	0.485462	0.556262	0.492232	0.41974	0.432487	0.460424	1	0.451443	0.430491	0.438597	0.465016	0.513377	0.406487
Chronic_Fatigue_Syndrome_PBMC	0.530577	0.517399	0.510519	0.450633	0.593302	0.471911	0.543299	0.451054	0.504234	0.504824	0.442315	0.460932	0.50011	0.424129	0.546505	0.477693	0.490671	0.522356	0.475274	0.508786	0.517566	0.523317	0.470972	0.458903	0.495425	0.51919	0.457687	0.480156	0.460228	0.508419	0.518141	0.483088	0.491701	0.440757	0.481255	0.421188	0.475676	0.511761	0.451634	0.493533	0.457724	0.48432	0.451443	1	0.474645	0.481494	0.458783	0.512905	0.461151
Chronic_B-Lymphocytic_Leukemia_Blood	0.552276	0.506003	0.481662	0.398557	0.560649	0.493279	0.510999	0.457823	0.554698	0.507021	0.441713	0.469463	0.52935	0.430143	0.485904	0.489342	0.480084	0.542412	0.46098	0.52909	0.461109	0.543336	0.512144	0.480061	0.494653	0.529915	0.523481	0.49205	0.520946	0.530573	0.490057	0.495512	0.545859	0.456731	0.575644	0.491951	0.3894	0.498672	0.458772	0.542145	0.488701	0.521971	0.430491	0.474645	1	0.452615	0.505496	0.466946	0.527516
Enthesitis-Related_Arthritis_PBMC	0.57042	0.428871	0.488123	0.425842	0.49819	0.459601	0.531339	0.44485	0.489919	0.48735	0.493549	0.438099	0.49541	0.438453	0.465814	0.458068	0.467954	0.487267	0.458312	0.471694	0.442514	0.505384	0.523453	0.433165	0.516445	0.507303	0.478285	0.498894	0.489683	0.490846	0.546013	0.509725	0.474088	0.494374	0.460274	0.453002	0.517674	0.487908	0.473238	0.497308	0.449458	0.475047	0.438597	0.481494	0.452615	1	0.441123	0.482538	0.489339
Autosomal_Dominant_Familial_Periodic_Fever_PBMC	0.527191	0.469035	0.496097	0.447354	0.570227	0.483987	0.533434	0.491115	0.501037	0.516498	0.50406	0.438279	0.577807	0.416514	0.458588	0.477939	0.517466	0.517803	0.415413	0.523483	0.475788	0.470029	0.517821	0.431064	0.474076	0.463301	0.479608	0.518738	0.485931	0.508893	0.537553	0.519624	0.517152	0.425506	0.453663	0.511787	0.476349	0.513135	0.466122	0.488162	0.492458	0.461504	0.465016	0.458783	0.505496	0.441123	1	0.50653	0.475905
Pyogenic_Arthritis-Pyoderma_Gangrenosum_Acne_Syndromes_PBMC	0.514938	0.492668	0.54088	0.53308	0.560004	0.507026	0.588621	0.435029	0.598938	0.52375	0.481982	0.464603	0.567437	0.485765	0.528313	0.527927	0.499432	0.515478	0.430155	0.542216	0.506624	0.554215	0.531056	0.428619	0.540217	0.494003	0.540587	0.482281	0.46682	0.509977	0.513638	0.462086	0.5587	0.453661	0.535199	0.475669	0.53949	0.496147	0.521273	0.512311	0.487819	0.488012	0.513377	0.512905	0.466946	0.482538	0.50653	1	0.450366
Scleroderma_Blood	0.533942	0.492908	0.477761	0.460952	0.50046	0.459302	0.471006	0.405444	0.524453	0.505023	0.470231	0.461627	0.534038	0.460304	0.459595	0.466708	0.500544	0.531926	0.48503	0.468856	0.459762	0.490819	0.513173	0.45251	0.500867	0.470498	0.500708	0.512065	0.436315	0.455286	0.493483	0.485552	0.517266	0.424509	0.42616	0.476702	0.440674	0.490939	0.433108	0.559099	0.439247	0.484048	0.406487	0.461151	0.527516	0.489339	0.475905	0.450366	1
Acromegaly_Blood	0.566501	0.731126	0.474234	0.456491	0.538025	0.456788	0.509403	0.360927	0.478778	0.460005	0.415122	0.521754	0.515219	0.422946	0.44325	0.470482	0.474942	0.534059	0.511772	0.539169	0.460785	0.484829	0.529563	0.488574	0.469714	0.48096	0.5207	0.426323	0.444421	0.505131	0.534326	0.436967	0.488532	0.450827	0.507287	0.631889	0.45684	0.461932	0.487588	0.550203	0.537755	0.543986	0.424334	0.51785	0.524399	0.472686	0.489471	0.515708	0.511012
Cryopyrin-Associated_periodic_Syndromes_PBMC	0.513698	0.500938	0.477165	0.574991	0.587045	0.518963	0.549582	0.481096	0.538168	0.518004	0.478674	0.512351	0.517066	0.469025	0.519071	0.464864	0.49933	0.560677	0.411399	0.507943	0.489478	0.514906	0.546393	0.492832	0.524602	0.505336	0.530076	0.455351	0.483676	0.528463	0.483247	0.493366	0.545405	0.43534	0.499146	0.436622	0.48228	0.503207	0.50571	0.507533	0.461592	0.500997	0.591429	0.496281	0.561211	0.470062	0.529639	0.550997	0.465675
Behcet_Disease_Ocular_Blood	0.559325	0.555236	0.558819	0.481136	0.669008	0.498529	0.622664	0.546034	0.5862	0.5542	0.521096	0.535132	0.604112	0.446206	0.579618	0.532763	0.550389	0.701302	0.403161	0.587349	0.539376	0.586622	0.542197	0.482339	0.545909	0.56141	0.50335	0.587015	0.519191	0.580311	0.562592	0.569482	0.542359	0.458912	0.51762	0.452826	0.51058	0.570224	0.549509	0.543653	0.489372	0.574928	0.494219	0.558017	0.527686	0.488754	0.55288	0.521766	0.513737
Cutaneous_Sarcoidosis_Skin	0.463502	0.411105	0.40823	0.369493	0.482291	0.421665	0.441557	0.422392	0.491747	0.428374	0.42066	0.421328	0.428155	0.426503	0.441517	0.410412	0.464707	0.451722	0.402229	0.510459	0.418015	0.472512	0.447273	0.428885	0.427366	0.494761	0.458487	0.391815	0.414913	0.445723	0.414754	0.456028	0.420058	0.434115	0.418436	0.380416	0.359721	0.426766	0.416872	0.436527	0.404346	0.37915	0.386043	0.431096	0.47724	0.399212	0.395052	0.441123	0.458239
Primary_Sjogrens_Syndrome_Blood	0.464878	0.478143	0.461469	0.448293	0.517415	0.485405	0.573947	0.459571	0.536378	0.624012	0.45215	0.514553	0.494583	0.48619	0.490038	0.445241	0.460045	0.477362	0.39028	0.51545	0.463257	0.503808	0.49078	0.439786	0.521842	0.493837	0.458206	0.460317	0.421572	0.482474	0.461565	0.498837	0.471571	0.454865	0.511809	0.367541	0.476196	0.511601	0.461962	0.479766	0.439921	0.476925	0.471222	0.458191	0.451818	0.473769	0.445295	0.479126	0.479338
Chronic_Hepatitis_C_PBMC_merged	0.587196	0.533996	0.533313	0.48157	0.569793	0.495218	0.561775	0.429019	0.538916	0.540819	0.458491	0.520944	0.584046	0.448832	0.552095	0.548635	0.492286	0.56995	0.407982	0.543856	0.528835	0.593757	0.526722	0.468674	0.582783	0.520119	0.520031	0.510682	0.467677	0.507116	0.533011	0.523628	0.539927	0.424873	0.515273	0.457417	0.491882	0.548568	0.479822	0.544318	0.471086	0.773466	0.494409	0.546483	0.524859	0.489695	0.511325	0.509999	0.520934
Systemic_Juvenile_Idiopathic_Arthritis_Blood_merged	0.4913	0.392883	0.533843	0.457693	0.58294	0.503629	0.548228	0.54348	0.554408	0.529723	0.512481	0.43941	0.537989	0.421975	0.607728	0.437831	0.501094	0.513151	0.391911	0.464014	0.55427	0.489833	0.51367	0.415594	0.493464	0.516376	0.457156	0.487928	0.440957	0.485924	0.519665	0.571177	0.457621	0.453702	0.420186	0.422789	0.581103	0.475158	0.505505	0.442889	0.503539	0.448594	0.42237	0.501289	0.434957	0.477108	0.506442	0.510034	0.463815
Systemic_Lupus_Erythematosus_Blood_merged	0.478801	0.412222	0.498862	0.471315	0.503619	0.492745	0.553588	0.506416	0.525458	0.496616	0.508071	0.454437	0.515516	0.469875	0.503858	0.469595	0.452927	0.480583	0.396439	0.475807	0.51635	0.504089	0.494499	0.408819	0.534697	0.499882	0.443577	0.481615	0.468855	0.469569	0.472028	0.489156	0.514274	0.444885	0.46749	0.449758	0.518593	0.514239	0.496849	0.448715	0.501091	0.41169	0.423387	0.458772	0.475605	0.486849	0.46711	0.511096	0.486094
[truncated: 8 more columns]

## Sheet: Trans-DN-topo
Node	Degree	Betweenness Centrality	Closeness Centrality	Eigenvector Centrality	Clustering Coefficient	category	HC_clusters	Leiden_clusters
Behcet_Disease_Ocular_Blood	18	0.325914	0.571429	0.403389	0.189542	CA	1	1
Behcet_Disease_Vascular_Blood	16	0.196987	0.536585	0.390474	0.241667	CA	1	4
Behcet_Disease_Blood	14	0.298568	0.556962	0.34213	0.252747	CA	2	2
Systemic_Lupus_Erythematosus_PBMC_merged	13	0.15964	0.505747	0.334292	0.269231	AD	1	3
Scleroderma_with_Pulmonary_Hypertension_PBMC	9	0.16865	0.478261	0.212339	0.194444	AD	3	1
PFAPA_Syndrome_Blood	8	0.0905517	0.473118	0.236501	0.357143	AID	3	3
Multiple_Sclerosis_PBMC_merged	7	0.0263037	0.444444	0.21453	0.52381	AD	6	1
Glomerulonephritis_Blood	6	0.0199336	0.427184	0.192887	0.466667	AD	3	4
Behcet_Disease_Complex_Blood	6	0.00590708	0.44898	0.229319	0.733333	CA	2	4
Alopecia_Totalis_Skin	5	0.0514019	0.389381	0.112463	0.3	AD	3	3
Vitiligo_Lesional_Skin	5	0.0454545	0.44	0.177989	0.6	AD	5	6
Chronic_Hepatitis_C_PBMC_merged	5	0.00371992	0.423077	0.184345	0.8	AA	6	1
Hidradenitis_Suppurativa_Skin	4	0.00479211	0.392857	0.134395	0.666667	AID	2	4
Cryopyrin-Associated_periodic_Syndromes_PBMC	4	0.130021	0.382609	0.0520216	0.333333	AID	4	2
Chronic_Hepatitis_C_Blood	4	0.0100423	0.411215	0.117662	0.5	AA	2	0
Systemic_Juvenile_Idiopathic_Arthritis_Blood_merged	4	0.0887949	0.415094	0.111971	0.5	AID	2	0
Alopecia_Universalis_Skin	3	0.00187506	0.369748	0.0840821	0.666667	AD	3	3
Acromegaly_Blood	3	0.0479739	0.341085	0.0358452	0	AA	3	5
Behcet_Disease_PBMC	3	0.0214135	0.385965	0.0640649	0	CA	3	5
Idiopathic_Chronic_Fatigue_Blood	3	0.00412262	0.349206	0.0629507	0	AA	3	5
Axial_Spondyloarthropathy_Blood	3	0.000563777	0.360656	0.0915651	0.666667	CA	5	4
PolyRF-_Juvenile_Idiopathic_Arthritis_PBMC_merged	3	0.0454545	0.283871	0.00773582	0.333333	AID	4	2
Pyogenic_Arthritis-Pyoderma_Gangrenosum_Acne_Syndromes_PBMC	3	0	0.411215	0.136106	1	AID	4	2
Rheumatoid_Arthritis_Blood	3	0.0201601	0.352	0.0515438	0	AD	6	0
Psoriasis_skin_merged	3	0	0.376068	0.102346	1	AD	6	1
Multiple_Sclerosis_and_Psoriasis_PBMC	2	0	0.341085	0.0544568	1	CA	3	1
PolyRF+_Juvenile_Idiopathic_Arthritis_PBMC	2	0	0.282051	0.00762406	1	AID	4	2
Chronic_Fatigue_Syndrome_PBMC	2	0	0.392857	0.0951079	1	AA	5	2
Chronic_B-Lymphocytic_Leukemia_Blood	2	0	0.372881	0.0502835	1	AA	3	2
Type_1_Diabetes_Mellitus_Blood	2	0.0012685	0.366667	0.064824	0	AD	5	0
Primary_Sjogrens_Syndrome_Blood	2	0.0045228	0.363636	0.0563888	0	AD	5	0
Rheumatoid_Arthritis_PBMC	2	0.00158562	0.293333	0.0133579	0	AD	5	0
Type_1_Diabetes_Mellitus_PBMC_merged	2	0.0267039	0.376068	0.0531654	0	AD	5	0
Psoriasis_PBMC	2	0.0454545	0.29932	0.014521	0	AD	5	0
Enthesitis-Related_Arthritis_PBMC	1	0	0.325926	0.0270888	0	AA	5	1
Oligoarthritis_juvenile_Idiopathic_Arthritis_PBMC_merged	1	0	0.222222	0.000987152	0	AD	4	2
Chronic_Hepatitis_B_PBMC	1	0	0.352	0.0498133	0	AA	5	4
Autosomal_Dominant_Familial_Periodic_Fever_PBMC	1	0	0.338462	0.0426462	0	AID	5	3
Sarcoidosis_PBMC	1	0	0.323529	0.030171	0	CA	4	3
Alopecia_Areata_Skin_merged	1	0	0.366667	0.0514613	0	AD	5	1
Vitiligo_Perilesional_Skin	1	0	0.307692	0.0227065	0	AD	5	6
Systemic_Juvenile_Idiopathic_Arthritis_PBMC_merged	1	0	0.231579	0.00185255	0	AID	5	0
Primary_Myelofibrosis_Blood	1	0	0.255814	0.00457294	0	AA	3	5
Scleroderma_Blood	1	0	0.282051	0.0143472	0	AD	5	3
Systemic_Lupus_Erythematosus_Blood_merged	1	0	0.366667	0.0514613	0	AD	5	4

## Sheet: Phe-DN-Similarity
	intrahepatic cholestasis of pregnancy	Spondyloenchondrodysplasia with immune dysregulation	severe combined immunodeficiency,autosomal recessive,T cell-negative,B cell-negative,NK cell-negative,due to adenosine deaminase deficiency	vasculitis due to ADA2 deficiency	sneddon syndrome	inflammatory skin and bowel disease,neonatal,1	neonatal inflammatory skin and bowel disease	Aicardi-Goutieres syndrome 6	autosomal dominant vibratory urticaria	autoimmune polyendocrine syndrome type 1	hypoinsulinemic hypoglycemia and body hemihypertrophy	congenital myasthenic syndrome 15	psoriasis 15, pustular, susceptibility to	maturity-onset diabetes of the young	immunodeficiency 62	platelet abnormalities with eosinophilia and immune-mediated inflammatory disease	Hailey-Hailey disease	immunodeficiency 60	systemic lupus erythematosus	Bruton-type agammaglobulinemia	sarcoidosis	Tn polyagglutination syndrome	C1Q deficiency	C1Q deficiency 2	C1Q deficiency 3	Ehlers-Danlos syndrome,periodontal type 1	complement component C1s deficiency	complement component 2 deficiency	complement component 3 deficiency	complement component 4a deficiency	type I complement component 8 deficiency	immunodeficiency 89 and autoimmunity	psoriasis 2	autoimmune lymphoproliferative syndrome type 2A	autoimmune lymphoproliferative syndrome type 2B	progressive pseudorheumatoid arthropathy of childhood	diffuse cutaneous systemic sclerosis	limited cutaneous systemic sclerosis	immunodeficiency, common variable, 3	immunodeficiency 25	oligoarticular juvenile idiopathic arthritis	rheumatoid factor-negative juvenile idiopathic arthritis	combined immunodeficiency due to CD3gamma deficiency	immunodeficiency, common variable, 6	macrothrombocytopenia-lymphedema-developmental delay-facial dysmorphism-camptodactyly syndrome	multiple endocrine neoplasia type 4	Pelger-Huet-like anomaly and episodic fever with abdominal pain	aquagenic palmoplantar keratoderma	congenital myasthenic syndrome 6
intrahepatic cholestasis of pregnancy	1	0.355262	0.357725	0.361535	0.293971	0.309908	0.281131	0.354094	0.226058	0.314765	0.308849	0.2303	0.243588	0.289435	0.194421	0.3174	0.211731	0.236615	0.399291	0.339878	0.355232	0.425502	0.324835	0.336444	0.349251	0.269411	0.364759	0.341651	0.237773	0.273049	0.313544	0.321958	0.273328	0.308976	0.303326	0.228507	0.326339	0.344543	0.197923	0.31337	0.281864	0.227836	0.325729	0.237139	0.270659	0.314428	0.269603	0.317666	0.260335
Spondyloenchondrodysplasia with immune dysregulation	0.355262	1	0.48796	0.524405	0.422164	0.250384	0.268066	0.39162	0.294087	0.322753	0.296094	0.267563	0.217169	0.276479	0.347336	0.414651	0.267027	0.285793	0.524022	0.494833	0.422363	0.451907	0.40873	0.460726	0.359319	0.398763	0.455248	0.577531	0.407292	0.439075	0.363291	0.290928	0.285038	0.425851	0.345242	0.480389	0.411767	0.370657	0.416577	0.376814	0.372391	0.428431	0.410698	0.430798	0.495869	0.266471	0.295717	0.351765	0.258593
severe combined immunodeficiency,autosomal recessive,T cell-negative,B cell-negative,NK cell-negative,due to adenosine deaminase deficiency	0.357725	0.48796	1	0.524376	0.31612	0.376996	0.287209	0.34711	0.157869	0.301425	0.304498	0.198502	0.257715	0.250445	0.54614	0.480109	0.157612	0.494798	0.419353	0.607325	0.369103	0.495952	0.450617	0.419362	0.319953	0.287405	0.451344	0.355728	0.464479	0.310174	0.380631	0.413813	0.260924	0.515075	0.612512	0.26107	0.306783	0.317334	0.586572	0.638639	0.300163	0.308983	0.606613	0.443773	0.314279	0.240296	0.36108	0.309222	0.221477
vasculitis due to ADA2 deficiency	0.361535	0.524405	0.524376	1	0.494872	0.347691	0.351728	0.406626	0.395488	0.340374	0.272325	0.242829	0.23807	0.313936	0.392103	0.501125	0.382238	0.440674	0.526533	0.536609	0.4712	0.479818	0.330356	0.558295	0.296639	0.395481	0.396268	0.477185	0.360757	0.424179	0.276726	0.359615	0.353522	0.52866	0.451258	0.29723	0.411222	0.401922	0.475481	0.458333	0.332749	0.447927	0.453307	0.438617	0.380033	0.318014	0.439802	0.34659	0.259994
sneddon syndrome	0.293971	0.422164	0.31612	0.494872	1	0.235542	0.215019	0.351872	0.457521	0.2919	0.236849	0.332176	0.104678	0.224876	0.276155	0.28871	0.323931	0.237943	0.408748	0.310546	0.350106	0.338608	0.241614	0.256688	0.189025	0.269748	0.222758	0.400594	0.255644	0.361472	0.221521	0.200528	0.205373	0.375754	0.261486	0.212194	0.347645	0.331457	0.294445	0.291491	0.20877	0.170079	0.22247	0.323779	0.351521	0.216924	0.163018	0.190261	0.299902
inflammatory skin and bowel disease,neonatal,1	0.309908	0.250384	0.376996	0.347691	0.235542	1	0.620182	0.217356	0.411554	0.322493	0.175863	0.113871	0.37344	0.183084	0.17401	0.434216	0.326123	0.26249	0.297012	0.413041	0.326264	0.213858	0.177827	0.299131	0.21478	0.27481	0.242895	0.282889	0.15535	0.260908	0.149458	0.223354	0.318054	0.305724	0.394749	0.108025	0.300471	0.315055	0.250085	0.389755	0.221167	0.178633	0.419183	0.21213	0.211402	0.276409	0.292247	0.247624	0.143263
neonatal inflammatory skin and bowel disease	0.281131	0.268066	0.287209	0.351728	0.215019	0.620182	1	0.206129	0.511032	0.336306	0.148221	0.110773	0.426055	0.161481	0.138479	0.377434	0.424475	0.193698	0.321884	0.364397	0.340004	0.19824	0.211544	0.31449	0.226959	0.337602	0.220647	0.298969	0.196786	0.303977	0.150582	0.154058	0.507372	0.253343	0.253856	0.110462	0.318729	0.359332	0.22127	0.255354	0.153847	0.139786	0.367223	0.199796	0.299885	0.258755	0.272971	0.296596	0.145425
Aicardi-Goutieres syndrome 6	0.354094	0.39162	0.34711	0.406626	0.351872	0.217356	0.206129	1	0.127665	0.271431	0.237433	0.23987	0.204428	0.226254	0.131998	0.293416	0.135486	0.200922	0.350141	0.33555	0.387332	0.30976	0.157332	0.237828	0.214327	0.172193	0.219407	0.144771	0.147137	0.145836	0.195188	0.147572	0.201535	0.302116	0.258768	0.241749	0.241472	0.243353	0.135645	0.21502	0.204008	0.245088	0.247242	0.200957	0.368284	0.202783	0.174647	0.169283	0.267074
autosomal dominant vibratory urticaria	0.226058	0.294087	0.157869	0.395488	0.457521	0.411554	0.511032	0.127665	1	0.218685	0.13486	0.0711365	0.152795	0.179541	0.0494041	0.315385	0.601508	0.0968964	0.313045	0.234314	0.347611	0.11467	0.0704426	0.421432	0.11762	0.385211	0.0641232	0.416194	0.112297	0.431431	0.0617456	0.0654054	0.347421	0.419899	0.153974	0.0848245	0.362211	0.425268	0.0857215	0.117696	0.0742454	0.129408	0.123602	0.288965	0.22519	0.39891	0.174555	0.275788	0.073658
autoimmune polyendocrine syndrome type 1	0.314765	0.322753	0.301425	0.340374	0.2919	0.322493	0.336306	0.271431	0.218685	1	0.243274	0.215007	0.331189	0.321794	0.179093	0.307084	0.268641	0.21983	0.325987	0.360492	0.4177	0.373093	0.324087	0.272288	0.22446	0.284339	0.404386	0.326318	0.269957	0.292071	0.298563	0.234802	0.266037	0.278858	0.239063	0.175137	0.313777	0.336854	0.220822	0.286707	0.375617	0.227076	0.327013	0.245949	0.33606	0.361777	0.230483	0.249551	0.210473
hypoinsulinemic hypoglycemia and body hemihypertrophy	0.308849	0.296094	0.304498	0.272325	0.236849	0.175863	0.148221	0.237433	0.13486	0.243274	1	0.18366	0.118022	0.504803	0.18779	0.254864	0.10441	0.212204	0.328963	0.307625	0.268649	0.385095	0.316427	0.254039	0.254402	0.200637	0.354328	0.313575	0.262014	0.222224	0.305841	0.236522	0.110478	0.27032	0.243335	0.21405	0.197671	0.212222	0.186468	0.241104	0.237542	0.22919	0.225079	0.188507	0.30302	0.264944	0.195943	0.20497	0.175095
congenital myasthenic syndrome 15	0.2303	0.267563	0.198502	0.242829	0.332176	0.113871	0.110773	0.23987	0.0711365	0.215007	0.18366	1	0.0888976	0.187801	0.127666	0.237093	0.0724564	0.136915	0.247999	0.21827	0.296042	0.308328	0.235402	0.213095	0.193213	0.201076	0.236506	0.212834	0.157159	0.155053	0.216417	0.183863	0.0879677	0.190732	0.129314	0.411027	0.351255	0.251777	0.141487	0.196686	0.290312	0.279316	0.143993	0.126754	0.328982	0.141663	0.104418	0.136295	0.623092
psoriasis 15, pustular, susceptibility to	0.243588	0.217169	0.257715	0.23807	0.104678	0.37344	0.426055	0.204428	0.152795	0.331189	0.118022	0.0888976	1	0.119517	0.0980224	0.23137	0.16204	0.130383	0.244327	0.270182	0.238985	0.192166	0.304398	0.253846	0.245232	0.143635	0.226895	0.155626	0.139495	0.158396	0.137927	0.135371	0.373029	0.205499	0.233964	0.0868068	0.188529	0.211034	0.141413	0.241242	0.126049	0.114777	0.248211	0.115177	0.134933	0.136573	0.203072	0.238244	0.0881664
maturity-onset diabetes of the young	0.289435	0.276479	0.250445	0.313936	0.224876	0.183084	0.161481	0.226254	0.179541	0.321794	0.504803	0.187801	0.119517	1	0.154838	0.246955	0.244239	0.210941	0.363167	0.302581	0.332364	0.457235	0.293604	0.279624	0.229797	0.22036	0.2797	0.266746	0.328713	0.250937	0.236987	0.248337	0.27627	0.308509	0.209991	0.221789	0.261061	0.229971	0.152496	0.223126	0.249996	0.240255	0.213386	0.297202	0.291044	0.338402	0.191278	0.248886	0.176495
immunodeficiency 62	0.194421	0.347336	0.54614	0.392103	0.276155	0.17401	0.138479	0.131998	0.0494041	0.179093	0.18779	0.127666	0.0980224	0.154838	1	0.332384	0.0495748	0.55194	0.249472	0.540592	0.258271	0.350525	0.346534	0.341287	0.183328	0.225649	0.290663	0.245768	0.302721	0.188608	0.251749	0.416086	0.0941614	0.374566	0.499233	0.119334	0.199245	0.197459	0.668543	0.551849	0.197266	0.132713	0.44035	0.543773	0.232352	0.120268	0.217302	0.222494	0.129523
platelet abnormalities with eosinophilia and immune-mediated inflammatory disease	0.3174	0.414651	0.480109	0.501125	0.28871	0.434216	0.377434	0.293416	0.315385	0.307084	0.254864	0.237093	0.23137	0.246955	0.332384	1	0.217801	0.400048	0.444824	0.531576	0.382135	0.381644	0.353023	0.503675	0.397371	0.323136	0.306866	0.362014	0.349453	0.376009	0.39551	0.397388	0.249696	0.563127	0.426612	0.22172	0.295727	0.324153	0.364737	0.402172	0.359826	0.3617	0.455722	0.315891	0.325979	0.275562	0.291291	0.270688	0.228824
Hailey-Hailey disease	0.211731	0.267027	0.157612	0.382238	0.323931	0.326123	0.424475	0.135486	0.601508	0.268641	0.10441	0.0724564	0.16204	0.244239	0.0495748	0.217801	1	0.0746205	0.256489	0.295685	0.384195	0.117222	0.0717624	0.265272	0.126505	0.338155	0.0647311	0.325877	0.0835932	0.345607	0.0623535	0.0663056	0.602893	0.256083	0.145961	0.0873765	0.376354	0.449366	0.0693712	0.126941	0.0755652	0.0963255	0.132848	0.198647	0.284462	0.302472	0.191289	0.442264	0.0749779
immunodeficiency 60	0.236615	0.285793	0.494798	0.440674	0.237943	0.26249	0.193698	0.200922	0.0968964	0.21983	0.212204	0.136915	0.130383	0.210941	0.55194	0.400048	0.0746205	1	0.32524	0.541566	0.332907	0.364723	0.289091	0.370377	0.194123	0.200212	0.304178	0.235106	0.308939	0.193286	0.221332	0.469791	0.118475	0.405218	0.534034	0.130224	0.314077	0.291116	0.520923	0.460111	0.186905	0.215541	0.450579	0.372774	0.186343	0.222915	0.301708	0.231897	0.175092
systemic lupus erythematosus	0.399291	0.524022	0.419353	0.526533	0.408748	0.297012	0.321884	0.350141	0.313045	0.325987	0.328963	0.247999	0.244327	0.363167	0.249472	0.444824	0.256489	0.32524	1	0.498489	0.475778	0.48449	0.45468	0.51839	0.391701	0.358895	0.450389	0.452387	0.482244	0.526388	0.404694	0.321817	0.29782	0.491991	0.313519	0.307668	0.449583	0.380617	0.257911	0.339026	0.37345	0.427755	0.342331	0.380541	0.366108	0.235529	0.332364	0.314686	0.244526
Bruton-type agammaglobulinemia	0.339878	0.494833	0.607325	0.536609	0.310546	0.413041	0.364397	0.33555	0.234314	0.360492	0.307625	0.21827	0.270182	0.302581	0.540592	0.531576	0.295685	0.541566	0.498489	1	0.500358	0.574783	0.423654	0.521809	0.374776	0.38166	0.474948	0.372045	0.448552	0.316224	0.455319	0.429045	0.319746	0.461442	0.564615	0.285753	0.404449	0.414616	0.618042	0.537634	0.391448	0.41528	0.597344	0.425178	0.392973	0.312347	0.369945	0.356223	0.226086
sarcoidosis	0.355232	0.422363	0.369103	0.4712	0.350106	0.326264	0.340004	0.387332	0.347611	0.4177	0.268649	0.296042	0.238985	0.332364	0.258271	0.382135	0.384195	0.332907	0.475778	0.500358	1	0.360221	0.182367	0.380487	0.282803	0.325821	0.226535	0.231541	0.335392	0.265528	0.189013	0.288188	0.396845	0.388207	0.301037	0.273561	0.459135	0.404332	0.266504	0.266069	0.33165	0.386107	0.34716	0.371874	0.394837	0.335135	0.312253	0.353448	0.31791
Tn polyagglutination syndrome	0.425502	0.451907	0.495952	0.479818	0.338608	0.213858	0.19824	0.30976	0.11467	0.373093	0.385095	0.308328	0.192166	0.457235	0.350525	0.381644	0.117222	0.364723	0.48449	0.574783	0.360221	1	0.535453	0.526425	0.369724	0.409432	0.509924	0.534161	0.391989	0.425493	0.483106	0.451369	0.190799	0.477419	0.298385	0.287482	0.387176	0.395883	0.321477	0.452114	0.410122	0.457318	0.391349	0.324592	0.296659	0.278265	0.297667	0.337623	0.293898
C1Q deficiency	0.324835	0.40873	0.450617	0.330356	0.241614	0.177827	0.211544	0.157332	0.0704426	0.324087	0.316427	0.235402	0.304398	0.293604	0.346534	0.353023	0.0717624	0.289091	0.45468	0.423654	0.182367	0.535453	1	0.348756	0.321312	0.360076	0.585949	0.490016	0.665965	0.554272	0.569376	0.345953	0.164447	0.366291	0.29103	0.201045	0.333326	0.316941	0.359279	0.395687	0.344726	0.228644	0.355531	0.424787	0.280979	0.193581	0.276769	0.345612	0.218632
C1Q deficiency 2	0.336444	0.460726	0.419362	0.558295	0.256688	0.299131	0.31449	0.237828	0.421432	0.272288	0.254039	0.213095	0.253846	0.279624	0.341287	0.503675	0.265272	0.370377	0.51839	0.521809	0.380487	0.526425	0.348756	1	0.531239	0.397513	0.333017	0.381176	0.345322	0.35823	0.29861	0.501045	0.284356	0.457323	0.30385	0.362521	0.38631	0.340223	0.333299	0.380687	0.409783	0.476656	0.373311	0.313103	0.285238	0.233058	0.33037	0.337379	0.194722
C1Q deficiency 3	0.349251	0.359319	0.319953	0.296639	0.189025	0.21478	0.226959	0.214327	0.11762	0.22446	0.254402	0.193213	0.245232	0.229797	0.183328	0.397371	0.126505	0.194123	0.391701	0.374776	0.282803	0.369724	0.321312	0.531239	1	0.232667	0.317158	0.274135	0.222888	0.222669	0.386279	0.283639	0.242823	0.340985	0.229202	0.189889	0.234605	0.257627	0.194532	0.319298	0.267912	0.222795	0.267146	0.175417	0.238026	0.184633	0.214391	0.247302	0.176736
Ehlers-Danlos syndrome,periodontal type 1	0.269411	0.398763	0.287405	0.395481	0.269748	0.27481	0.337602	0.172193	0.385211	0.284339	0.200637	0.201076	0.143635	0.22036	0.225649	0.323136	0.338155	0.200212	0.358895	0.38166	0.325821	0.409432	0.360076	0.397513	0.232667	1	0.332244	0.497955	0.267813	0.398781	0.308146	0.22829	0.269745	0.289582	0.240794	0.355068	0.396999	0.366069	0.244026	0.274194	0.328223	0.347186	0.306137	0.291385	0.369467	0.229948	0.323282	0.353232	0.185954
complement component C1s deficiency	0.364759	0.455248	0.451344	0.396268	0.222758	0.242895	0.220647	0.219407	0.0641232	0.404386	0.354328	0.236506	0.226895	0.2797	0.290663	0.306866	0.0647311	0.304178	0.450389	0.474948	0.226535	0.509924	0.585949	0.333017	0.317158	0.332244	1	0.524233	0.476354	0.485917	0.599683	0.332378	0.213913	0.341279	0.305873	0.209832	0.325075	0.334046	0.31227	0.382601	0.357466	0.25249	0.329222	0.301519	0.242633	0.330884	0.235583	0.356554	0.225463
complement component 2 deficiency	0.341651	0.577531	0.355728	0.477185	0.400594	0.282889	0.298969	0.144771	0.416194	0.326318	0.313575	0.212834	0.155626	0.266746	0.245768	0.362014	0.325877	0.235106	0.452387	0.372045	0.231541	0.534161	0.490016	0.381176	0.274135	0.497955	0.524233	1	0.426043	0.752749	0.512833	0.27221	0.243021	0.473915	0.231059	0.192481	0.40065	0.449944	0.228548	0.298947	0.303234	0.234677	0.255156	0.467503	0.243076	0.308145	0.239102	0.433951	0.200258
complement component 3 deficiency	0.237773	0.407292	0.464479	0.360757	0.255644	0.15535	0.196786	0.147137	0.112297	0.269957	0.262014	0.157159	0.139495	0.328713	0.302721	0.349453	0.0835932	0.308939	0.482244	0.448552	0.335392	0.391989	0.665965	0.345322	0.222888	0.267813	0.476354	0.426043	1	0.493171	0.460617	0.303315	0.131466	0.394996	0.285123	0.149246	0.337713	0.228775	0.351925	0.350853	0.237552	0.218954	0.303146	0.490235	0.275458	0.192635	0.335329	0.292673	0.145501
complement component 4a deficiency	0.273049	0.439075	0.310174	0.424179	0.361472	0.260908	0.303977	0.145836	0.431431	0.292071	0.222224	0.155053	0.158396	0.250937	0.188608	0.376009	0.345607	0.193286	0.526388	0.316224	0.265528	0.425493	0.554272	0.35823	0.222669	0.398781	0.485917	0.752749	0.493171	1	0.461197	0.221558	0.294074	0.483782	0.226507	0.136089	0.333535	0.367255	0.206461	0.265589	0.22017	0.178398	0.226839	0.43946	0.248216	0.241039	0.215394	0.339582	0.142476
type I complement component 8 deficiency	0.313544	0.363291	0.380631	0.276726	0.221521	0.149458	0.150582	0.195188	0.0617456	0.298563	0.305841	0.216417	0.137927	0.236987	0.251749	0.39551	0.0623535	0.221332	0.404694	0.455319	0.189013	0.483106	0.569376	0.29861	0.386279	0.308146	0.599683	0.512833	0.460617	0.461197	1	0.272647	0.134243	0.263774	0.228717	0.185059	0.295828	0.305701	0.255873	0.327297	0.323682	0.199614	0.286627	0.235715	0.254105	0.188778	0.199762	0.328329	0.203979
immunodeficiency 89 and autoimmunity	0.321958	0.290928	0.413813	0.359615	0.200528	0.223354	0.154058	0.147572	0.0654054	0.234802	0.236522	0.183863	0.135371	0.248337	0.416086	0.397388	0.0663056	0.469791	0.321817	0.429045	0.288188	0.451369	0.345953	0.501045	0.283639	0.22829	0.332378	0.27221	0.303315	0.221558	0.272647	1	0.126954	0.449689	0.373683	0.205816	0.268978	0.277736	0.380891	0.516398	0.36644	0.248634	0.346645	0.293514	0.199538	0.181881	0.226422	0.24237	0.212472
psoriasis 2	0.273328	0.285038	0.260924	0.353522	0.205373	0.318054	0.507372	0.201535	0.347421	0.266037	0.110478	0.0879677	0.373029	0.27627	0.0941614	0.249696	0.602893	0.118475	0.29782	0.319746	0.396845	0.190799	0.164447	0.284356	0.242823	0.269745	0.213913	0.243021	0.131466	0.294074	0.134243	0.126954	1	0.255786	0.23572	0.0926524	0.319364	0.370018	0.133026	0.243792	0.116734	0.105542	0.249432	0.172656	0.219035	0.194361	0.216196	0.458017	0.086322
autoimmune lymphoproliferative syndrome type 2A	0.308976	0.425851	0.515075	0.52866	0.375754	0.305724	0.253343	0.302116	0.419899	0.278858	0.27032	0.190732	0.205499	0.308509	0.374566	0.563127	0.256083	0.405218	0.491991	0.461442	0.388207	0.477419	0.366291	0.457323	0.340985	0.289582	0.341279	0.473915	0.394996	0.483782	0.263774	0.449689	0.255786	1	0.464592	0.188661	0.313399	0.33988	0.379221	0.557507	0.281584	0.336415	0.391428	0.493104	0.254577	0.225602	0.23885	0.263278	0.190572
autoimmune lymphoproliferative syndrome type 2B	0.303326	0.345242	0.612512	0.451258	0.261486	0.394749	0.253856	0.258768	0.153974	0.239063	0.243335	0.129314	0.233964	0.209991	0.499233	0.426612	0.145961	0.534034	0.313519	0.564615	0.301037	0.298385	0.29103	0.30385	0.229202	0.240794	0.305873	0.231059	0.285123	0.226507	0.228717	0.373683	0.23572	0.464592	1	0.17015	0.249005	0.270227	0.520172	0.537513	0.264098	0.250423	0.538256	0.398208	0.236144	0.193269	0.230136	0.292507	0.172753
progressive pseudorheumatoid arthropathy of childhood	0.228507	0.480389	0.26107	0.29723	0.212194	0.108025	0.110462	0.241749	0.0848245	0.175137	0.21405	0.411027	0.0868068	0.221789	0.119334	0.22172	0.0873765	0.130224	0.307668	0.285753	0.273561	0.287482	0.201045	0.362521	0.189889	0.355068	0.209832	0.192481	0.149246	0.136089	0.185059	0.205816	0.0926524	0.188661	0.17015	1	0.347855	0.282839	0.135409	0.17325	0.389999	0.561431	0.136256	0.159169	0.378278	0.157696	0.153146	0.272722	0.270018
diffuse cutaneous systemic sclerosis	0.326339	0.411767	0.306783	0.411222	0.347645	0.300471	0.318729	0.241472	0.362211	0.313777	0.197671	0.351255	0.188529	0.261061	0.199245	0.295727	0.376354	0.314077	0.449583	0.404449	0.459135	0.387176	0.333326	0.38631	0.234605	0.396999	0.325075	0.40065	0.337713	0.333535	0.295828	0.268978	0.319364	0.313399	0.249005	0.347855	1	0.711185	0.193476	0.28357	0.303942	0.348089	0.306019	0.322708	0.330916	0.256295	0.24805	0.30801	0.393201
limited cutaneous systemic sclerosis	0.344543	0.370657	0.317334	0.401922	0.331457	0.315055	0.359332	0.243353	0.425268	0.336854	0.212222	0.251777	0.211034	0.229971	0.197459	0.324153	0.449366	0.291116	0.380617	0.414616	0.404332	0.395883	0.316941	0.340223	0.257627	0.366069	0.334046	0.449944	0.228775	0.367255	0.305701	0.277736	0.370018	0.33988	0.270227	0.282839	0.711185	1	0.197978	0.308878	0.24218	0.268962	0.292221	0.246331	0.317184	0.284453	0.261866	0.384162	0.305944
immunodeficiency, common variable, 3	0.197923	0.416577	0.586572	0.475481	0.294445	0.250085	0.22127	0.135645	0.0857215	0.220822	0.186468	0.141487	0.141413	0.152496	0.668543	0.364737	0.0693712	0.520923	0.257911	0.618042	0.266504	0.321477	0.359279	0.333299	0.194532	0.244026	0.31227	0.228548	0.351925	0.206461	0.255873	0.380891	0.133026	0.379221	0.520172	0.135409	0.193476	0.197978	1	0.523488	0.237424	0.180578	0.550512	0.553673	0.260637	0.136174	0.255641	0.234581	0.139862
immunodeficiency 25	0.31337	0.376814	0.638639	0.458333	0.291491	0.389755	0.255354	0.21502	0.117696	0.286707	0.241104	0.196686	0.241242	0.223126	0.551849	0.402172	0.126941	0.460111	0.339026	0.537634	0.266069	0.452114	0.395687	0.380687	0.319298	0.274194	0.382601	0.298947	0.350853	0.265589	0.327297	0.516398	0.243792	0.557507	0.537513	0.17325	0.28357	0.308878	0.523488	1	0.268154	0.20358	0.588147	0.419735	0.237697	0.195403	0.276785	0.28985	0.199503
oligoarticular juvenile idiopathic arthritis	0.281864	0.372391	0.300163	0.332749	0.20877	0.221167	0.153847	0.204008	0.0742454	0.375617	0.237542	0.290312	0.126049	0.249996	0.197266	0.359826	0.0755652	0.186905	0.37345	0.391448	0.33165	0.410122	0.344726	0.409783	0.267912	0.328223	0.357466	0.303234	0.237552	0.22017	0.323682	0.36644	0.116734	0.281584	0.264098	0.389999	0.303942	0.24218	0.237424	0.268154	1	0.564968	0.267387	0.179094	0.321422	0.17256	0.158321	0.210849	0.255508
rheumatoid factor-negative juvenile idiopathic arthritis	0.227836	0.428431	0.308983	0.447927	0.170079	0.178633	0.139786	0.245088	0.129408	0.227076	0.22919	0.279316	0.114777	0.240255	0.132713	0.3617	0.0963255	0.215541	0.427755	0.41528	0.386107	0.457318	0.228644	0.476656	0.222795	0.347186	0.25249	0.234677	0.218954	0.178398	0.199614	0.248634	0.105542	0.336415	0.250423	0.561431	0.348089	0.268962	0.180578	0.20358	0.564968	1	0.197731	0.212695	0.331946	0.175477	0.220355	0.247184	0.216191
combined immunodeficiency due to CD3gamma deficiency	0.325729	0.410698	0.606613	0.453307	0.22247	0.419183	0.367223	0.247242	0.123602	0.327013	0.225079	0.143993	0.248211	0.213386	0.44035	0.455722	0.132848	0.450579	0.342331	0.597344	0.34716	0.391349	0.355531	0.373311	0.267146	0.306137	0.329222	0.255156	0.303146	0.226839	0.286627	0.346645	0.249432	0.391428	0.538256	0.136256	0.306019	0.292221	0.550512	0.588147	0.267387	0.197731	1	0.383489	0.247281	0.229617	0.292322	0.304016	0.17561
immunodeficiency, common variable, 6	0.237139	0.430798	0.443773	0.438617	0.323779	0.21213	0.199796	0.200957	0.288965	0.245949	0.188507	0.126754	0.115177	0.297202	0.543773	0.315891	0.198647	0.372774	0.380541	0.425178	0.371874	0.324592	0.424787	0.313103	0.175417	0.291385	0.301519	0.467503	0.490235	0.43946	0.235715	0.293514	0.172656	0.493104	0.398208	0.159169	0.322708	0.246331	0.553673	0.419735	0.179094	0.212695	0.383489	1	0.267157	0.192046	0.259041	0.232977	0.125246
macrothrombocytopenia-lymphedema-developmental delay-facial dysmorphism-camptodactyly syndrome	0.270659	0.495869	0.314279	0.380033	0.351521	0.211402	0.299885	0.368284	0.22519	0.33606	0.30302	0.328982	0.134933	0.291044	0.232352	0.325979	0.284462	0.186343	0.366108	0.392973	0.394837	0.296659	0.280979	0.285238	0.238026	0.369467	0.242633	0.243076	0.275458	0.248216	0.254105	0.199538	0.219035	0.254577	0.236144	0.378278	0.330916	0.317184	0.260637	0.237697	0.321422	0.331946	0.247281	0.267157	1	0.280742	0.247616	0.280538	0.312975
multiple endocrine neoplasia type 4	0.314428	0.266471	0.240296	0.318014	0.216924	0.276409	0.258755	0.202783	0.39891	0.361777	0.264944	0.141663	0.136573	0.338402	0.120268	0.275562	0.302472	0.222915	0.235529	0.312347	0.335135	0.278265	0.193581	0.233058	0.184633	0.229948	0.330884	0.308145	0.192635	0.241039	0.188778	0.181881	0.194361	0.225602	0.193269	0.157696	0.256295	0.284453	0.136174	0.195403	0.17256	0.175477	0.229617	0.192046	0.280742	1	0.21043	0.189881	0.172904
Pelger-Huet-like anomaly and episodic fever with abdominal pain	0.269603	0.295717	0.36108	0.439802	0.163018	0.292247	0.272971	0.174647	0.174555	0.230483	0.195943	0.104418	0.203072	0.191278	0.217302	0.291291	0.191289	0.301708	0.332364	0.369945	0.312253	0.297667	0.276769	0.33037	0.214391	0.323282	0.235583	0.239102	0.335329	0.215394	0.199762	0.226422	0.216196	0.23885	0.230136	0.153146	0.24805	0.261866	0.255641	0.276785	0.158321	0.220355	0.292322	0.259041	0.247616	0.21043	1	0.236268	0.131889
aquagenic palmoplantar keratoderma	0.317666	0.351765	0.309222	0.34659	0.190261	0.247624	0.296596	0.169283	0.275788	0.249551	0.20497	0.136295	0.238244	0.248886	0.222494	0.270688	0.442264	0.231897	0.314686	0.356223	0.353448	0.337623	0.345612	0.337379	0.247302	0.353232	0.356554	0.433951	0.292673	0.339582	0.328329	0.24237	0.458017	0.263278	0.292507	0.272722	0.30801	0.384162	0.234581	0.28985	0.210849	0.247184	0.304016	0.232977	0.280538	0.189881	0.236268	1	0.12037
congenital myasthenic syndrome 6	0.260335	0.258593	0.221477	0.259994	0.299902	0.143263	0.145425	0.267074	0.073658	0.210473	0.175095	0.623092	0.0881664	0.176495	0.129523	0.228824	0.0749779	0.175092	0.244526	0.226086	0.31791	0.293898	0.218632	0.194722	0.176736	0.185954	0.225463	0.200258	0.145501	0.142476	0.203979	0.212472	0.086322	0.190572	0.172753	0.270018	0.393201	0.305944	0.139862	0.199503	0.255508	0.216191	0.17561	0.125246	0.312975	0.172904	0.131889	0.12037	1
myasthenic syndrome,congenital,1B,fast-channel	0.237579	0.339825	0.232423	0.265454	0.407454	0.153682	0.174779	0.311414	0.0725356	0.201883	0.190898	0.580357	0.0857637	0.167898	0.12426	0.222146	0.0738555	0.153627	0.266426	0.237415	0.335711	0.286821	0.21157	0.211463	0.182846	0.244244	0.21939	0.194696	0.139325	0.136914	0.199436	0.178729	0.0839159	0.180194	0.142691	0.389949	0.388042	0.286471	0.141474	0.189058	0.246218	0.251002	0.166299	0.118936	0.385043	0.166846	0.157993	0.122754	0.722955
congenital myasthenic syndrome 1A	0.245207	0.259043	0.199964	0.303079	0.36561	0.153629	0.183178	0.310852	0.0725054	0.218499	0.201744	0.485577	0.0865309	0.173488	0.125958	0.237302	0.0738253	0.168892	0.277481	0.230824	0.313962	0.290495	0.215462	0.204957	0.199952	0.204723	0.223174	0.197674	0.142229	0.139893	0.216589	0.185693	0.0847721	0.18859	0.156449	0.277029	0.377432	0.286645	0.1366	0.204196	0.233884	0.198984	0.179872	0.122744	0.314915	0.197213	0.176696	0.1367	0.614863
congenital myasthenic syndrome 2C	0.291774	0.270147	0.246464	0.238111	0.302531	0.152287	0.147374	0.295497	0.0767181	0.1966	0.161622	0.512888	0.0962534	0.207207	0.147345	0.259912	0.0780379	0.211655	0.246509	0.271457	0.356094	0.320638	0.244594	0.227161	0.196799	0.177377	0.246725	0.22019	0.165771	0.162408	0.217846	0.237681	0.0941806	0.212143	0.20378	0.320884	0.423088	0.27878	0.138176	0.244747	0.197047	0.207339	0.20281	0.143822	0.282087	0.200752	0.165542	0.142299	0.56213
congenital myasthenic syndrome 2A	0.22634	0.287436	0.214419	0.260379	0.354478	0.137182	0.155575	0.276222	0.0879182	0.200563	0.210474	0.624766	0.0920365	0.18199	0.127287	0.223058	0.0904701	0.137125	0.264806	0.230017	0.336675	0.29973	0.212472	0.220814	0.192052	0.233375	0.219502	0.201593	0.144792	0.145201	0.197363	0.167871	0.0975935	0.176682	0.138282	0.360326	0.352372	0.268264	0.134814	0.188317	0.271358	0.272631	0.150429	0.125116	0.373094	0.169935	0.168406	0.13233	0.575937
congenital myasthenic syndrome 3C	0.302204	0.320191	0.291585	0.310458	0.378763	0.180681	0.215341	0.343557	0.0749259	0.250693	0.205069	0.447772	0.0912723	0.189661	0.147717	0.258175	0.0762458	0.218238	0.313093	0.276522	0.365281	0.303737	0.228612	0.232089	0.202825	0.218393	0.235983	0.208102	0.153264	0.15032	0.213141	0.230508	0.0895123	0.212771	0.197905	0.247492	0.403907	0.333844	0.14745	0.237126	0.233942	0.187258	0.212247	0.135041	0.349903	0.210146	0.215361	0.12723	0.573593
congenital myasthenic syndrome 4B	0.285554	0.278755	0.225675	0.290446	0.383524	0.158707	0.161379	0.330323	0.0756866	0.226381	0.18804	0.642208	0.091952	0.188996	0.140248	0.25264	0.0770065	0.184239	0.260635	0.243987	0.366481	0.304	0.228133	0.21255	0.196252	0.177179	0.233121	0.207688	0.152786	0.149906	0.208764	0.210137	0.0899024	0.192946	0.178818	0.335795	0.393617	0.250773	0.146449	0.218955	0.249717	0.200034	0.181992	0.132289	0.337009	0.187047	0.168194	0.127431	0.640648
rheumatoid arthritis	0.265509	0.399584	0.274029	0.453527	0.208965	0.164977	0.123818	0.17236	0.136474	0.229089	0.252941	0.228158	0.100919	0.28694	0.140428	0.387894	0.113192	0.220262	0.414565	0.396778	0.349269	0.328986	0.242336	0.526297	0.204839	0.366972	0.242325	0.25179	0.244419	0.278633	0.216309	0.315144	0.106746	0.323733	0.18617	0.532538	0.33261	0.251656	0.146133	0.205746	0.44773	0.59408	0.189335	0.212975	0.30245	0.199065	0.234099	0.297242	0.19785
Gitelman syndrome	0.34136	0.371899	0.276341	0.413798	0.381887	0.243958	0.210124	0.321955	0.213442	0.320163	0.289843	0.298129	0.133287	0.400632	0.113998	0.270927	0.256311	0.207204	0.399407	0.353621	0.434799	0.335024	0.215028	0.274393	0.161959	0.241612	0.307694	0.219879	0.294579	0.254779	0.175863	0.179497	0.264677	0.238075	0.236008	0.301356	0.410732	0.312197	0.132689	0.191611	0.303029	0.329274	0.225664	0.266374	0.33396	0.348008	0.281369	0.229675	0.327293
neonatal ichthyosis-sclerosing cholangitis syndrome	0.327455	0.28855	0.252601	0.346983	0.250884	0.241591	0.347422	0.288857	0.303448	0.332864	0.187573	0.133949	0.207445	0.213299	0.0887943	0.204046	0.390341	0.16486	0.316929	0.323925	0.402024	0.169199	0.136278	0.197142	0.146551	0.274072	0.232651	0.203914	0.122335	0.228587	0.112975	0.108	0.497269	0.24317	0.205438	0.157936	0.298134	0.318222	0.119224	0.15462	0.121552	0.186821	0.165335	0.192631	0.301634	0.208629	0.201734	0.28281	0.134584
X-linked diffuse leiomyomatosis-Alport syndrome	0.315251	0.344892	0.29769	0.312974	0.270272	0.292748	0.249373	0.228276	0.115692	0.326531	0.20478	0.221588	0.133483	0.341187	0.222505	0.314131	0.120586	0.292159	0.391312	0.413509	0.46055	0.323607	0.308749	0.28235	0.213288	0.252097	0.250735	0.215145	0.397862	0.229295	0.206337	0.276313	0.142323	0.296799	0.286945	0.180163	0.455957	0.331988	0.230796	0.267613	0.310704	0.230452	0.355875	0.384434	0.29298	0.318056	0.242297	0.192063	0.334148
congenital myasthenic syndrome 5	0.262473	0.323178	0.220007	0.254732	0.365091	0.138566	0.138861	0.316693	0.0751492	0.200383	0.177012	0.5892	0.0891859	0.175942	0.127156	0.235542	0.0764691	0.173451	0.244729	0.23976	0.337908	0.292653	0.216356	0.203209	0.183149	0.21161	0.223545	0.198624	0.143679	0.140842	0.217095	0.201578	0.086952	0.185443	0.162036	0.388227	0.377049	0.288702	0.136033	0.197641	0.24425	0.234707	0.174215	0.12448	0.339344	0.195011	0.133098	0.128323	0.718597
autoimmune interstitial lung disease-arthritis syndrome	0.255871	0.381264	0.273642	0.325086	0.176331	0.115908	0.111792	0.135999	0.0848645	0.185486	0.16925	0.176041	0.106234	0.25808	0.192389	0.330637	0.0818915	0.255161	0.365007	0.35442	0.391307	0.3253	0.320468	0.470499	0.232011	0.241172	0.246741	0.261636	0.304771	0.279425	0.207647	0.414117	0.101311	0.317586	0.230755	0.336405	0.430643	0.270105	0.184761	0.215237	0.357201	0.39811	0.186192	0.331014	0.201264	0.181003	0.178684	0.186833	0.26255
immunodeficiency, common variable, 7	0.266117	0.326573	0.544483	0.52629	0.24356	0.259858	0.211272	0.211487	0.10363	0.239475	0.232776	0.134803	0.117143	0.230248	0.5199	0.322027	0.0863818	0.598128	0.297606	0.565134	0.274246	0.302359	0.368181	0.359813	0.189408	0.273297	0.283839	0.226882	0.428302	0.21125	0.262481	0.371858	0.116113	0.353791	0.579839	0.177753	0.276332	0.240221	0.549523	0.473358	0.204442	0.27866	0.432418	0.510683	0.252105	0.200292	0.350604	0.242452	0.155969
surfactant metabolism dysfunction,pulmonary,5	0.23922	0.211823	0.21119	0.106982	0.0940985	0.0800909	0.0801428	0.0954177	0.0761294	0.0933303	0.105979	0.0918424	0.0698772	0.148492	0.162943	0.120352	0.0774493	0.243306	0.17677	0.298081	0.420515	0.145647	0.0906671	0.222352	0.0831715	0.111449	0.0843776	0.0864631	0.120995	0.0807328	0.082371	0.252267	0.0743937	0.084159	0.223907	0.107305	0.396304	0.226239	0.145669	0.116353	0.0970844	0.0948926	0.145919	0.142396	0.145848	0.140911	0.0807096	0.135883	0.309661
hereditary pulmonary alveolar proteinosis	0.304059	0.315756	0.342934	0.236242	0.173831	0.19068	0.133989	0.139092	0.109113	0.168665	0.217438	0.165358	0.126138	0.278072	0.210359	0.331123	0.0941041	0.259331	0.279402	0.362099	0.370125	0.344025	0.276383	0.337874	0.225391	0.17642	0.296598	0.261088	0.247565	0.233343	0.2502	0.362602	0.114865	0.261067	0.335967	0.189284	0.304451	0.231449	0.208013	0.262706	0.237102	0.189596	0.250276	0.186967	0.175683	0.175646	0.145505	0.183676	0.290477
autoimmune lymphoproliferative syndrome due to CTLA4 haploinsuffiency	0.358135	0.475605	0.64303	0.564952	0.308917	0.35737	0.309301	0.39233	0.154619	0.349856	0.341854	0.205625	0.299185	0.319009	0.572866	0.483231	0.146606	0.597241	0.408564	0.604422	0.394104	0.468496	0.347318	0.44012	0.286737	0.307404	0.42816	0.281973	0.322171	0.262183	0.296488	0.437086	0.283205	0.511081	0.62734	0.277061	0.346127	0.329148	0.53404	0.585477	0.363679	0.38671	0.586336	0.427965	0.318549	0.310987	0.299611	0.325253	0.220726
Hashimoto thyroiditis	0.410254	0.415158	0.452809	0.534069	0.343609	0.215129	0.211564	0.194221	0.0646679	0.401011	0.400691	0.37626	0.218186	0.42071	0.30732	0.40342	0.0652759	0.355802	0.43899	0.437996	0.19745	0.578604	0.53606	0.431182	0.447455	0.39355	0.710789	0.444477	0.392389	0.383619	0.455297	0.433192	0.207195	0.440484	0.281415	0.333557	0.390135	0.399133	0.287526	0.451803	0.43259	0.354485	0.316267	0.282122	0.244209	0.422549	0.228627	0.338868	0.353353
pilomatrixoma	0.335482	0.324541	0.271774	0.305773	0.20908	0.212519	0.23938	0.20981	0.235925	0.274464	0.156985	0.209671	0.229164	0.232902	0.113863	0.269617	0.311223	0.175853	0.288359	0.33544	0.303511	0.289462	0.210744	0.27447	0.236841	0.293687	0.203476	0.254814	0.143601	0.234714	0.178068	0.161037	0.281805	0.251479	0.172369	0.294796	0.33807	0.36964	0.11967	0.224964	0.22755	0.231496	0.198732	0.153722	0.276081	0.272418	0.163977	0.347354	0.176214
immunodeficiency 99 with hypogammaglobulinemia and autoimmune cytopenias	0.241598	0.486235	0.534186	0.469048	0.335598	0.246189	0.198967	0.232693	0.232723	0.253392	0.260163	0.153154	0.126195	0.242356	0.573995	0.434074	0.254987	0.449296	0.37352	0.518945	0.386109	0.349845	0.306496	0.270637	0.189692	0.284686	0.284379	0.288065	0.278732	0.265465	0.247387	0.323111	0.246694	0.511723	0.583284	0.171858	0.242312	0.311448	0.570973	0.460097	0.249566	0.279381	0.442144	0.490248	0.307429	0.188259	0.221836	0.306024	0.148992
narcolepsy-cataplexy syndrome	0.361687	0.291456	0.196059	0.323068	0.440206	0.153667	0.147315	0.294186	0.134289	0.274686	0.288017	0.182773	0.0989428	0.238367	0.0712219	0.165908	0.125284	0.115098	0.365063	0.186921	0.305684	0.144353	0.0940893	0.111953	0.106144	0.142986	0.0999036	0.113434	0.104595	0.115042	0.107725	0.098868	0.111399	0.113545	0.137479	0.178438	0.311978	0.250039	0.0803349	0.109049	0.117989	0.114044	0.140362	0.108941	0.367432	0.196671	0.134535	0.115503	0.257957
granulomatous disease,chronic,autosomal recessive,5	0.29238	0.433712	0.50217	0.49927	0.222526	0.257336	0.333593	0.302407	0.161537	0.256621	0.273407	0.158896	0.243334	0.303835	0.343277	0.467534	0.153524	0.501832	0.463813	0.512898	0.449209	0.448803	0.391794	0.44891	0.294886	0.31572	0.340709	0.274324	0.55302	0.259528	0.282546	0.381113	0.244244	0.48952	0.458292	0.188073	0.325458	0.305264	0.373582	0.422955	0.233362	0.321189	0.467604	0.385797	0.299352	0.237004	0.378999	0.309021	0.168095
isolated neonatal sclerosing cholangitis	0.434852	0.268223	0.304647	0.352953	0.218933	0.206348	0.21773	0.334921	0.218609	0.244148	0.23036	0.114756	0.15939	0.219007	0.0874114	0.196309	0.203702	0.215566	0.228088	0.302764	0.347406	0.183291	0.144485	0.173571	0.139161	0.178692	0.283683	0.170181	0.163984	0.18469	0.118116	0.133613	0.211977	0.30039	0.235674	0.122382	0.221715	0.235674	0.118499	0.160377	0.121835	0.199847	0.184869	0.262045	0.233357	0.255128	0.165801	0.197968	0.136674
severe combined immunodeficiency due to DCLRE1C deficiency	0.323389	0.463787	0.702367	0.545428	0.260769	0.382481	0.370999	0.259535	0.222147	0.340107	0.281809	0.171953	0.253167	0.239771	0.512771	0.46912	0.27243	0.473018	0.431027	0.622755	0.393439	0.452089	0.433161	0.435878	0.318309	0.366858	0.471414	0.373784	0.390225	0.313095	0.342453	0.38926	0.321655	0.498264	0.594258	0.202616	0.335259	0.375609	0.588734	0.56982	0.341986	0.314059	0.592765	0.454095	0.326782	0.267573	0.366843	0.342799	0.172588
DDX41-related hematologic malignancy predisposition syndrome	0.263955	0.334272	0.426803	0.470752	0.218164	0.211712	0.201218	0.204248	0.129369	0.197266	0.184876	0.149709	0.237119	0.201332	0.267724	0.293228	0.138614	0.300516	0.372069	0.383012	0.335455	0.569175	0.353803	0.353039	0.260588	0.215656	0.391168	0.420546	0.254975	0.292603	0.356811	0.336088	0.236755	0.333135	0.33465	0.132381	0.213316	0.23779	0.287336	0.341605	0.205631	0.231742	0.369662	0.243493	0.1767	0.216141	0.245432	0.28484	0.166414
immunodeficiency 87 and autoimmunity	0.39215	0.33059	0.45778	0.457196	0.235894	0.295189	0.30497	0.320256	0.207367	0.285502	0.287171	0.159448	0.125819	0.292709	0.340267	0.465067	0.17214	0.390226	0.400815	0.439396	0.391465	0.402787	0.307427	0.344593	0.223396	0.286077	0.302523	0.258543	0.332613	0.243788	0.255682	0.336701	0.172775	0.440128	0.410494	0.19236	0.313484	0.297575	0.355839	0.400672	0.264092	0.274709	0.439821	0.338603	0.301473	0.260502	0.321556	0.233988	0.194087
juvenile-onset diabetes mellitus-central and peripheral neurodegeneration syndrome	0.279401	0.335147	0.233135	0.338899	0.339902	0.146942	0.0992771	0.317528	0.0757715	0.248889	0.300377	0.2213	0.0880109	0.346925	0.123555	0.219902	0.0769221	0.143354	0.305646	0.315823	0.290768	0.421614	0.21528	0.198045	0.203826	0.158494	0.224426	0.218368	0.158621	0.148446	0.246449	0.180654	0.0874786	0.191317	0.206535	0.247372	0.182306	0.201241	0.127363	0.182546	0.211473	0.200733	0.183012	0.128478	0.380552	0.2151	0.131193	0.145196	0.214265
autosomal systemic lupus erythematosus type 16	0.329009	0.415801	0.408582	0.303134	0.274079	0.156976	0.145086	0.136219	0.0600985	0.324452	0.322191	0.271969	0.144407	0.349501	0.252735	0.402555	0.0607064	0.318543	0.632384	0.358617	0.165508	0.502483	0.671564	0.408061	0.411495	0.316806	0.596503	0.490891	0.604295	0.61967	0.566612	0.389277	0.140723	0.456986	0.229518	0.238156	0.339271	0.323013	0.246928	0.373224	0.393206	0.311614	0.283732	0.342407	0.228849	0.189337	0.182479	0.308601	0.254791
hypocomplementemic urticarial vasculitis	0.442005	0.494691	0.452083	0.518285	0.40107	0.3237	0.330291	0.37143	0.311629	0.32518	0.268115	0.2662	0.233335	0.272465	0.233092	0.432258	0.250192	0.32115	0.505924	0.478365	0.517116	0.44287	0.440231	0.396228	0.33084	0.317535	0.416541	0.405748	0.449739	0.440238	0.5072	0.314018	0.272957	0.415799	0.372752	0.29213	0.457826	0.425808	0.307755	0.332201	0.362143	0.402545	0.319183	0.427476	0.366824	0.275618	0.293762	0.315946	0.322383
autoinflammatory-pancytopenia syndrome due to DNASE2 deficiency	0.328817	0.421534	0.451095	0.459769	0.248634	0.295037	0.239005	0.358554	0.1263	0.288196	0.280319	0.165685	0.220823	0.351313	0.162937	0.347112	0.135545	0.409366	0.408268	0.437341	0.380582	0.279033	0.291518	0.314344	0.211681	0.23107	0.269485	0.16993	0.369874	0.240768	0.1795	0.209875	0.218166	0.285162	0.360731	0.290693	0.273872	0.257538	0.19449	0.250253	0.306806	0.387451	0.360225	0.320989	0.282404	0.27563	0.331512	0.221164	0.186369
combined immunodeficiency due to DOCK8 deficiency	0.327231	0.453392	0.608547	0.477343	0.33506	0.369345	0.336853	0.251683	0.216581	0.300367	0.264096	0.201452	0.265925	0.244949	0.541013	0.449157	0.288874	0.430341	0.350164	0.603776	0.348056	0.457508	0.443429	0.458599	0.324537	0.351588	0.419991	0.378137	0.403065	0.356873	0.355515	0.467117	0.341276	0.415506	0.547625	0.205438	0.321206	0.36925	0.588111	0.602372	0.317627	0.241104	0.588279	0.407119	0.310892	0.244564	0.305712	0.405185	0.206411
congenital myasthenic syndrome 10	0.257331	0.272748	0.194146	0.245437	0.351453	0.114663	0.134589	0.26409	0.0735427	0.195329	0.196782	0.561164	0.0881596	0.187245	0.133419	0.215526	0.0748625	0.139559	0.253001	0.232407	0.333789	0.29431	0.218781	0.223801	0.197709	0.186666	0.223922	0.200251	0.146986	0.142469	0.203453	0.201917	0.0862179	0.177401	0.143565	0.341167	0.315594	0.200614	0.139444	0.18109	0.235123	0.1918	0.138134	0.121958	0.298672	0.150227	0.131264	0.122217	0.553674
bone marrow failure and diabetes mellitus syndrome	0.265777	0.334893	0.278673	0.468587	0.251669	0.160287	0.174663	0.151579	0.228972	0.32392	0.255907	0.202041	0.129184	0.382917	0.191685	0.268877	0.315837	0.313483	0.31509	0.338311	0.265826	0.544001	0.296309	0.327565	0.250087	0.286448	0.287051	0.328422	0.219198	0.277872	0.257149	0.27512	0.252934	0.317259	0.176804	0.19282	0.26257	0.325242	0.188709	0.28653	0.226217	0.246834	0.233796	0.202772	0.257538	0.257752	0.220716	0.313759	0.184733
inflammatory skin and bowel disease,neonatal,2	0.317894	0.312981	0.435738	0.393044	0.238103	0.453767	0.377028	0.210008	0.241362	0.272995	0.263552	0.103284	0.256509	0.228965	0.283459	0.3958	0.352027	0.312338	0.341538	0.441011	0.339807	0.210914	0.203621	0.297947	0.218935	0.244536	0.233048	0.198184	0.261504	0.255483	0.150966	0.279699	0.426973	0.264119	0.424784	0.134657	0.325137	0.340462	0.289598	0.414507	0.198537	0.17501	0.383399	0.239691	0.264725	0.231267	0.254899	0.363669	0.133402
pulmonary venoocclusive disease 2	0.236063	0.324834	0.271871	0.285875	0.213569	0.155087	0.184604	0.130952	0.283398	0.182475	0.192643	0.146419	0.107737	0.207373	0.187781	0.311949	0.317743	0.259419	0.366839	0.355004	0.444791	0.313534	0.224269	0.323685	0.220846	0.249002	0.228096	0.285485	0.209444	0.279821	0.20208	0.30427	0.22107	0.325265	0.265367	0.213412	0.37736	0.384095	0.177801	0.212963	0.195212	0.273247	0.184646	0.188577	0.276707	0.189898	0.169041	0.329833	0.22465
autosomal dominant severe congenital neutropenia	0.287115	0.417279	0.483296	0.51913	0.223779	0.268864	0.34903	0.201223	0.184738	0.261647	0.228699	0.201391	0.222848	0.222899	0.354732	0.4451	0.243123	0.430164	0.42199	0.487903	0.378191	0.385614	0.338782	0.440388	0.313057	0.403046	0.291572	0.271647	0.369839	0.243111	0.244837	0.317689	0.274348	0.355852	0.348917	0.215958	0.343467	0.345807	0.383095	0.418957	0.21686	0.259393	0.447068	0.327691	0.302694	0.266688	0.527428	0.324677	0.195575
autoinflammatory syndrome,familial,X-linked,Behcet-like 2	0.343518	0.344617	0.427256	0.526591	0.152439	0.311325	0.31056	0.260496	0.121107	0.277811	0.216844	0.131636	0.225127	0.235832	0.321136	0.535894	0.130352	0.4584	0.440546	0.476728	0.393117	0.326284	0.224411	0.491051	0.228919	0.300619	0.237377	0.166077	0.307481	0.157486	0.16959	0.418236	0.224127	0.346258	0.333608	0.280615	0.319162	0.273227	0.332695	0.320433	0.357632	0.406716	0.495932	0.283149	0.240455	0.278528	0.402905	0.26147	0.16658
FADD-related immunodeficiency	0.374593	0.357281	0.340624	0.374785	0.314192	0.15391	0.193872	0.313629	0.112076	0.272536	0.29943	0.224078	0.107139	0.238506	0.227808	0.309713	0.096059	0.236197	0.323659	0.342653	0.306837	0.369705	0.350164	0.297809	0.245282	0.221421	0.354175	0.275807	0.279862	0.248861	0.294304	0.284819	0.102631	0.322552	0.223876	0.178492	0.237442	0.25018	0.241313	0.296396	0.208332	0.199517	0.264483	0.256981	0.333936	0.216999	0.217427	0.178721	0.224677
Vogt-Koyanagi-Harada disease	0.206824	0.27562	0.12709	0.234898	0.325669	0.225357	0.316179	0.223507	0.257543	0.390175	0.169205	0.190149	0.162656	0.213625	0.0745114	0.179833	0.301551	0.0744876	0.255196	0.325574	0.37606	0.13929	0.086337	0.13988	0.119711	0.245334	0.0812343	0.15659	0.0759333	0.168167	0.0922941	0.081719	0.247302	0.118604	0.160162	0.16968	0.209227	0.309987	0.114539	0.101363	0.309101	0.143306	0.117097	0.109298	0.393292	0.165991	0.150029	0.203927	0.200556
autoimmune lymphoproliferative syndrome type 1	0.287216	0.401457	0.509606	0.490262	0.365343	0.256078	0.189167	0.26732	0.415564	0.263088	0.274397	0.204029	0.118597	0.266692	0.362083	0.436818	0.250429	0.402092	0.416186	0.436123	0.327315	0.499683	0.331685	0.38908	0.29162	0.295716	0.361027	0.43049	0.252495	0.415018	0.283576	0.4435	0.20058	0.913435	0.45179	0.190424	0.271395	0.333224	0.362239	0.57692	0.263062	0.318686	0.354734	0.399695	0.233121	0.199243	0.213002	0.248708	0.190378
autoimmune lymphoproliferative syndrome	0.344504	0.483045	0.529415	0.546499	0.443068	0.310495	0.253291	0.331245	0.405654	0.329443	0.299669	0.243241	0.168541	0.29596	0.434573	0.463585	0.254319	0.531729	0.475297	0.513961	0.411525	0.563488	0.442704	0.41276	0.293641	0.352845	0.539272	0.559788	0.418788	0.51821	0.370252	0.483994	0.235353	0.673937	0.443475	0.270767	0.403586	0.383668	0.442785	0.527336	0.401462	0.394522	0.408716	0.504482	0.30754	0.318931	0.315518	0.297466	0.231215
MASS syndrome	0.141489	0.33956	0.141005	0.213512	0.212303	0.117134	0.130297	0.153328	0.165381	0.20189	0.122535	0.11172	0.0768002	0.141554	0.0478079	0.182625	0.214645	0.06602	0.164743	0.203324	0.229298	0.116543	0.0692571	0.157069	0.0983187	0.367331	0.0638568	0.110067	0.0728157	0.17728	0.107855	0.0647505	0.149959	0.130355	0.115877	0.298023	0.176091	0.192675	0.0770641	0.0726696	0.206422	0.238201	0.0859661	0.0824658	0.344929	0.141322	0.0800481	0.186128	0.110128
autoimmune thrombocytopenic purpura	0.208325	0.364123	0.241105	0.3731	0.38162	0.215112	0.243898	0.22008	0.339432	0.234808	0.185018	0.163276	0.102269	0.250014	0.21089	0.39455	0.249115	0.221003	0.371618	0.280301	0.315784	0.454942	0.250526	0.322569	0.229829	0.380483	0.227355	0.569083	0.256068	0.434685	0.205922	0.215101	0.16728	0.49163	0.18233	0.148601	0.304905	0.277163	0.1804	0.219778	0.174317	0.200576	0.209066	0.408021	0.280498	0.223443	0.325009	0.17122	0.170778
neonatal alloimmune neutropenia	0.361032	0.342977	0.412706	0.394728	0.221483	0.19558	0.216384	0.206202	0.215448	0.297298	0.305294	0.198732	0.167377	0.329128	0.27996	0.389606	0.176568	0.386534	0.393218	0.491789	0.318532	0.3834	0.373379	0.420301	0.470077	0.284702	0.366124	0.32674	0.426256	0.301672	0.467013	0.33139	0.22311	0.36909	0.304522	0.199554	0.254722	0.289052	0.303308	0.369984	0.270698	0.268668	0.293441	0.270788	0.255583	0.252265	0.360836	0.306124	0.186779
symptomatic form of fragile X syndrome in female carrier	0.384171	0.474843	0.324618	0.383108	0.461837	0.179096	0.208122	0.368253	0.177282	0.321341	0.319112	0.298938	0.120189	0.264346	0.182497	0.236481	0.23921	0.177269	0.413943	0.309657	0.341162	0.369968	0.310908	0.264474	0.233566	0.302853	0.326765	0.305768	0.224965	0.256147	0.302303	0.215382	0.197257	0.231654	0.188	0.328149	0.341879	0.362267	0.230244	0.242482	0.253257	0.228148	0.241743	0.168383	0.498999	0.245713	0.199352	0.231953	0.331971
autoimmune disease, susceptibility to, 1	0.182266	0.258584	0.182861	0.270903	0.144264	0.178627	0.207586	0.109441	0.230738	0.268398	0.129304	0.102136	0.448073	0.150048	0.125101	0.159593	0.253002	0.122436	0.194034	0.222819	0.193085	0.252182	0.333347	0.178627	0.163103	0.227234	0.393856	0.26143	0.159642	0.242657	0.192742	0.140849	0.285499	0.179622	0.155741	0.0880828	0.199191	0.300091	0.137256	0.175251	0.142159	0.100335	0.155815	0.140874	0.127799	0.235195	0.153982	0.231133	0.0943815
immune dysregulation-polyendocrinopathy-enteropathy-X-linked syndrome	0.458842	0.512175	0.568859	0.523866	0.358806	0.511749	0.423578	0.41701	0.413032	0.470753	0.35723	0.25542	0.439471	0.393331	0.366137	0.552077	0.326296	0.465878	0.512411	0.625757	0.511608	0.591307	0.486001	0.47527	0.384325	0.372655	0.514128	0.454919	0.485046	0.417696	0.460935	0.428306	0.39503	0.586174	0.515418	0.293415	0.450152	0.438146	0.387742	0.538729	0.386885	0.392121	0.589137	0.439638	0.353084	0.394609	0.337981	0.376814	0.308746
nonsyndromic congenital nail disorder 1	0.269903	0.270893	0.23489	0.287142	0.17602	0.449804	0.432094	0.191137	0.262053	0.409049	0.179857	0.132446	0.514191	0.247231	0.173457	0.229004	0.33253	0.148403	0.318856	0.308523	0.322697	0.288838	0.213045	0.272291	0.221454	0.246964	0.236095	0.260828	0.172254	0.243136	0.192519	0.172679	0.406148	0.249192	0.206656	0.162625	0.293371	0.33138	0.148084	0.219174	0.166493	0.177877	0.219911	0.234028	0.213016	0.198712	0.364851	0.328686	0.128284
Krabbe disease	0.289726	0.333334	0.262839	0.311064	0.370041	0.181838	0.122895	0.458785	0.073191	0.24056	0.250673	0.276386	0.0866511	0.215004	0.159985	0.265341	0.0745109	0.170891	0.303541	0.290836	0.359442	0.277521	0.196261	0.17915	0.173406	0.145066	0.206349	0.187272	0.205844	0.134432	0.240477	0.158965	0.0844688	0.189129	0.193091	0.211209	0.241019	0.219398	0.135469	0.178145	0.259902	0.181334	0.204053	0.160491	0.38602	0.196598	0.209861	0.124476	0.298653
obsolete unclassified myelodysplastic syndrome	0.324543	0.363889	0.370293	0.467625	0.268174	0.185512	0.17022	0.220294	0.132907	0.231155	0.250136	0.211596	0.155321	0.283561	0.294908	0.330481	0.137802	0.328338	0.410645	0.423223	0.356465	0.63411	0.362878	0.35722	0.268276	0.282999	0.368633	0.408294	0.267371	0.292502	0.341815	0.318207	0.165124	0.361867	0.26706	0.233515	0.268855	0.250282	0.297042	0.34403	0.268409	0.296408	0.317988	0.315115	0.241829	0.26367	0.304669	0.224613	0.201275
nonimmune chronic idiopathic neutropenia of adults	0.238639	0.42036	0.490975	0.488721	0.27441	0.195749	0.228083	0.169292	0.0882119	0.226291	0.239228	0.178396	0.136415	0.243022	0.429535	0.402543	0.0907638	0.492723	0.379795	0.490452	0.302164	0.473121	0.39571	0.358364	0.24887	0.301747	0.304598	0.298869	0.396995	0.231142	0.288878	0.390363	0.139287	0.434272	0.34786	0.164039	0.228026	0.233483	0.480467	0.511936	0.233606	0.237871	0.432517	0.380311	0.265918	0.193959	0.492708	0.228628	0.178678
neonatal diabetes mellitus with congenital hypothyroidism	0.3091	0.406727	0.340902	0.363694	0.255311	0.205467	0.239564	0.338609	0.118796	0.317112	0.292565	0.201376	0.121671	0.413661	0.198456	0.281998	0.092701	0.233857	0.294828	0.361322	0.358344	0.290635	0.309258	0.275807	0.242802	0.301716	0.372594	0.226986	0.303189	0.192568	0.243426	0.215355	0.109093	0.294659	0.261842	0.249622	0.238304	0.184373	0.229716	0.235174	0.259154	0.258231	0.245984	0.299182	0.458643	0.288823	0.230101	0.159384	0.18753
pseudohypoparathyroidism type 1A	0.337837	0.46006	0.252953	0.334937	0.369807	0.196116	0.197439	0.403798	0.171283	0.369223	0.321842	0.315406	0.0996478	0.292478	0.1505	0.273588	0.232097	0.181843	0.39512	0.328215	0.402485	0.373606	0.241801	0.281341	0.234793	0.282911	0.256502	0.251185	0.198791	0.193165	0.254161	0.215952	0.181322	0.231961	0.209353	0.354724	0.382593	0.307806	0.194592	0.222452	0.3241	0.309872	0.197988	0.195225	0.423222	0.307276	0.210356	0.226497	0.357175
gne myopathy	0.210891	0.225498	0.107423	0.17503	0.330028	0.071894	0.0816455	0.234405	0.0840216	0.145173	0.160581	0.35905	0.056407	0.153423	0.0577522	0.152311	0.0700257	0.0695113	0.148233	0.153784	0.323649	0.121025	0.0735404	0.125805	0.0752819	0.147823	0.0918794	0.0835057	0.0704347	0.0858048	0.0822367	0.0856696	0.0583591	0.0842897	0.0766788	0.370955	0.273551	0.185329	0.0664811	0.0732065	0.164773	0.249467	0.0730362	0.0753052	0.242045	0.174626	0.0782784	0.105349	0.312821
22q11.2 deletion syndrome	0.374035	0.4996	0.386467	0.456631	0.395087	0.352281	0.351204	0.435078	0.290014	0.369278	0.349195	0.339335	0.194898	0.299228	0.233336	0.387336	0.275012	0.281291	0.425117	0.453842	0.450757	0.45895	0.302386	0.383467	0.300503	0.444687	0.326139	0.50473	0.261241	0.349013	0.292768	0.269008	0.243617	0.365221	0.383111	0.365347	0.434861	0.392872	0.272223	0.305719	0.418366	0.388571	0.363531	0.278326	0.619418	0.293674	0.244131	0.260421	0.356427
acromegaly	0.314513	0.426306	0.228126	0.360337	0.297025	0.275807	0.332357	0.245133	0.266642	0.328375	0.280499	0.180117	0.291999	0.317308	0.120612	0.20575	0.322334	0.134061	0.365607	0.306707	0.379401	0.21797	0.146728	0.302091	0.24063	0.390246	0.189986	0.189068	0.148952	0.197421	0.14676	0.133918	0.377514	0.159521	0.17195	0.367336	0.348925	0.294283	0.141393	0.15602	0.236746	0.347143	0.180172	0.170816	0.441066	0.348552	0.246112	0.322235	0.209133
primary sclerosing cholangitis	0.503839	0.347692	0.405398	0.461242	0.318284	0.321491	0.26255	0.335651	0.299895	0.339569	0.297295	0.221524	0.166262	0.363741	0.24176	0.36052	0.233977	0.406823	0.41448	0.425402	0.458395	0.409915	0.356116	0.334553	0.23111	0.284904	0.498432	0.384171	0.414544	0.322386	0.301668	0.331208	0.220546	0.420256	0.347198	0.236216	0.379467	0.353671	0.290094	0.363129	0.281394	0.33634	0.326225	0.384281	0.259359	0.321995	0.372492	0.304268	0.224625
Landau-Kleffner syndrome	0.344371	0.408591	0.259572	0.322232	0.475921	0.138035	0.118917	0.417949	0.0887356	0.222339	0.334224	0.349135	0.100703	0.205073	0.141622	0.191657	0.0912875	0.138249	0.414727	0.268967	0.292522	0.326894	0.241761	0.21013	0.251196	0.178088	0.253317	0.226474	0.161835	0.159473	0.246061	0.188333	0.102513	0.194765	0.194414	0.291675	0.248669	0.247882	0.142202	0.202388	0.202354	0.182465	0.174559	0.134453	0.451394	0.162646	0.141491	0.146538	0.302724
subcutaneous panniculitis-like T-cell lymphoma	0.296826	0.321232	0.382404	0.514737	0.214865	0.233135	0.219494	0.274639	0.236552	0.242354	0.273649	0.171249	0.159423	0.299403	0.218585	0.317855	0.322284	0.375797	0.418787	0.466933	0.42259	0.584471	0.332727	0.394259	0.248448	0.291723	0.365288	0.358441	0.301535	0.295811	0.312007	0.302547	0.268643	0.381938	0.31943	0.196174	0.277515	0.318179	0.233287	0.290709	0.254856	0.382212	0.288216	0.275069	0.266625	0.229546	0.338105	0.350943	0.151743
Spondyloarthropathy, susceptibility to, 1	0.234734	0.383867	0.300606	0.333697	0.173684	0.233848	0.249241	0.177469	0.126819	0.246379	0.148303	0.220736	0.340332	0.16823	0.130547	0.340044	0.135992	0.229039	0.345707	0.351505	0.3274	0.304009	0.287646	0.389127	0.254199	0.30188	0.279123	0.236452	0.178142	0.197021	0.214492	0.236008	0.26058	0.258057	0.195077	0.366158	0.35597	0.266659	0.182699	0.24448	0.401869	0.481886	0.248894	0.15937	0.254014	0.18016	0.158905	0.22197	0.195663
reactive arthritis	0.357333	0.367992	0.351823	0.420323	0.26761	0.401074	0.387281	0.277559	0.188932	0.33441	0.229851	0.207323	0.366467	0.256033	0.170034	0.374908	0.292838	0.361323	0.455444	0.492379	0.472192	0.215201	0.225861	0.383539	0.208428	0.349715	0.243686	0.180909	0.292743	0.196917	0.171912	0.249549	0.406567	0.197989	0.292808	0.344046	0.437446	0.369462	0.247177	0.251962	0.353754	0.470589	0.32497	0.248524	0.314255	0.250028	0.420255	0.327666	0.27046
takayasu arteritis	0.318505	0.433428	0.308602	0.532492	0.472595	0.287934	0.292281	0.311409	0.239279	0.290885	0.267589	0.294516	0.192878	0.272805	0.155455	0.350155	0.314738	0.262127	0.491815	0.441282	0.479379	0.406419	0.22552	0.398101	0.197692	0.313375	0.301925	0.230469	0.25117	0.343542	0.196056	0.226708	0.270473	0.28747	0.260451	0.305537	0.490819	0.400134	0.20866	0.234646	0.326591	0.419311	0.279134	0.229607	0.348609	0.237561	0.289183	0.261644	0.338095
psoriasis 1, susceptibility to	0.209416	0.300004	0.227396	0.27753	0.113286	0.350618	0.383308	0.175738	0.148784	0.281547	0.107986	0.130583	0.580195	0.129002	0.0909067	0.196619	0.158029	0.114052	0.299088	0.320726	0.241706	0.185795	0.207547	0.301181	0.201627	0.204075	0.206154	0.14802	0.127645	0.152392	0.128809	0.121001	0.303131	0.164198	0.184677	0.257189	0.289879	0.243072	0.131199	0.192837	0.278497	0.292036	0.199806	0.10853	0.185387	0.136924	0.207188	0.218177	0.11276
acquired ichthyosis	0.387866	0.384528	0.386891	0.429808	0.336297	0.365271	0.376856	0.23487	0.489396	0.321646	0.237712	0.199847	0.27834	0.363079	0.210281	0.320564	0.569751	0.216517	0.383697	0.433004	0.386763	0.477125	0.377469	0.400717	0.337418	0.365573	0.368841	0.492313	0.375985	0.429787	0.329697	0.267526	0.540105	0.388195	0.2978	0.19644	0.418571	0.439349	0.219826	0.334098	0.24885	0.223159	0.312077	0.337832	0.288754	0.354674	0.256287	0.537546	0.189527
celiac disease	0.399264	0.318038	0.350956	0.429491	0.254272	0.355274	0.273001	0.366016	0.121998	0.345211	0.260687	0.183852	0.338933	0.294889	0.216527	0.318809	0.131243	0.295433	0.387969	0.425617	0.348157	0.327973	0.276773	0.29888	0.195604	0.284615	0.299296	0.172199	0.168041	0.164907	0.160691	0.232556	0.204733	0.264436	0.407429	0.274684	0.307758	0.251062	0.254343	0.30564	0.244854	0.294861	0.356044	0.237492	0.31334	0.299004	0.316143	0.193276	0.19846
autoimmune pulmonary alveolar proteinosis	0.333285	0.383963	0.373166	0.321627	0.205085	0.20929	0.198095	0.162113	0.262898	0.204603	0.245653	0.19197	0.145754	0.291926	0.288019	0.339615	0.217381	0.344543	0.385782	0.46103	0.445165	0.365078	0.318316	0.434318	0.256452	0.287106	0.309515	0.317923	0.34361	0.300892	0.26842	0.376246	0.220845	0.274701	0.334452	0.280607	0.348076	0.32096	0.282099	0.298974	0.263499	0.31519	0.300353	0.281435	0.236493	0.205312	0.278128	0.325137	0.258632
type 1 diabetes mellitus 20	0.162983	0.146184	0.150278	0.551724	0.0912227	0.0800213	0.0788274	0.12843	0.0744456	0.562497	0.254958	0.0891361	0.0700788	0.4543	0.0758649	0.135503	0.0751122	0.180498	0.181478	0.179634	0.220794	0.131942	0.0875718	0.156467	0.0801931	0.105926	0.119457	0.0839669	0.153513	0.0792327	0.0803303	0.136047	0.0731798	0.133463	0.098283	0.17841	0.109408	0.108428	0.0777414	0.0912069	0.136826	0.154754	0.0886861	0.0919336	0.269601	0.307768	0.155868	0.179235	0.0921104
alopecia areata 1	0.240588	0.239328	0.261552	0.205553	0.166108	0.281976	0.290969	0.127546	0.118048	0.477544	0.198117	0.171504	0.319026	0.203432	0.204652	0.208825	0.123162	0.184408	0.435544	0.441211	0.331773	0.42596	0.359644	0.234799	0.243333	0.206005	0.364265	0.331973	0.241136	0.261607	0.337448	0.23924	0.158916	0.249627	0.204045	0.150731	0.270131	0.287691	0.199117	0.271367	0.221649	0.15704	0.217674	0.182253	0.217423	0.169606	0.240819	0.21322	0.154734
immunodeficiency, common variable, 1	0.263896	0.410275	0.670398	0.516003	0.257681	0.303372	0.270176	0.265881	0.130324	0.270011	0.232125	0.153146	0.160331	0.18308	0.628555	0.449597	0.097242	0.595894	0.314325	0.646848	0.348495	0.345522	0.368866	0.371492	0.218953	0.242012	0.362132	0.271507	0.398545	0.24295	0.287117	0.417098	0.151034	0.494883	0.618924	0.140971	0.253603	0.25966	0.749436	0.549338	0.240402	0.257655	0.519059	0.473302	0.268482	0.212422	0.301123	0.228063	0.176952
common variable immunodeficiency	0.343707	0.482256	0.549809	0.522866	0.26244	0.309776	0.274772	0.291169	0.300826	0.234689	0.253454	0.145574	0.154718	0.250956	0.525747	0.446814	0.210508	0.470735	0.373268	0.569945	0.432392	0.41969	0.305034	0.452719	0.211563	0.319789	0.33698	0.473156	0.301053	0.414676	0.266713	0.409322	0.200509	0.491387	0.528546	0.215333	0.314251	0.299032	0.512757	0.451556	0.251188	0.341314	0.51745	0.473462	0.273848	0.276875	0.267361	0.263374	0.177368
immunodeficiency, common variable, 2	0.307307	0.433248	0.669067	0.543802	0.290107	0.307239	0.276612	0.304543	0.152878	0.300996	0.287741	0.203838	0.163139	0.236678	0.564272	0.489982	0.14123	0.554064	0.355968	0.665981	0.371882	0.484975	0.430081	0.400031	0.3176	0.282197	0.423111	0.360141	0.416613	0.281083	0.478042	0.420298	0.177246	0.520143	0.6265	0.183337	0.288568	0.29577	0.71227	0.556878	0.283865	0.301765	0.512518	0.484784	0.307928	0.295558	0.284364	0.263466	0.213876
Singleton-Merten syndrome 1	0.214456	0.38696	0.224433	0.277359	0.272584	0.219295	0.279932	0.237288	0.30594	0.224774	0.20907	0.344477	0.182678	0.1944	0.17335	0.237591	0.249634	0.140734	0.294684	0.304005	0.343013	0.181304	0.16828	0.267962	0.143033	0.347232	0.136702	0.201406	0.181965	0.245526	0.138557	0.155203	0.207241	0.141606	0.223023	0.489322	0.352936	0.28198	0.197316	0.152535	0.331841	0.384248	0.200417	0.153448	0.435964	0.147372	0.189724	0.292195	0.304575
Aicardi-Goutieres syndrome 7	0.372525	0.499368	0.436723	0.526476	0.436789	0.359661	0.296805	0.648401	0.405008	0.344307	0.290925	0.275215	0.210072	0.298161	0.286677	0.457276	0.242813	0.379083	0.431764	0.464731	0.460506	0.363289	0.21832	0.376974	0.237135	0.246541	0.320674	0.267373	0.361504	0.323889	0.182146	0.273692	0.247425	0.449402	0.440453	0.298145	0.367967	0.315701	0.281523	0.374308	0.311401	0.379183	0.354408	0.340614	0.432777	0.278027	0.267271	0.289613	0.324731
immunodeficiency 27A	0.307681	0.345382	0.520801	0.533451	0.221887	0.326464	0.23871	0.33016	0.145471	0.263508	0.272914	0.177608	0.19479	0.278154	0.334458	0.499925	0.12038	0.525635	0.482631	0.531313	0.430169	0.500253	0.293237	0.45083	0.256831	0.224394	0.368949	0.265354	0.334561	0.235924	0.246395	0.444286	0.175272	0.561289	0.525058	0.26281	0.310145	0.277695	0.357894	0.492589	0.299087	0.442999	0.399716	0.327547	0.258039	0.251099	0.335005	0.226066	0.225413
recurrent infections associated with rare immunoglobulin isotypes deficiency	0.377419	0.486481	0.596291	0.513777	0.240937	0.353864	0.346648	0.277577	0.210558	0.358128	0.306443	0.203191	0.300174	0.328032	0.548629	0.438307	0.253962	0.489701	0.41457	0.64591	0.382827	0.492147	0.488223	0.540216	0.354206	0.393938	0.514149	0.433151	0.499036	0.335936	0.404727	0.442105	0.400357	0.370895	0.574638	0.289108	0.410199	0.380395	0.539116	0.554421	0.368809	0.372044	0.512155	0.465717	0.315515	0.298285	0.347905	0.418825	0.226355
autoinflammatory disease,X-linked	0.193327	0.305172	0.438065	0.455035	0.33032	0.259246	0.202698	0.21476	0.0894511	0.273085	0.182396	0.166404	0.158691	0.169262	0.443343	0.280182	0.0674598	0.435323	0.2894	0.472667	0.290114	0.257989	0.225429	0.232978	0.173909	0.245123	0.316491	0.220809	0.194546	0.215582	0.200899	0.284197	0.140814	0.399059	0.474876	0.173532	0.202829	0.178748	0.488454	0.409454	0.280133	0.306108	0.327497	0.373643	0.251347	0.164891	0.231862	0.147783	0.150234
pancytopenia due to IKZF1 mutations	0.252812	0.380988	0.457121	0.432465	0.250908	0.178394	0.165615	0.133558	0.0752262	0.177255	0.264364	0.13714	0.119566	0.178944	0.478023	0.278123	0.0765461	0.418998	0.232513	0.443423	0.190273	0.35949	0.321633	0.239423	0.213191	0.218893	0.2627	0.231063	0.298817	0.193926	0.246718	0.287686	0.117663	0.297553	0.361327	0.132882	0.179985	0.183359	0.584888	0.440613	0.193213	0.158766	0.407739	0.400165	0.239823	0.168957	0.238035	0.172589	0.133224
hepatitis, fulminant viral, susceptibility to	0.387311	0.266616	0.301111	0.420552	0.211753	0.2262	0.252226	0.314878	0.212121	0.309621	0.283815	0.150919	0.253033	0.275554	0.132176	0.24801	0.173943	0.242629	0.356618	0.329356	0.364099	0.298993	0.332512	0.245651	0.173386	0.283361	0.429137	0.249052	0.17952	0.220296	0.186814	0.193454	0.190113	0.267746	0.231466	0.172855	0.293451	0.296811	0.150836	0.225993	0.17161	0.211508	0.225378	0.250519	0.221307	0.310651	0.275657	0.187201	0.193871
chronic recurrent multifocal osteomyelitis 3	0.287222	0.306803	0.342279	0.477586	0.146896	0.268638	0.255046	0.234856	0.183229	0.246548	0.204099	0.171258	0.244222	0.217569	0.131573	0.361474	0.197155	0.292873	0.363055	0.440103	0.355445	0.223505	0.201139	0.483887	0.216583	0.247105	0.266712	0.187414	0.297442	0.19491	0.167343	0.299003	0.290404	0.313424	0.231426	0.306962	0.229991	0.231177	0.18478	0.228946	0.336008	0.42377	0.228332	0.204046	0.242139	0.224994	0.359026	0.298529	0.15068
sterile multifocal osteomyelitis with periostitis and pustulosis	0.329438	0.39931	0.38486	0.451952	0.224798	0.287688	0.267256	0.316288	0.222493	0.22561	0.221891	0.165843	0.237624	0.232683	0.163172	0.351767	0.351117	0.288809	0.352732	0.408861	0.431107	0.221957	0.182908	0.421876	0.242388	0.322273	0.248129	0.193649	0.179059	0.203486	0.158996	0.281545	0.519255	0.324914	0.307971	0.34725	0.385849	0.318599	0.20546	0.231297	0.308118	0.406143	0.281397	0.263012	0.284656	0.20147	0.298343	0.336045	0.222856
IL21-related infantile inflammatory bowel disease	0.248084	0.343958	0.464463	0.375845	0.213534	0.367849	0.242821	0.213849	0.0884686	0.225016	0.219247	0.130958	0.141695	0.221178	0.45183	0.421522	0.0910205	0.534118	0.364253	0.523243	0.330931	0.242176	0.238932	0.289068	0.169944	0.310656	0.261511	0.157154	0.239076	0.159861	0.181003	0.380117	0.140956	0.302112	0.527674	0.236791	0.274621	0.246483	0.526582	0.467548	0.270036	0.266164	0.532843	0.395427	0.278608	0.235717	0.288858	0.24267	0.167721
immunodeficiency due to CD25 deficiency	0.329446	0.412722	0.601199	0.488557	0.23405	0.445081	0.362294	0.280846	0.219577	0.371043	0.293004	0.187319	0.311377	0.273765	0.472372	0.459028	0.268858	0.476078	0.395745	0.585348	0.437519	0.422435	0.350144	0.384425	0.285851	0.311235	0.391784	0.278237	0.341287	0.267735	0.275457	0.361562	0.439972	0.454693	0.579881	0.182807	0.332053	0.335027	0.540805	0.580728	0.25064	0.283353	0.635493	0.412567	0.32247	0.27063	0.297706	0.334751	0.179105
type 1 diabetes mellitus 10	0.197531	0.178882	0.179863	0.495413	0.109878	0.0987186	0.0971947	0.149605	0.0929059	0.50846	0.300658	0.107518	0.0857214	0.536206	0.0968996	0.156946	0.0940565	0.210422	0.211229	0.2088	0.255348	0.15151	0.104913	0.186692	0.0998365	0.124573	0.148312	0.102321	0.183535	0.0975755	0.0991488	0.158482	0.0921056	0.155335	0.120358	0.200738	0.128472	0.126956	0.0963525	0.110649	0.158992	0.184546	0.106994	0.114862	0.302754	0.348458	0.186158	0.208774	0.110841
immunodeficiency 63 with lymphoproliferation and autoimmunity	0.332436	0.407778	0.582746	0.471622	0.227239	0.32794	0.260063	0.299813	0.187641	0.288502	0.292169	0.176107	0.150033	0.281614	0.383484	0.4565	0.25584	0.439037	0.39193	0.553677	0.369818	0.501376	0.431528	0.360545	0.259156	0.294627	0.42031	0.371277	0.376279	0.314925	0.354117	0.386693	0.321816	0.531048	0.578713	0.155263	0.320515	0.35716	0.483718	0.550046	0.295636	0.287122	0.578498	0.435679	0.277382	0.233186	0.269697	0.333858	0.188837
psoriasis 14,pustular	0.331214	0.414671	0.371176	0.504905	0.272088	0.408696	0.42155	0.221827	0.423494	0.317337	0.284701	0.166757	0.449584	0.355316	0.248416	0.391276	0.426246	0.264154	0.462944	0.482414	0.455453	0.322272	0.28017	0.520775	0.257682	0.352672	0.312673	0.347383	0.368377	0.310837	0.249754	0.30734	0.55256	0.367407	0.291139	0.334631	0.412253	0.327687	0.290736	0.334673	0.397682	0.438795	0.334022	0.359756	0.291946	0.250795	0.378039	0.36251	0.153772
ulcerative colitis	0.219194	0.250649	0.317644	0.418869	0.235038	0.208146	0.191976	0.265864	0.0697062	0.219705	0.163917	0.114834	0.217894	0.193876	0.158718	0.447391	0.0710261	0.317068	0.269481	0.293583	0.271149	0.365104	0.265652	0.326423	0.104263	0.137687	0.164885	0.141018	0.121224	0.116135	0.109264	0.336154	0.0952033	0.311837	0.205859	0.183567	0.184269	0.176376	0.183783	0.256132	0.199653	0.250487	0.293714	0.16653	0.173254	0.226294	0.216807	0.109266	0.153282
type 1 diabetes mellitus	0.295215	0.30282	0.288194	0.321896	0.276928	0.132009	0.124949	0.205043	0.0787187	0.333769	0.363184	0.189773	0.123129	0.478501	0.205729	0.237269	0.0798693	0.236021	0.354156	0.294063	0.263587	0.412783	0.364546	0.274236	0.228232	0.187542	0.358217	0.307472	0.368568	0.246838	0.33131	0.275802	0.114325	0.303092	0.200941	0.223232	0.259165	0.220337	0.199177	0.257858	0.239528	0.195185	0.207061	0.238212	0.280891	0.255859	0.195987	0.233104	0.188863
systemic-onset juvenile idiopathic arthritis	0.363057	0.452156	0.45442	0.607126	0.177099	0.260833	0.252996	0.32126	0.16319	0.309844	0.27107	0.207064	0.233008	0.254949	0.211487	0.458011	0.155177	0.365171	0.503695	0.477199	0.473707	0.405517	0.343658	0.567979	0.304356	0.313025	0.394886	0.334751	0.325986	0.256553	0.323411	0.377259	0.231885	0.473902	0.377534	0.40518	0.382235	0.315368	0.239293	0.319982	0.474267	0.629831	0.287861	0.322016	0.279387	0.25245	0.347446	0.316669	0.201533
Crohn disease	0.307187	0.243302	0.292675	0.336837	0.118884	0.33254	0.301767	0.260971	0.0862265	0.273739	0.209468	0.116569	0.216845	0.218058	0.114159	0.403426	0.0887784	0.390737	0.351064	0.368452	0.294335	0.217007	0.209892	0.238354	0.15677	0.314027	0.242097	0.141769	0.15004	0.142184	0.139091	0.25	0.150797	0.185456	0.312106	0.178824	0.300555	0.251306	0.151046	0.233208	0.22365	0.254319	0.376645	0.160473	0.228514	0.323798	0.375702	0.131923	0.198836
T-B+ severe combined immunodeficiency due to IL-7Ralpha deficiency	0.279434	0.415324	0.654393	0.538497	0.269911	0.390999	0.324809	0.227961	0.179442	0.274859	0.261873	0.125754	0.250191	0.224982	0.549472	0.497307	0.222537	0.48374	0.428057	0.61582	0.403399	0.341164	0.358618	0.395002	0.251306	0.301437	0.30448	0.261868	0.370141	0.24544	0.271407	0.420512	0.348618	0.544463	0.581685	0.129669	0.253271	0.279679	0.536215	0.661431	0.235049	0.2458	0.578875	0.458922	0.278156	0.179576	0.402247	0.298044	0.137396
Omenn syndrome	0.393843	0.466338	0.634895	0.534659	0.252101	0.365178	0.355399	0.327089	0.279777	0.35259	0.292614	0.170992	0.26651	0.340407	0.36844	0.516417	0.333797	0.406932	0.48067	0.564974	0.501552	0.578466	0.40959	0.417842	0.281477	0.311828	0.424607	0.383308	0.497723	0.338723	0.323951	0.33626	0.414762	0.52618	0.472087	0.271793	0.338355	0.377572	0.400815	0.478396	0.286266	0.367228	0.481955	0.427505	0.347603	0.318163	0.39433	0.43232	0.170879
type 1 diabetes mellitus 2	0.0908867	0.0740874	0.0757055	0.218391	0.0549677	0.0503347	0.0491407	0.069076	0.0490773	0.229164	0.139038	0.0528811	0.373725	0.225981	0.04761	0.0715655	0.0497439	0.0876213	0.088601	0.0867568	0.10773	0.085386	0.187162	0.0818944	0.0505064	0.0593697	0.0716353	0.0542802	0.07894	0.049546	0.0506436	0.0721093	0.0478115	0.0695248	0.0597245	0.0833388	0.0628519	0.0618724	0.0480547	0.0549518	0.0728883	0.0801811	0.052431	0.0550507	0.115362	0.153528	0.0812956	0.0863578	0.0558553
immunodeficiency, common variable, 14	0.28059	0.33207	0.596427	0.486194	0.29064	0.374886	0.281116	0.197799	0.119248	0.254716	0.190729	0.129969	0.299547	0.163563	0.582582	0.317082	0.128493	0.563387	0.272562	0.579502	0.213924	0.319346	0.286124	0.302012	0.24546	0.215678	0.326573	0.232072	0.238401	0.214057	0.244078	0.356199	0.285863	0.384781	0.634507	0.141875	0.247167	0.270635	0.711808	0.57765	0.207607	0.159853	0.525371	0.411983	0.212581	0.189282	0.224498	0.254417	0.148581
syndromic multisystem autoimmune disease due to ITCH deficiency	0.327504	0.509799	0.47372	0.432534	0.277089	0.305732	0.2681	0.353944	0.11888	0.334398	0.311069	0.364085	0.13641	0.301459	0.333439	0.362619	0.0921089	0.439676	0.357909	0.459423	0.368636	0.445888	0.387862	0.332855	0.287518	0.329319	0.517102	0.32354	0.308711	0.239713	0.328214	0.318582	0.1231	0.367683	0.441734	0.368309	0.377887	0.335633	0.370775	0.396316	0.341821	0.354946	0.41028	0.297605	0.488646	0.272234	0.296168	0.246135	0.372376
lymphoproliferative syndrome 1	0.271173	0.383175	0.569671	0.605752	0.240635	0.204346	0.197867	0.312484	0.134074	0.243131	0.26488	0.164772	0.140159	0.259251	0.467946	0.475583	0.100992	0.495904	0.428136	0.514956	0.398789	0.60841	0.416714	0.448414	0.242191	0.268678	0.39869	0.356831	0.390937	0.273972	0.348785	0.450613	0.129356	0.579698	0.457065	0.195323	0.226071	0.232568	0.447182	0.474901	0.2796	0.348673	0.418089	0.428449	0.28822	0.239847	0.381239	0.24462	0.153556
autoinflammation,immune dysregulation,and eosinophilia	0.33615	0.367947	0.475958	0.355237	0.180963	0.293717	0.233913	0.258098	0.113008	0.28701	0.245944	0.118654	0.214332	0.295495	0.241625	0.387893	0.121822	0.315657	0.314049	0.416859	0.402766	0.264898	0.369368	0.244268	0.213955	0.247297	0.302178	0.190451	0.415488	0.279444	0.218359	0.299419	0.212654	0.385471	0.461266	0.158757	0.271354	0.221863	0.259556	0.316599	0.242478	0.241176	0.4054	0.386955	0.236547	0.266755	0.232337	0.234908	0.160461
diabetes mellitus,transient neonatal,3	0.229598	0.201354	0.231929	0.339261	0.149918	0.0987122	0.093899	0.150508	0.0642836	0.275197	0.324171	0.162941	0.0914013	0.612851	0.152028	0.244849	0.0648915	0.225522	0.261875	0.260178	0.204812	0.48884	0.252569	0.307394	0.21864	0.165199	0.257168	0.250917	0.217459	0.177053	0.223986	0.275649	0.0855879	0.265769	0.14824	0.218587	0.158435	0.165719	0.145992	0.224711	0.205489	0.226978	0.166932	0.147517	0.19226	0.227289	0.179525	0.197951	0.145773
maturity-onset diabetes of the young type 13	0.25996	0.216551	0.254772	0.357595	0.15251	0.148637	0.106344	0.174676	0.0813244	0.315994	0.376688	0.167927	0.0992776	0.604737	0.150158	0.265836	0.082475	0.222691	0.286682	0.281549	0.242718	0.473929	0.246926	0.294971	0.21403	0.182719	0.257911	0.24636	0.218509	0.176438	0.22087	0.262748	0.0988471	0.256237	0.189529	0.228111	0.16568	0.171999	0.145852	0.217884	0.242732	0.25393	0.202315	0.152559	0.225971	0.266712	0.183614	0.203146	0.151634
transient neonatal diabetes mellitus	0.364768	0.390967	0.301873	0.339934	0.360116	0.221108	0.1791	0.332517	0.14347	0.33401	0.42974	0.276259	0.126	0.565941	0.162245	0.294505	0.138558	0.205612	0.396047	0.370723	0.363552	0.37188	0.294605	0.271848	0.26029	0.272225	0.282439	0.266888	0.30877	0.248963	0.273172	0.232803	0.139776	0.283998	0.245331	0.290147	0.281333	0.237635	0.160307	0.229488	0.298843	0.288354	0.246918	0.264949	0.45867	0.308638	0.181037	0.235968	0.262214
Kabuki syndrome 1	0.265832	0.488434	0.311184	0.33425	0.314579	0.260277	0.336852	0.392194	0.138057	0.316229	0.240372	0.296418	0.150321	0.244116	0.224051	0.294993	0.184097	0.182639	0.337385	0.399453	0.374129	0.361954	0.273924	0.284732	0.204964	0.405326	0.238554	0.20158	0.263792	0.211383	0.230751	0.187691	0.161485	0.230779	0.2442	0.370543	0.332499	0.285846	0.246953	0.235425	0.325365	0.319769	0.342332	0.251979	0.600745	0.236224	0.243983	0.216466	0.342763
autoimmune lymphoproliferative syndrome type 4	0.264351	0.447713	0.583144	0.545817	0.259144	0.210561	0.178829	0.311185	0.122721	0.225584	0.249117	0.171177	0.131752	0.218137	0.493162	0.427888	0.0975731	0.501196	0.381002	0.509667	0.369249	0.57431	0.442652	0.35303	0.24652	0.252535	0.411308	0.36182	0.356387	0.272564	0.361489	0.424322	0.12562	0.623005	0.504735	0.146023	0.223033	0.238209	0.483865	0.514164	0.239255	0.288197	0.432587	0.466306	0.251875	0.223428	0.304089	0.243568	0.159752
juvenile arthritis due to defect in LACC1	0.301054	0.361265	0.49997	0.562032	0.204118	0.217329	0.213105	0.242565	0.129367	0.218063	0.211831	0.168151	0.253163	0.237539	0.254908	0.4675	0.138612	0.358017	0.535028	0.466075	0.390712	0.404264	0.286859	0.467882	0.399931	0.201357	0.302269	0.265037	0.362738	0.215005	0.242087	0.317954	0.252687	0.469298	0.254363	0.17212	0.198141	0.227648	0.252136	0.361027	0.25008	0.302014	0.316209	0.241205	0.210416	0.163189	0.374714	0.281571	0.150198
severe combined immunodeficiency due to LAT deficiency	0.283349	0.424654	0.589364	0.454922	0.262347	0.258344	0.188029	0.273789	0.134238	0.215997	0.257836	0.155253	0.142727	0.22299	0.577672	0.479528	0.101156	0.464049	0.369671	0.580838	0.372801	0.442758	0.388004	0.371435	0.223307	0.250173	0.325525	0.284749	0.37587	0.248172	0.310847	0.401211	0.136864	0.505653	0.576531	0.150344	0.24285	0.239846	0.549588	0.536101	0.278195	0.281501	0.529438	0.449047	0.284997	0.174805	0.254044	0.218365	0.193786
Reynolds syndrome	0.501404	0.427131	0.381337	0.537921	0.330756	0.334934	0.365482	0.320783	0.441293	0.324151	0.249763	0.234806	0.239352	0.271424	0.211754	0.425574	0.405592	0.300736	0.465058	0.451493	0.462864	0.331318	0.249775	0.486525	0.38853	0.394975	0.297929	0.361028	0.240805	0.329091	0.312107	0.284271	0.389422	0.446565	0.281099	0.308466	0.512598	0.520422	0.255	0.305685	0.334484	0.432978	0.340037	0.33348	0.280858	0.289177	0.314992	0.371359	0.288148
severe combined immunodeficiency due to LCK deficiency	0.342807	0.351914	0.597205	0.5045	0.266266	0.369639	0.263578	0.282575	0.140462	0.306543	0.274964	0.188479	0.179124	0.278326	0.494725	0.444507	0.116292	0.535644	0.448561	0.610082	0.347023	0.597476	0.393693	0.404825	0.259665	0.258558	0.404988	0.357428	0.368808	0.277751	0.339997	0.412357	0.171955	0.438136	0.548959	0.167185	0.292342	0.310285	0.530669	0.572486	0.296538	0.276627	0.580069	0.388129	0.280294	0.232566	0.339487	0.263316	0.191608
immunodeficiency 81	0.289616	0.402517	0.469272	0.423341	0.271909	0.275752	0.279377	0.214365	0.262876	0.232901	0.214189	0.149345	0.247718	0.19363	0.407015	0.383035	0.189024	0.323219	0.333741	0.46012	0.287892	0.4106	0.381183	0.369902	0.306045	0.281771	0.324853	0.454309	0.318693	0.333342	0.305684	0.306259	0.257733	0.473011	0.397946	0.146144	0.22666	0.263941	0.526272	0.500886	0.22713	0.189164	0.500622	0.417858	0.239634	0.178672	0.366769	0.277335	0.142026
isolated osteopoikilosis	0.318104	0.475525	0.314577	0.385881	0.301052	0.214215	0.255072	0.263832	0.216257	0.299677	0.244675	0.252391	0.199231	0.303586	0.180452	0.269214	0.272492	0.172277	0.398124	0.354131	0.402919	0.40571	0.325114	0.405838	0.312157	0.406107	0.326652	0.324537	0.287658	0.289321	0.295111	0.216692	0.315528	0.265226	0.206845	0.479347	0.417721	0.33443	0.194054	0.252914	0.331396	0.426405	0.220413	0.313165	0.428791	0.305035	0.222374	0.314846	0.22954
acquired partial lipodystrophy	0.319136	0.436257	0.336951	0.387719	0.373363	0.188013	0.209228	0.253336	0.265451	0.277022	0.317743	0.260425	0.161199	0.349504	0.2495	0.28785	0.218422	0.224003	0.479685	0.39872	0.356747	0.423052	0.420759	0.316196	0.225851	0.288686	0.404368	0.368717	0.404606	0.380626	0.372291	0.252149	0.217639	0.343625	0.223965	0.244105	0.335919	0.306011	0.287324	0.321609	0.227502	0.256742	0.289992	0.44736	0.35653	0.22153	0.243074	0.261407	0.235838
Majeed syndrome	0.37078	0.466425	0.439336	0.542481	0.284222	0.351012	0.273391	0.393812	0.219022	0.281883	0.268322	0.253756	0.259458	0.328005	0.227812	0.386185	0.291592	0.377725	0.469995	0.512344	0.509898	0.437093	0.285806	0.478972	0.271285	0.330338	0.324581	0.25249	0.358078	0.265203	0.247178	0.336778	0.323176	0.403488	0.384193	0.370259	0.398426	0.338558	0.261262	0.310449	0.354848	0.557642	0.398337	0.396146	0.320855	0.247866	0.339363	0.367446	0.251535
combined immunodeficiency due to LRBA deficiency	0.338943	0.499359	0.623714	0.543419	0.247182	0.421928	0.333216	0.320814	0.216388	0.374652	0.274663	0.183204	0.241607	0.30196	0.596097	0.531381	0.253706	0.608301	0.387721	0.655326	0.441546	0.387571	0.360602	0.431362	0.268809	0.341909	0.399722	0.285561	0.358063	0.277309	0.29189	0.412129	0.378066	0.468221	0.633029	0.272013	0.334307	0.35555	0.645972	0.533824	0.40516	0.416028	0.600299	0.419139	0.323857	0.312257	0.31625	0.344334	0.226226
Aicardi-Goutieres syndrome 8	0.203315	0.370335	0.147474	0.232856	0.348292	0.0856641	0.0842904	0.547838	0.0707667	0.252404	0.201021	0.189954	0.0631454	0.148064	0.0601657	0.148277	0.0720866	0.0708993	0.227503	0.187921	0.297276	0.13557	0.0826896	0.0954622	0.13961	0.114527	0.0776459	0.0797314	0.0749257	0.0742076	0.171342	0.0783863	0.0684415	0.0789741	0.0771111	0.180409	0.163144	0.157495	0.0770691	0.0795078	0.143356	0.119264	0.0834638	0.0804263	0.450335	0.172839	0.0750225	0.0754157	0.236861
pseudohypoparathyroidism type 1C	0.336273	0.446205	0.247703	0.311565	0.342268	0.196116	0.197695	0.38033	0.171937	0.371433	0.330178	0.314594	0.100889	0.295534	0.145062	0.256808	0.233072	0.176576	0.372433	0.309776	0.403005	0.310948	0.243919	0.276052	0.229465	0.281821	0.25905	0.252213	0.20082	0.194593	0.239536	0.214441	0.182858	0.220726	0.211897	0.354395	0.371833	0.31153	0.187109	0.222483	0.2976	0.298872	0.195073	0.194032	0.397953	0.316439	0.205958	0.2239	0.342052
X-linked immunodeficiency with magnesium defect,Epstein-Barr virus infection and neoplasia	0.231014	0.402401	0.562849	0.481296	0.221684	0.190757	0.186	0.21759	0.130833	0.206292	0.21763	0.144708	0.135993	0.183999	0.534631	0.395375	0.0977515	0.418528	0.299116	0.518178	0.298526	0.392212	0.369137	0.369583	0.208009	0.243407	0.315826	0.277787	0.327755	0.242096	0.287645	0.359055	0.130507	0.431796	0.529256	0.143348	0.214482	0.219559	0.555702	0.437484	0.217365	0.239516	0.455299	0.424541	0.277563	0.204749	0.240655	0.230007	0.144019
immunodeficiency due to MASP-2 deficiency	0.296427	0.384574	0.475832	0.284313	0.176737	0.204151	0.205566	0.163542	0.0591771	0.297238	0.2743	0.192683	0.173814	0.216095	0.347512	0.463053	0.059785	0.446314	0.430303	0.445436	0.209921	0.454593	0.588503	0.366919	0.262628	0.318604	0.624983	0.47583	0.590629	0.464466	0.586227	0.407181	0.167945	0.290227	0.331603	0.166009	0.304926	0.300354	0.349375	0.442185	0.297647	0.205661	0.411701	0.294057	0.239153	0.236982	0.21249	0.358558	0.202897
familial glucocorticoid deficiency	0.333156	0.329402	0.348684	0.331361	0.255136	0.26228	0.229973	0.242452	0.177163	0.356055	0.397221	0.169473	0.121237	0.332679	0.221464	0.324245	0.197005	0.236704	0.375563	0.38589	0.352969	0.376782	0.371696	0.252282	0.208686	0.257504	0.331311	0.311634	0.31713	0.25144	0.310551	0.241428	0.198978	0.250611	0.312719	0.168517	0.294996	0.315899	0.234978	0.308732	0.228598	0.191218	0.339	0.253325	0.308266	0.368478	0.27761	0.221816	0.187842
familial Mediterranean fever	0.409983	0.438646	0.377849	0.549941	0.353239	0.363417	0.342508	0.333674	0.406714	0.322053	0.24941	0.175138	0.218486	0.29895	0.190384	0.454627	0.278265	0.352917	0.520013	0.439115	0.490115	0.241606	0.209088	0.435257	0.278696	0.337203	0.24557	0.27278	0.350719	0.331851	0.294901	0.254015	0.256333	0.416397	0.335275	0.318806	0.464315	0.371763	0.22308	0.280958	0.290604	0.425024	0.357094	0.383021	0.328877	0.316784	0.359734	0.253046	0.212995
autosomal recessive familial Mediterranean fever	0.361521	0.408568	0.390167	0.568105	0.276869	0.259112	0.276604	0.358492	0.129412	0.292165	0.238303	0.171796	0.215424	0.288042	0.202793	0.412285	0.137233	0.397137	0.462781	0.424949	0.460811	0.242274	0.211018	0.430621	0.254429	0.286326	0.244352	0.151323	0.366889	0.184607	0.296319	0.328362	0.212489	0.373511	0.3208	0.332935	0.404315	0.298045	0.230971	0.292183	0.296759	0.425326	0.320614	0.40607	0.297252	0.309574	0.433816	0.230693	0.205533
familial Mediterranean fever,autosomal dominant	0.319093	0.388958	0.295516	0.412372	0.172763	0.232076	0.227046	0.212147	0.128001	0.242964	0.164001	0.117856	0.232226	0.298097	0.131888	0.236864	0.137246	0.268041	0.469868	0.372594	0.460193	0.205184	0.210763	0.39497	0.193812	0.267853	0.241307	0.148694	0.403598	0.191969	0.137579	0.218008	0.229556	0.239871	0.224826	0.309549	0.409559	0.252997	0.158267	0.215158	0.204015	0.34193	0.243616	0.421451	0.219368	0.240165	0.362411	0.22855	0.144907
sweet syndrome	0.356282	0.423051	0.398715	0.601843	0.28222	0.362357	0.386417	0.266415	0.439482	0.289573	0.265957	0.190317	0.269625	0.27545	0.265095	0.460316	0.463422	0.324459	0.408629	0.481472	0.436108	0.441141	0.304772	0.54484	0.3421	0.406605	0.287225	0.34285	0.34185	0.362724	0.243844	0.395833	0.392795	0.379721	0.291575	0.309759	0.387975	0.384727	0.307496	0.338569	0.358106	0.427397	0.376795	0.325165	0.35898	0.330046	0.449751	0.402815	0.187852
primary biliary cholangitis	0.519196	0.361145	0.413678	0.451142	0.304022	0.31334	0.278799	0.321913	0.338229	0.359947	0.311319	0.203205	0.171068	0.291596	0.259577	0.354236	0.276475	0.377876	0.373552	0.422389	0.37939	0.411269	0.367025	0.342598	0.286463	0.310925	0.477822	0.399144	0.274022	0.305656	0.318197	0.358421	0.264623	0.428829	0.350214	0.235258	0.347131	0.378135	0.285029	0.431728	0.248959	0.262168	0.331968	0.321519	0.259812	0.332134	0.25742	0.293352	0.217427
multicentric osteolysis,nodulosis,and arthropathy	0.220889	0.420911	0.20614	0.277089	0.220277	0.160929	0.198578	0.222531	0.253016	0.226081	0.201044	0.270125	0.132516	0.185171	0.120194	0.195288	0.314064	0.107901	0.317745	0.265207	0.282996	0.27324	0.199401	0.318417	0.238633	0.403258	0.208528	0.254968	0.129461	0.202645	0.18303	0.160324	0.309109	0.182565	0.157685	0.512629	0.32217	0.35997	0.13862	0.167713	0.330368	0.454599	0.135059	0.150206	0.407195	0.151393	0.200847	0.320153	0.198315
immunodeficiency, common variable, 5	0.242948	0.494491	0.571961	0.453639	0.296401	0.163733	0.186779	0.126187	0.0601806	0.231546	0.234484	0.194521	0.125353	0.215725	0.593271	0.446243	0.0607886	0.486541	0.351901	0.560887	0.257727	0.419801	0.436411	0.407241	0.317087	0.288734	0.334915	0.294247	0.405208	0.236753	0.315006	0.460863	0.121669	0.456607	0.478449	0.166585	0.236746	0.24407	0.807321	0.574759	0.289925	0.220506	0.567936	0.602505	0.28129	0.14301	0.272434	0.281832	0.181416
combined immunodeficiency and megaloblastic anemia with or without hyperhomocysteinemia	0.33912	0.475062	0.489131	0.511338	0.331815	0.247758	0.229385	0.328544	0.123038	0.239143	0.254129	0.221114	0.221255	0.222907	0.433059	0.380777	0.132284	0.392262	0.417933	0.546349	0.327841	0.567988	0.400064	0.421505	0.288302	0.263137	0.365815	0.326368	0.347586	0.245479	0.33989	0.372099	0.218703	0.394734	0.404141	0.257495	0.306647	0.305125	0.465127	0.501594	0.304735	0.331989	0.442322	0.347902	0.337914	0.204369	0.326177	0.274007	0.217685
interstitial lung disease 2	0.24503	0.269331	0.308231	0.22214	0.158286	0.176747	0.159816	0.147908	0.204206	0.148637	0.154215	0.115814	0.0904891	0.180188	0.303115	0.183763	0.172797	0.393236	0.263842	0.402924	0.449518	0.203994	0.150877	0.269323	0.118026	0.199379	0.219633	0.163921	0.163034	0.17182	0.145491	0.349904	0.147788	0.211652	0.325215	0.185786	0.448367	0.424607	0.2543	0.28363	0.137744	0.183544	0.221029	0.254818	0.206409	0.191301	0.137205	0.20917	0.245514
mevalonate kinase deficiency	0.344182	0.414305	0.482811	0.591396	0.315192	0.308308	0.293633	0.336479	0.157915	0.302141	0.236722	0.192451	0.322262	0.238056	0.300415	0.421867	0.149902	0.404397	0.46912	0.470465	0.36508	0.293321	0.399041	0.43403	0.263392	0.311594	0.299679	0.210578	0.353587	0.20481	0.2349	0.320039	0.221926	0.426524	0.448196	0.291579	0.348859	0.290238	0.354745	0.431137	0.317496	0.436264	0.39778	0.360012	0.319682	0.279297	0.432474	0.228714	0.211551
hyperimmunoglobulinemia D with periodic fever	0.361495	0.47015	0.478829	0.645273	0.41953	0.407042	0.364949	0.385831	0.468249	0.326325	0.28652	0.217529	0.228835	0.275062	0.290274	0.484745	0.38347	0.394098	0.47879	0.483982	0.402087	0.292958	0.292415	0.457343	0.262255	0.411227	0.300056	0.433409	0.343919	0.392714	0.232932	0.307789	0.307566	0.497572	0.454984	0.32055	0.40033	0.393801	0.344094	0.412547	0.34178	0.451038	0.420262	0.400241	0.372181	0.315708	0.472578	0.302745	0.224521
mevalonic aciduria	0.324819	0.450769	0.422347	0.499305	0.310796	0.30548	0.262275	0.491246	0.152067	0.271767	0.285611	0.249837	0.19894	0.254466	0.253764	0.46269	0.144054	0.271834	0.38297	0.415696	0.398486	0.403365	0.261901	0.378223	0.262452	0.280183	0.242663	0.195596	0.244668	0.179626	0.224548	0.263481	0.196336	0.382824	0.392123	0.302737	0.27377	0.246366	0.274078	0.296859	0.326772	0.36714	0.358532	0.283579	0.521328	0.210228	0.281178	0.234969	0.256348
DEND syndrome	0.262334	0.361907	0.268155	0.321549	0.329593	0.164894	0.194511	0.299525	0.0727555	0.222147	0.32196	0.378194	0.0965457	0.303546	0.165412	0.233192	0.0740754	0.189581	0.359108	0.26765	0.327666	0.460201	0.25361	0.29981	0.268468	0.22551	0.263346	0.249898	0.189256	0.168959	0.241413	0.219046	0.0910881	0.230035	0.166707	0.289299	0.302412	0.245355	0.167835	0.23567	0.227778	0.23382	0.183539	0.14423	0.462142	0.18899	0.237417	0.197407	0.340429
Nijmegen breakage syndrome	0.293628	0.43626	0.445697	0.379679	0.347232	0.337377	0.39578	0.377416	0.306919	0.332823	0.247436	0.287369	0.184293	0.267941	0.439125	0.364936	0.252224	0.36409	0.38691	0.527445	0.435594	0.373927	0.261394	0.355531	0.276036	0.336542	0.243263	0.273324	0.285853	0.281139	0.238996	0.28023	0.232786	0.314332	0.391251	0.278923	0.359435	0.340636	0.438776	0.387787	0.224064	0.269197	0.484917	0.367374	0.471925	0.286805	0.306549	0.261025	0.277763
immunodeficiency 72 with autoinflammation	0.2259	0.377821	0.505366	0.452418	0.228319	0.2646	0.210156	0.218644	0.1573	0.199738	0.20352	0.128979	0.160902	0.156085	0.483162	0.40749	0.149287	0.43893	0.287692	0.521516	0.339627	0.299873	0.350086	0.356344	0.225861	0.267046	0.293436	0.235339	0.303804	0.219832	0.308451	0.403692	0.187324	0.478428	0.460305	0.192363	0.219493	0.248859	0.515052	0.473714	0.206038	0.293085	0.418348	0.406291	0.28652	0.156007	0.238943	0.265027	0.130558
immunodeficiency, common variable, 12	0.285344	0.420126	0.50783	0.435522	0.189247	0.296913	0.322772	0.251282	0.186192	0.330443	0.185471	0.139258	0.285298	0.184778	0.537388	0.403538	0.252785	0.433869	0.358059	0.627719	0.406732	0.388774	0.37876	0.421164	0.269441	0.311679	0.315391	0.275038	0.373936	0.249447	0.279714	0.402858	0.306295	0.370325	0.4571	0.141886	0.298399	0.329039	0.537347	0.529167	0.204323	0.175448	0.496121	0.380234	0.306677	0.18367	0.2658	0.377877	0.171894
deficiency in anterior pituitary function - variable immunodeficiency syndrome	0.297716	0.428797	0.498805	0.424131	0.312219	0.354605	0.306198	0.27585	0.21529	0.391475	0.381466	0.213309	0.429323	0.297608	0.548546	0.388178	0.237555	0.384174	0.408402	0.543333	0.393142	0.39742	0.359311	0.41992	0.298992	0.273596	0.391338	0.305579	0.329919	0.266697	0.294119	0.37494	0.333128	0.361146	0.417221	0.174481	0.265604	0.305779	0.500908	0.451818	0.276612	0.208376	0.44897	0.366269	0.320627	0.288817	0.341617	0.311554	0.203137
immunodeficiency, common variable, 10	0.298441	0.411193	0.515998	0.407731	0.271056	0.30183	0.320923	0.237111	0.120146	0.349224	0.346799	0.190041	0.35305	0.27069	0.452422	0.332405	0.129391	0.392452	0.310767	0.503316	0.275917	0.354358	0.35568	0.373014	0.286231	0.265037	0.324798	0.265296	0.332654	0.224237	0.271257	0.394621	0.262555	0.316708	0.472644	0.167827	0.260735	0.27872	0.527812	0.514665	0.219798	0.179776	0.448564	0.302426	0.309171	0.246249	0.253725	0.281097	0.215236
Cernunnos-XLF deficiency	0.252214	0.458528	0.539598	0.446408	0.29576	0.208503	0.209071	0.319503	0.090368	0.228808	0.297912	0.184063	0.137862	0.26084	0.534731	0.395614	0.0929199	0.355995	0.382214	0.54742	0.332425	0.61199	0.419125	0.355361	0.291161	0.287912	0.372821	0.353835	0.330997	0.256267	0.345953	0.345657	0.137691	0.421829	0.406977	0.215236	0.24204	0.22508	0.552187	0.509427	0.280776	0.268756	0.46911	0.427914	0.452705	0.178713	0.294889	0.211987	0.169192
familial cold autoinflammatory syndrome 4	0.256851	0.29943	0.262091	0.572016	0.284292	0.247196	0.249645	0.14195	0.55196	0.181748	0.203168	0.097571	0.113998	0.235725	0.0835975	0.237264	0.350289	0.287223	0.397266	0.367617	0.443125	0.151471	0.0963958	0.5283	0.109332	0.393987	0.0900372	0.308248	0.279626	0.263447	0.0880306	0.121395	0.214821	0.303061	0.146005	0.296797	0.390776	0.28546	0.105534	0.117117	0.126714	0.433955	0.115322	0.372081	0.20691	0.297062	0.376643	0.234328	0.101499
periodic fever-infantile enterocolitis-autoinflammatory syndrome	0.311707	0.323717	0.404888	0.532814	0.235465	0.418484	0.283412	0.351592	0.414645	0.24605	0.222997	0.118489	0.212428	0.275277	0.237817	0.494532	0.249879	0.442545	0.391594	0.492832	0.402644	0.389753	0.181632	0.436053	0.27684	0.288735	0.212755	0.282082	0.249736	0.238948	0.29598	0.28221	0.251352	0.390694	0.426483	0.231557	0.30793	0.299119	0.236361	0.303351	0.221365	0.35019	0.391355	0.310851	0.23173	0.272008	0.334273	0.22497	0.173254
autoinflammation with arthritis and dyskeratosis	0.318753	0.336015	0.444649	0.458658	0.278452	0.340143	0.260629	0.328494	0.278172	0.336873	0.274482	0.220828	0.173435	0.311447	0.245055	0.379981	0.379049	0.365209	0.393632	0.435748	0.433838	0.382174	0.266013	0.381341	0.276122	0.301981	0.377867	0.305481	0.277344	0.274824	0.225134	0.389594	0.461862	0.480434	0.403689	0.266993	0.273871	0.322347	0.320972	0.443121	0.435419	0.411737	0.330695	0.288229	0.269204	0.245144	0.294167	0.360352	0.207342
familial cold autoinflammatory syndrome 2	0.376481	0.472312	0.398476	0.680903	0.334299	0.300845	0.294177	0.339831	0.435121	0.241044	0.227573	0.180765	0.241569	0.208095	0.177683	0.448266	0.268049	0.307459	0.44449	0.441581	0.418605	0.247728	0.175486	0.527807	0.237821	0.350474	0.225305	0.284251	0.256991	0.243238	0.154675	0.267168	0.283207	0.423133	0.332013	0.365361	0.370537	0.322178	0.216053	0.261866	0.319355	0.512954	0.284287	0.306177	0.308836	0.270222	0.455706	0.252891	0.192303
familial cold autoinflammatory syndrome 1	0.321339	0.43205	0.330381	0.599915	0.34599	0.298687	0.305214	0.257726	0.43021	0.281162	0.233921	0.199785	0.231444	0.271509	0.170203	0.357151	0.262731	0.256766	0.488948	0.483533	0.483231	0.247654	0.184973	0.514331	0.239179	0.359768	0.219371	0.282128	0.301346	0.252938	0.152621	0.225334	0.272021	0.302177	0.213007	0.357574	0.364419	0.284424	0.269503	0.22924	0.347079	0.486917	0.245146	0.338894	0.330096	0.244454	0.396187	0.249003	0.197777
familial cold autoinflammatory syndrome	0.385267	0.392313	0.265423	0.49157	0.360515	0.328165	0.312036	0.279258	0.495066	0.253043	0.219066	0.182828	0.175049	0.219445	0.0952237	0.272536	0.321163	0.216792	0.401854	0.412173	0.399991	0.181031	0.124513	0.389625	0.164926	0.317967	0.154414	0.269333	0.19696	0.236528	0.124721	0.133943	0.232596	0.222247	0.190838	0.335425	0.421387	0.386262	0.175911	0.177482	0.263498	0.41571	0.196815	0.248416	0.311909	0.292445	0.337102	0.283195	0.216893
cryopyrin-associated periodic syndrome	0.303807	0.404559	0.311001	0.560644	0.330423	0.286012	0.291537	0.245375	0.422591	0.26459	0.221968	0.191235	0.415994	0.256741	0.163348	0.337323	0.255883	0.24265	0.457692	0.450413	0.449571	0.238016	0.236064	0.485196	0.23018	0.340374	0.212037	0.274335	0.287976	0.244236	0.14622	0.21309	0.26369	0.285962	0.202131	0.337112	0.342656	0.271597	0.257504	0.218143	0.3312	0.460217	0.234442	0.321459	0.310033	0.228678	0.377359	0.23749	0.188862
Muckle-Wells syndrome	0.347849	0.433809	0.352121	0.551647	0.334955	0.3117	0.312537	0.347155	0.414444	0.325582	0.2768	0.219386	0.227954	0.366317	0.201808	0.386232	0.305281	0.287361	0.422683	0.458924	0.499668	0.36296	0.194496	0.475146	0.29186	0.399332	0.224589	0.270273	0.367527	0.332737	0.143107	0.254344	0.348479	0.41453	0.326436	0.386091	0.397438	0.326055	0.277241	0.262771	0.390269	0.49852	0.276203	0.373916	0.416959	0.272593	0.428609	0.291183	0.256638
CINCA syndrome	0.342612	0.480074	0.403032	0.581788	0.383946	0.303694	0.281111	0.417183	0.413369	0.307932	0.293703	0.22801	0.213978	0.273353	0.194107	0.441601	0.339892	0.302741	0.442917	0.485528	0.473696	0.380725	0.19461	0.444434	0.304138	0.341705	0.242907	0.390131	0.250805	0.282811	0.304809	0.259217	0.288293	0.417747	0.320133	0.389595	0.352532	0.3605	0.248206	0.278743	0.431125	0.536198	0.284867	0.307377	0.43846	0.242948	0.382824	0.329868	0.235843
Blau syndrome	0.320122	0.427098	0.341301	0.52265	0.365334	0.329076	0.340458	0.307847	0.427809	0.39234	0.224909	0.272576	0.241633	0.333555	0.177192	0.360025	0.431468	0.267339	0.494654	0.423415	0.529165	0.435566	0.274005	0.440242	0.26428	0.396585	0.319492	0.34493	0.356614	0.371878	0.246108	0.233025	0.407117	0.385692	0.316778	0.339195	0.49021	0.442621	0.241308	0.268182	0.491491	0.505479	0.267794	0.323252	0.373364	0.270889	0.289937	0.381008	0.294836
Yao syndrome	0.363831	0.37777	0.390615	0.50668	0.160064	0.342193	0.358387	0.236299	0.152133	0.292872	0.21627	0.151312	0.266163	0.262737	0.161047	0.37836	0.161784	0.279261	0.527848	0.462239	0.4821	0.238405	0.222088	0.508989	0.256929	0.335369	0.262087	0.187591	0.307166	0.204936	0.186963	0.305934	0.265993	0.269468	0.347095	0.33336	0.439859	0.292027	0.227217	0.284886	0.358459	0.471454	0.332828	0.310958	0.281102	0.25615	0.38742	0.250053	0.194255
infantile-onset periodic fever-panniculitis-dermatosis syndrome	0.330713	0.396897	0.479659	0.590234	0.232676	0.373936	0.269518	0.232018	0.159264	0.265981	0.216272	0.146655	0.219691	0.218456	0.258691	0.524579	0.151251	0.403646	0.399287	0.495904	0.394949	0.258115	0.193197	0.413613	0.219957	0.276643	0.257961	0.181765	0.26289	0.271406	0.162256	0.323555	0.218586	0.462615	0.48459	0.296804	0.310682	0.270918	0.333846	0.459121	0.261954	0.427238	0.418164	0.319404	0.22222	0.264584	0.409068	0.229821	0.168045
diabetic ketoacidosis	0.25507	0.208168	0.261707	0.255394	0.128226	0.124307	0.117987	0.136362	0.0699841	0.267983	0.291396	0.151358	0.394735	0.369109	0.196168	0.20789	0.0711348	0.228606	0.25096	0.25414	0.183765	0.391888	0.530056	0.24722	0.215034	0.167943	0.352449	0.296831	0.269185	0.211743	0.316359	0.247442	0.106265	0.249694	0.191433	0.163925	0.167987	0.178632	0.187955	0.245245	0.218198	0.178299	0.195838	0.178437	0.188579	0.257317	0.190756	0.220439	0.135962
multiple sclerosis	0.230243	0.250024	0.107799	0.197164	0.32267	0.0710404	0.069568	0.28447	0.0576043	0.17957	0.137762	0.32671	0.116298	0.144936	0.0485737	0.116636	0.0582122	0.057934	0.222431	0.137999	0.244942	0.114441	0.113432	0.0847465	0.0996649	0.105267	0.0641777	0.0660325	0.0859748	0.0696119	0.12568	0.0640318	0.0552449	0.075424	0.0633876	0.21306	0.207251	0.14164	0.0636583	0.0654269	0.136827	0.12221	0.0703548	0.091929	0.275683	0.127645	0.0700952	0.061284	0.27165
permanent neonatal diabetes mellitus	0.286948	0.401412	0.295332	0.323137	0.382687	0.185983	0.157426	0.323712	0.117987	0.2459	0.36294	0.372677	0.0969601	0.496155	0.142733	0.265088	0.0916411	0.164847	0.43076	0.338656	0.336503	0.320642	0.280015	0.24699	0.209292	0.219386	0.260963	0.251669	0.295747	0.230612	0.240031	0.204559	0.0913276	0.266547	0.2172	0.266131	0.306683	0.250668	0.153132	0.208395	0.291655	0.268716	0.21179	0.258656	0.486607	0.220135	0.162631	0.163184	0.316341
prolidase deficiency	0.384177	0.442529	0.44705	0.449694	0.355891	0.413396	0.40014	0.359227	0.46015	0.358437	0.285575	0.246805	0.314545	0.279219	0.349597	0.380706	0.477691	0.305895	0.426972	0.494917	0.4327	0.490679	0.372383	0.409732	0.315209	0.40363	0.365871	0.539301	0.354329	0.418206	0.355101	0.334643	0.440795	0.409276	0.436882	0.298423	0.380382	0.409714	0.361703	0.404174	0.332353	0.313677	0.371327	0.355952	0.465725	0.237703	0.313737	0.496376	0.258737
immunodeficiency 23	0.349299	0.55294	0.581597	0.514933	0.436215	0.404909	0.335859	0.362857	0.395885	0.293519	0.301194	0.287385	0.235615	0.246812	0.450374	0.446178	0.354831	0.413818	0.436681	0.587529	0.391339	0.521016	0.481354	0.473046	0.330955	0.414021	0.380625	0.444823	0.44178	0.424322	0.345702	0.447023	0.310546	0.472273	0.487784	0.362961	0.407698	0.438331	0.496722	0.579978	0.343909	0.31895	0.557242	0.412737	0.447278	0.249232	0.316629	0.364037	0.281499
gastrointestinal defects and immunodeficiency syndrome 1	0.329564	0.384375	0.478475	0.459318	0.234419	0.413485	0.430021	0.28588	0.258177	0.425609	0.291286	0.209335	0.41544	0.30998	0.415235	0.463978	0.311561	0.443816	0.374058	0.528761	0.371397	0.464845	0.375495	0.343088	0.30446	0.395607	0.52074	0.368721	0.295259	0.296996	0.317707	0.346898	0.418028	0.409423	0.425538	0.247085	0.365625	0.363997	0.453267	0.498958	0.289263	0.2616	0.554666	0.338957	0.338311	0.30432	0.343083	0.344177	0.210346
paroxysmal nocturnal hemoglobinuria	0.326963	0.367776	0.240389	0.402638	0.387618	0.171853	0.193431	0.301991	0.212113	0.209635	0.194588	0.149078	0.0875661	0.308113	0.188104	0.271197	0.176632	0.254982	0.391285	0.297174	0.43324	0.36417	0.154654	0.246437	0.119964	0.19693	0.123499	0.160242	0.263471	0.230584	0.129303	0.209692	0.144859	0.330123	0.186961	0.181024	0.383962	0.283018	0.181901	0.197364	0.130383	0.219522	0.23729	0.344865	0.270147	0.234195	0.238549	0.139979	0.254553
immunodeficiency 97 with autoinflammation	0.308196	0.407367	0.568097	0.532653	0.289835	0.306766	0.276614	0.315438	0.155007	0.26624	0.254115	0.222091	0.222593	0.23655	0.476483	0.504472	0.146994	0.595175	0.423867	0.556192	0.435785	0.369876	0.305252	0.400914	0.27908	0.251813	0.299834	0.250237	0.346719	0.249604	0.238908	0.371192	0.222578	0.555883	0.567201	0.178169	0.304176	0.283796	0.529009	0.532415	0.209047	0.289245	0.563386	0.449134	0.291932	0.239061	0.39429	0.284133	0.212728
immunodeficiency 36	0.289637	0.433876	0.62346	0.46525	0.35178	0.251497	0.209494	0.30497	0.135853	0.24142	0.301718	0.200958	0.13457	0.239204	0.618443	0.39057	0.110762	0.53615	0.340881	0.598696	0.299209	0.463174	0.413958	0.354975	0.241485	0.260043	0.376453	0.351014	0.369336	0.262531	0.339969	0.417116	0.136039	0.43643	0.571239	0.200829	0.259621	0.272606	0.599726	0.555058	0.274334	0.236834	0.523828	0.448939	0.309752	0.212518	0.268332	0.237588	0.203317
autoinflammation-PLCG2-associated antibody deficiency-immune dysregulation	0.240434	0.346174	0.378234	0.391156	0.295301	0.293826	0.250044	0.148021	0.409247	0.274277	0.180835	0.203305	0.144426	0.177096	0.458785	0.403357	0.283876	0.55894	0.281638	0.466998	0.351163	0.317809	0.316022	0.391241	0.196998	0.362439	0.303738	0.371887	0.270868	0.302039	0.271596	0.375729	0.218608	0.317793	0.430565	0.210931	0.343602	0.344154	0.540648	0.387803	0.297526	0.258019	0.392913	0.42065	0.242052	0.231872	0.235107	0.295494	0.191173
familial cold autoinflammatory syndrome 3	0.334722	0.420596	0.43453	0.438701	0.330918	0.330479	0.3599	0.166235	0.504995	0.304665	0.239323	0.177428	0.208834	0.237792	0.26451	0.394433	0.400935	0.273757	0.359189	0.392758	0.329787	0.357599	0.362975	0.488461	0.330888	0.370434	0.413954	0.455186	0.312247	0.385154	0.272167	0.353801	0.323314	0.386173	0.352428	0.165737	0.364806	0.427018	0.336618	0.345868	0.246943	0.219939	0.35365	0.317651	0.291294	0.294825	0.276154	0.417328	0.188774
autosomal recessive limb-girdle muscular dystrophy type 2Q	0.306919	0.356252	0.282201	0.289793	0.398004	0.204317	0.225877	0.30572	0.286872	0.223323	0.2194	0.528696	0.181065	0.228888	0.194962	0.284898	0.311103	0.253141	0.287999	0.305954	0.439638	0.32353	0.237863	0.316988	0.229616	0.282012	0.222194	0.281618	0.204513	0.243081	0.200338	0.246289	0.304127	0.233068	0.210377	0.378701	0.492026	0.470939	0.195512	0.217397	0.248628	0.281775	0.224154	0.189905	0.346785	0.201493	0.175787	0.291824	0.461544
Guillain-Barre syndrome,familial	0.188725	0.232371	0.135554	0.339098	0.250804	0.0536846	0.0537987	0.243181	0.0506676	0.141309	0.179803	0.13453	0.0486025	0.108156	0.0429831	0.121974	0.0506424	0.0520867	0.216189	0.123164	0.334112	0.10301	0.0632997	0.0655878	0.117952	0.0793165	0.0572805	0.0587768	0.0531348	0.0542075	0.142305	0.0584361	0.0476265	0.0584525	0.0583386	0.167257	0.166578	0.169326	0.0495104	0.0607936	0.0664839	0.0657366	0.0628284	0.060986	0.221337	0.126056	0.0557059	0.0516066	0.18913
acute inflammatory demyelinating polyradiculoneuropathy	0.23136	0.248031	0.170592	0.271681	0.282187	0.0875017	0.110721	0.283577	0.0547878	0.147525	0.200658	0.289977	0.0523625	0.153309	0.0670915	0.13937	0.0549754	0.144545	0.249664	0.169423	0.292337	0.112663	0.0687124	0.133149	0.109161	0.125152	0.0686675	0.0635325	0.14606	0.0590015	0.104011	0.0915651	0.0521656	0.0894129	0.0837396	0.272599	0.273053	0.228009	0.0715399	0.0812851	0.107464	0.155605	0.099873	0.0762272	0.308386	0.155892	0.207315	0.0956416	0.292571
Guillain-Barre syndrome	0.119067	0.136092	0.0796247	0.189499	0.160265	0.0380991	0.0382132	0.157052	0.0375658	0.0848665	0.110146	0.0902829	0.449684	0.0685116	0.0304692	0.0747696	0.0375406	0.0365012	0.12565	0.0759588	0.184514	0.0754261	0.224169	0.0453303	0.0765013	0.0517322	0.041695	0.0431913	0.0375493	0.0386219	0.0951004	0.0402023	0.0351126	0.0402186	0.0401048	0.0965857	0.0987841	0.101532	0.0339249	0.0405361	0.0462264	0.0454791	0.0425709	0.0407285	0.130799	0.0814632	0.0394094	0.0360211	0.118459
purine nucleoside phosphorylase deficiency	0.375608	0.539934	0.571241	0.486093	0.457122	0.252832	0.226827	0.439405	0.133306	0.298928	0.310157	0.302235	0.164242	0.275362	0.444386	0.425492	0.131145	0.36182	0.415292	0.536548	0.350771	0.549131	0.450611	0.357146	0.279388	0.283036	0.407809	0.391874	0.415667	0.334104	0.391729	0.348835	0.171096	0.43804	0.443871	0.240849	0.316603	0.305505	0.478175	0.434731	0.289425	0.253416	0.482739	0.402192	0.421292	0.262436	0.287357	0.272899	0.293677
X-linked reticulate pigmentary disorder	0.298409	0.337729	0.308099	0.305533	0.343839	0.313165	0.308363	0.271705	0.381348	0.347948	0.213692	0.191241	0.153433	0.225867	0.213843	0.361065	0.359721	0.311324	0.280177	0.370524	0.366402	0.212269	0.187784	0.284828	0.137848	0.282144	0.199701	0.286637	0.23017	0.247674	0.147862	0.294807	0.347763	0.192365	0.274066	0.228256	0.297916	0.351735	0.201398	0.229228	0.363848	0.222109	0.308913	0.190749	0.361227	0.229101	0.200317	0.304288	0.211642
recessive mitochondrial ataxia syndrome	0.342642	0.347316	0.240371	0.437428	0.45333	0.140836	0.143987	0.387329	0.0873702	0.23243	0.283658	0.326747	0.121957	0.179699	0.11502	0.192403	0.0830304	0.140161	0.349581	0.22952	0.328747	0.25798	0.20139	0.16754	0.168623	0.145596	0.321247	0.182083	0.154501	0.148077	0.201566	0.158282	0.108767	0.162264	0.145371	0.251067	0.291684	0.288832	0.136058	0.168085	0.168782	0.129365	0.170844	0.128066	0.388687	0.208696	0.127861	0.119086	0.369331
proteasome-associated autoinflammatory syndrome 2	0.356447	0.457273	0.53941	0.556338	0.364559	0.322962	0.25959	0.288501	0.221507	0.270755	0.3249	0.247405	0.237323	0.288277	0.473274	0.555035	0.299163	0.401716	0.481458	0.535997	0.384278	0.389907	0.351361	0.507044	0.376044	0.35723	0.3161	0.299961	0.353161	0.27359	0.27402	0.435476	0.316581	0.540575	0.461059	0.328654	0.315197	0.334216	0.465144	0.482375	0.346709	0.419279	0.412435	0.409812	0.362204	0.216096	0.326082	0.384525	0.220167
myasthenic syndrome,congenital,22	0.271038	0.389136	0.261223	0.277248	0.374697	0.164204	0.178402	0.375921	0.074883	0.239843	0.209362	0.482198	0.0914373	0.253501	0.128238	0.250295	0.0762028	0.172077	0.31175	0.292979	0.322739	0.304939	0.230429	0.212127	0.188518	0.216749	0.23553	0.208267	0.175232	0.153152	0.214795	0.190431	0.0894297	0.203599	0.227358	0.362437	0.340737	0.23163	0.137801	0.221234	0.262567	0.201354	0.191453	0.155585	0.398794	0.2236	0.170205	0.128487	0.449262
autoimmune lymphoproliferative syndrome,type III caused by mutation in PRKCD	0.300545	0.477795	0.567573	0.552343	0.270737	0.225391	0.233922	0.265114	0.184473	0.308395	0.2696	0.193374	0.170819	0.293408	0.532532	0.49545	0.246401	0.449023	0.494573	0.545877	0.39202	0.490947	0.530365	0.475152	0.289474	0.31057	0.438876	0.358441	0.619471	0.454435	0.398854	0.439907	0.221947	0.620692	0.449132	0.28313	0.325487	0.313275	0.545324	0.474196	0.380236	0.43569	0.418402	0.539677	0.305399	0.238515	0.316999	0.318344	0.166657
granulomatosis with polyangiitis	0.382902	0.456171	0.384985	0.533203	0.423031	0.34149	0.332275	0.282021	0.300895	0.361916	0.303194	0.234551	0.224399	0.350217	0.283583	0.477058	0.319134	0.396291	0.565249	0.516094	0.544716	0.459039	0.367786	0.520608	0.399406	0.366853	0.390506	0.533145	0.430135	0.444613	0.427913	0.374079	0.297475	0.386651	0.319303	0.220746	0.487243	0.419724	0.357353	0.325884	0.343822	0.326742	0.385462	0.447129	0.39028	0.317448	0.425757	0.34158	0.286922
proteasome-associated autoinflammatory syndrome 5	0.371715	0.274703	0.503366	0.509034	0.140556	0.31223	0.224918	0.390357	0.146607	0.26006	0.299415	0.121315	0.243577	0.269956	0.131019	0.394596	0.154428	0.372046	0.367589	0.443881	0.421036	0.221712	0.172178	0.377784	0.250983	0.174623	0.260164	0.1552	0.274388	0.157557	0.142065	0.233891	0.24049	0.423431	0.412381	0.191656	0.17809	0.190294	0.161853	0.221187	0.286628	0.398059	0.300692	0.269418	0.211567	0.233128	0.259994	0.24502	0.128534
proteasome-associated autoinflammatory syndrome 3	0.304613	0.422787	0.547483	0.595224	0.218381	0.33746	0.273499	0.340576	0.18876	0.24141	0.2583	0.248758	0.233728	0.270964	0.384398	0.510146	0.254202	0.380196	0.42919	0.577498	0.450323	0.434782	0.300565	0.472648	0.275446	0.343203	0.299988	0.223775	0.340162	0.228247	0.23739	0.342662	0.369803	0.504171	0.476602	0.352964	0.322665	0.293811	0.459601	0.420508	0.400719	0.569499	0.412946	0.398791	0.337584	0.206543	0.362389	0.347581	0.200018
proteasome-associated autoinflammatory syndrome 1	0.332255	0.41172	0.404987	0.51576	0.347719	0.403597	0.350171	0.404473	0.419126	0.335133	0.338326	0.32634	0.241998	0.330249	0.296953	0.423933	0.411877	0.305272	0.38668	0.48032	0.458533	0.317439	0.216538	0.42004	0.245481	0.374674	0.253297	0.282329	0.264855	0.266076	0.179048	0.365637	0.382134	0.388769	0.42242	0.350981	0.393173	0.410619	0.369279	0.343911	0.365943	0.408413	0.325492	0.318036	0.435084	0.26693	0.31086	0.361869	0.284137
proteosome-associated autoinflammatory syndrome	0.270927	0.373592	0.399205	0.457394	0.314168	0.242912	0.221013	0.389508	0.411129	0.260416	0.260419	0.254387	0.253643	0.225906	0.144801	0.335803	0.284744	0.277872	0.339759	0.367107	0.382376	0.335986	0.339824	0.329242	0.188719	0.250475	0.282006	0.341721	0.287752	0.270086	0.205024	0.218534	0.21464	0.410031	0.285812	0.266135	0.272473	0.321467	0.173282	0.236394	0.241063	0.391912	0.224395	0.248268	0.332836	0.240361	0.248333	0.270324	0.22743
proteasome-associated autoinflammatory syndrome 4	0.287393	0.402487	0.428545	0.491265	0.332403	0.253724	0.232209	0.41408	0.418455	0.2788	0.276632	0.266755	0.155251	0.239525	0.151333	0.355645	0.292514	0.295211	0.363146	0.394651	0.412578	0.34657	0.238094	0.347255	0.197068	0.264953	0.29218	0.351034	0.301906	0.279798	0.2131	0.22968	0.22197	0.434649	0.302302	0.283892	0.29062	0.337687	0.181531	0.24817	0.255211	0.419229	0.23623	0.262947	0.359992	0.258164	0.260954	0.284649	0.240962
pyogenic arthritis-pyoderma gangrenosum-acne syndrome	0.293688	0.417352	0.415229	0.582736	0.211097	0.326523	0.294725	0.297791	0.226754	0.29248	0.237757	0.227825	0.259921	0.30229	0.249051	0.459892	0.304142	0.439769	0.457357	0.523471	0.429045	0.38397	0.258572	0.464908	0.25033	0.354545	0.349077	0.244362	0.305824	0.258981	0.217173	0.365065	0.338113	0.413821	0.403746	0.363417	0.397497	0.3923	0.29542	0.375397	0.352686	0.511174	0.321994	0.344374	0.304117	0.268656	0.309037	0.322293	0.20737
Bannayan-Riley-Ruvalcaba syndrome	0.268389	0.441296	0.264296	0.387777	0.424916	0.28988	0.273425	0.290323	0.382685	0.275482	0.3542	0.287133	0.136821	0.290996	0.133965	0.294157	0.356037	0.179615	0.32038	0.353734	0.385833	0.295837	0.18933	0.276506	0.224149	0.405411	0.306394	0.401934	0.17139	0.329785	0.189811	0.151983	0.237854	0.235311	0.207115	0.335232	0.358211	0.351833	0.152031	0.165128	0.241207	0.284454	0.227837	0.187484	0.452786	0.341461	0.206276	0.274409	0.269791
combined immunodeficiency due to partial RAG1 deficiency	0.323155	0.476346	0.594346	0.450211	0.290424	0.176336	0.168742	0.262223	0.110284	0.287361	0.302121	0.222787	0.158382	0.25151	0.42021	0.343688	0.0930356	0.421459	0.377358	0.570229	0.3233	0.575193	0.455183	0.378612	0.292178	0.287283	0.444794	0.410731	0.333196	0.321836	0.41379	0.364183	0.15356	0.525883	0.37711	0.190976	0.328831	0.345727	0.474874	0.548716	0.317189	0.271419	0.538713	0.388423	0.288635	0.197235	0.249899	0.268394	0.215109
severe combined immunodeficiency,autosomal recessive,T cell-negative,B cell-negative,NK cell-positive	0.359817	0.479521	0.726354	0.560305	0.302948	0.400661	0.325211	0.325923	0.256219	0.302776	0.287822	0.194651	0.238852	0.257139	0.579926	0.537058	0.282243	0.525689	0.438035	0.660409	0.414645	0.491408	0.427223	0.434539	0.3526	0.336008	0.408364	0.387578	0.409232	0.315614	0.462805	0.395498	0.350616	0.539592	0.59799	0.259652	0.323986	0.366273	0.679298	0.633966	0.393014	0.387566	0.596379	0.498951	0.310519	0.230148	0.38503	0.346926	0.189874
congenital myasthenic syndrome 11	0.336511	0.293202	0.276415	0.281782	0.287461	0.216639	0.182048	0.320786	0.0921252	0.21896	0.226089	0.548953	0.097445	0.214976	0.177626	0.288858	0.0946771	0.223253	0.340091	0.330826	0.387546	0.308723	0.219764	0.259224	0.199143	0.236851	0.227314	0.207595	0.177834	0.151203	0.201256	0.242177	0.102371	0.191362	0.266491	0.312836	0.399647	0.294844	0.173932	0.234756	0.278013	0.242951	0.259468	0.172472	0.338976	0.202403	0.198447	0.15808	0.580251
immunodeficiency 64	0.264182	0.405579	0.602456	0.452802	0.271784	0.262304	0.162631	0.247051	0.13159	0.222391	0.273698	0.185195	0.11237	0.237952	0.581657	0.472337	0.0934806	0.495914	0.38041	0.535676	0.330525	0.433872	0.385567	0.392572	0.287354	0.265081	0.334439	0.299141	0.341763	0.242345	0.306864	0.477782	0.107645	0.622778	0.585076	0.227926	0.239768	0.255389	0.515566	0.565898	0.308359	0.36598	0.491409	0.454043	0.272972	0.187425	0.212512	0.257263	0.174213
autoinflammatory syndrome with pyogenic bacterial infection and amylopectinosis	0.398879	0.391103	0.456343	0.518148	0.323092	0.361247	0.31999	0.39437	0.188953	0.30373	0.286989	0.335743	0.46759	0.287778	0.232096	0.460914	0.250881	0.371577	0.388186	0.435245	0.424171	0.440632	0.385964	0.346416	0.331977	0.295858	0.312766	0.237676	0.340116	0.233393	0.245854	0.274393	0.267615	0.39901	0.427546	0.293868	0.341563	0.293168	0.307566	0.35208	0.291012	0.363535	0.431017	0.311855	0.333069	0.261964	0.387402	0.271067	0.304873
polyglucosan body myopathy 1 with or without immunodeficiency	0.388986	0.415262	0.481715	0.549257	0.338603	0.375814	0.33429	0.412125	0.194406	0.319303	0.300234	0.345636	0.379557	0.301264	0.237698	0.481139	0.256669	0.386047	0.408513	0.461589	0.452181	0.450996	0.299103	0.359713	0.341313	0.311493	0.32202	0.244805	0.349719	0.241656	0.252078	0.282716	0.27526	0.415918	0.446589	0.306563	0.360838	0.306834	0.316694	0.36659	0.300241	0.381808	0.448301	0.324422	0.356235	0.277857	0.400109	0.279937	0.317125
mucocutaneous ulceration,chronic	0.152334	0.146373	0.0756191	0.280659	0.0630385	0.166592	0.190696	0.0726711	0.0412638	0.191074	0.103979	0.054196	0.0401413	0.148496	0.0511662	0.118269	0.0409486	0.0980396	0.256755	0.224565	0.272068	0.0953173	0.0566386	0.23397	0.0592974	0.278416	0.0568993	0.0490342	0.0552997	0.0464831	0.0443971	0.0644947	0.0369375	0.0727604	0.0576357	0.0932914	0.228951	0.0949744	0.0515861	0.0571338	0.0567997	0.0617821	0.18853	0.0648056	0.219436	0.184813	0.165639	0.0414992	0.0757559
MHC class II deficiency	0.371359	0.471645	0.61528	0.482117	0.306042	0.407613	0.343081	0.32134	0.117158	0.342641	0.303682	0.222764	0.237346	0.252258	0.551998	0.503445	0.126403	0.511906	0.401708	0.621342	0.330493	0.504497	0.479148	0.414617	0.40902	0.338569	0.528278	0.352325	0.429708	0.296549	0.496442	0.408853	0.238665	0.459243	0.550628	0.195129	0.342318	0.320039	0.556007	0.618081	0.292103	0.224093	0.648901	0.462008	0.348141	0.243202	0.362317	0.303806	0.207635
Rh deficiency syndrome	0.358573	0.242547	0.271082	0.331532	0.176669	0.142158	0.137317	0.299031	0.214051	0.155481	0.215146	0.142668	0.0949832	0.304368	0.153688	0.229659	0.177226	0.225692	0.289015	0.318601	0.34671	0.547991	0.223753	0.335579	0.196959	0.196432	0.257743	0.268401	0.164631	0.216321	0.20208	0.274477	0.156987	0.336273	0.22964	0.169415	0.207555	0.207251	0.148131	0.24025	0.187413	0.302209	0.212944	0.186778	0.181483	0.179544	0.17144	0.171332	0.184289
Singleton-Merten syndrome 2	0.16617	0.373726	0.174721	0.265361	0.201278	0.156264	0.239352	0.180029	0.203851	0.212036	0.142294	0.176127	0.0973813	0.204099	0.0691898	0.173062	0.350401	0.0774414	0.254178	0.267712	0.361531	0.137807	0.0844191	0.212328	0.102049	0.384887	0.0790759	0.131798	0.0825786	0.15029	0.0770693	0.0798455	0.422623	0.121057	0.165985	0.401018	0.326191	0.238178	0.0930605	0.0920168	0.314276	0.311599	0.105389	0.0990433	0.382913	0.143945	0.14942	0.26295	0.167047
immunodeficiency 57	0.324874	0.335622	0.547964	0.392093	0.229742	0.404954	0.299106	0.20782	0.123987	0.263268	0.186318	0.112176	0.241169	0.181761	0.557483	0.46271	0.133232	0.551912	0.314253	0.572906	0.365521	0.254173	0.24738	0.350689	0.248551	0.230326	0.271224	0.169058	0.242783	0.175265	0.192363	0.387057	0.241488	0.328813	0.563606	0.119752	0.280362	0.272098	0.51672	0.51774	0.217015	0.16854	0.618915	0.399796	0.180329	0.234915	0.246388	0.259461	0.196823
autoinflammation with episodic fever and lymphadenopathy	0.317909	0.365454	0.483161	0.599016	0.199807	0.170489	0.214086	0.317719	0.144742	0.257723	0.303188	0.182383	0.0998749	0.270798	0.203124	0.396733	0.107164	0.376525	0.487054	0.435607	0.386763	0.474012	0.326422	0.490968	0.286642	0.305037	0.331791	0.286406	0.412375	0.22123	0.260679	0.351093	0.0974848	0.531299	0.351046	0.217328	0.274066	0.256226	0.21185	0.302561	0.237022	0.437764	0.260819	0.305057	0.275701	0.237075	0.42268	0.194479	0.195009
Aicardi-Goutieres syndrome 4	0.280435	0.448389	0.286536	0.373708	0.292557	0.150242	0.139306	0.657199	0.106211	0.233902	0.235053	0.19456	0.0678649	0.195809	0.136802	0.247915	0.088963	0.253338	0.265024	0.283485	0.360605	0.202787	0.0965389	0.142154	0.155088	0.143875	0.155951	0.112527	0.102753	0.0994025	0.167546	0.127396	0.0728836	0.239673	0.24096	0.211702	0.23008	0.21078	0.108815	0.126711	0.142415	0.225809	0.154153	0.195813	0.456529	0.196916	0.159025	0.0883845	0.264813
Aicardi-Goutieres syndrome	0.383989	0.527478	0.321838	0.477728	0.474521	0.26685	0.273265	0.619043	0.371358	0.332254	0.287918	0.459806	0.210919	0.28693	0.188547	0.325253	0.326183	0.222662	0.395766	0.354358	0.407004	0.394664	0.304592	0.342814	0.275357	0.321502	0.337181	0.40871	0.247768	0.325166	0.314195	0.221626	0.320343	0.307589	0.265283	0.367019	0.321188	0.354682	0.213086	0.258456	0.391304	0.34466	0.235706	0.219123	0.495256	0.269351	0.238527	0.271055	0.353906
Aicardi-Goutieres syndrome 2	0.215383	0.377874	0.205226	0.273838	0.330024	0.0773033	0.0777443	0.486339	0.068974	0.227999	0.178392	0.190661	0.0614947	0.126058	0.148103	0.211813	0.0702938	0.117452	0.229933	0.196713	0.304458	0.15783	0.0870898	0.109476	0.129087	0.119592	0.0827162	0.0890819	0.0746883	0.0780165	0.15785	0.100518	0.068162	0.157448	0.118307	0.214274	0.175233	0.160382	0.175075	0.137409	0.115697	0.132385	0.152066	0.147299	0.347225	0.141418	0.111418	0.0802474	0.19918
Aicardi-Goutieres syndrome 3	0.278356	0.41907	0.271438	0.34014	0.321477	0.174558	0.175693	0.666697	0.123775	0.250162	0.191559	0.270905	0.204175	0.15	0.128384	0.268031	0.133021	0.153261	0.286012	0.278263	0.357217	0.227349	0.149315	0.205564	0.210886	0.155476	0.200388	0.136603	0.130665	0.135189	0.185829	0.11688	0.201302	0.224783	0.189588	0.238584	0.217662	0.201968	0.128142	0.158057	0.170588	0.205732	0.170376	0.172648	0.448871	0.167261	0.122541	0.159472	0.289346
Aicardi-Goutieres syndrome 9	0.377014	0.478997	0.332621	0.445401	0.376856	0.277759	0.272968	0.588664	0.260419	0.308248	0.271369	0.246969	0.208928	0.345195	0.140674	0.281391	0.286443	0.194653	0.420402	0.355824	0.453803	0.354824	0.227629	0.263145	0.191839	0.247074	0.230837	0.196898	0.309324	0.242772	0.172954	0.164671	0.317822	0.280938	0.268087	0.294855	0.336922	0.292996	0.169864	0.214429	0.224887	0.285928	0.286246	0.332776	0.420133	0.250745	0.228308	0.27303	0.261113
Aicardi-Goutieres syndrome 5	0.269325	0.441213	0.262599	0.336769	0.295569	0.232845	0.271754	0.5868	0.26968	0.28365	0.143972	0.275769	0.221283	0.150756	0.12614	0.286239	0.315218	0.128666	0.308228	0.3128	0.3471	0.233537	0.15417	0.252489	0.214304	0.256703	0.196296	0.199242	0.121669	0.194443	0.192666	0.143516	0.414967	0.20089	0.17058	0.320354	0.320827	0.348417	0.12949	0.184684	0.259396	0.267273	0.202183	0.150307	0.420085	0.187893	0.18105	0.246718	0.271879
chilblain lupus 2	0.375551	0.350713	0.363872	0.407481	0.250416	0.437564	0.537563	0.356154	0.483253	0.293563	0.143923	0.104111	0.398678	0.188855	0.115303	0.371613	0.386709	0.15833	0.50003	0.384647	0.423781	0.221171	0.199753	0.477239	0.322075	0.341114	0.261705	0.317756	0.163256	0.485994	0.161115	0.165002	0.526547	0.366424	0.325129	0.103862	0.316745	0.374727	0.170478	0.333202	0.15204	0.139925	0.338841	0.218682	0.216916	0.255806	0.223632	0.410156	0.102466
immunodeficiency 102	0.31726	0.400212	0.542753	0.478493	0.252127	0.243944	0.236039	0.246486	0.126767	0.259737	0.229255	0.139678	0.222461	0.203016	0.615551	0.326802	0.137389	0.456927	0.341052	0.556811	0.381137	0.487531	0.319713	0.422432	0.273215	0.271343	0.350583	0.263141	0.276976	0.229567	0.278723	0.433608	0.229781	0.448884	0.471611	0.154694	0.239015	0.242353	0.57416	0.492076	0.231431	0.222969	0.455833	0.464553	0.255163	0.225549	0.2932	0.261892	0.139527
congenital myasthenic syndrome 16	0.266388	0.369955	0.263588	0.301992	0.356847	0.12317	0.147835	0.301772	0.0741244	0.228526	0.209532	0.647619	0.0902029	0.18333	0.133244	0.20596	0.0754443	0.141474	0.297683	0.246072	0.318326	0.302049	0.226307	0.22768	0.18843	0.237922	0.22961	0.205939	0.150711	0.148157	0.21263	0.193107	0.0882028	0.181182	0.142885	0.373903	0.302678	0.215646	0.148152	0.188299	0.272235	0.22396	0.142306	0.125633	0.371254	0.153924	0.132125	0.127219	0.600426
Cowden syndrome 7	0.229468	0.259159	0.229266	0.290891	0.152315	0.215117	0.216902	0.1521	0.192266	0.238481	0.202873	0.122908	0.169993	0.196892	0.120106	0.198962	0.193632	0.146077	0.204579	0.307253	0.230102	0.253379	0.207349	0.192271	0.166357	0.228852	0.36649	0.235708	0.160247	0.217839	0.182207	0.145797	0.199587	0.187568	0.169143	0.161694	0.25251	0.25203	0.14642	0.17638	0.162405	0.172142	0.213157	0.140887	0.217155	0.370724	0.155622	0.17997	0.117503
epilepsy,progressive myoclonic,11	0.306613	0.428353	0.287811	0.307847	0.440927	0.101959	0.0996939	0.441936	0.0713065	0.205874	0.265373	0.27049	0.0958242	0.161387	0.141751	0.168745	0.0726263	0.129528	0.350789	0.276133	0.260354	0.328461	0.292752	0.166935	0.184316	0.144956	0.321617	0.333529	0.199898	0.205037	0.336786	0.169273	0.0906805	0.169777	0.145107	0.21722	0.233131	0.227997	0.143093	0.188934	0.15758	0.122793	0.155046	0.133221	0.441378	0.157055	0.111981	0.152035	0.258236
alpha 1-antitrypsin deficiency	0.310731	0.295425	0.330638	0.304808	0.163516	0.199747	0.202692	0.233607	0.20756	0.232185	0.189652	0.150749	0.137542	0.268783	0.232655	0.26221	0.171238	0.371183	0.297523	0.434678	0.48692	0.279615	0.237692	0.300843	0.185582	0.211691	0.369289	0.234533	0.311996	0.228659	0.181363	0.338658	0.185877	0.331243	0.298332	0.142761	0.344491	0.289709	0.197844	0.221419	0.159709	0.19828	0.259005	0.322752	0.181451	0.255336	0.155584	0.214466	0.236242
C1 inhibitor deficiency	0.471335	0.567439	0.505466	0.327793	0.306726	0.175416	0.172946	0.164329	0.0697453	0.456323	0.465137	0.324597	0.172517	0.369984	0.337892	0.347477	0.0703532	0.30708	0.594942	0.492628	0.164715	0.64543	0.719904	0.366193	0.37559	0.458302	0.758201	0.766032	0.633187	0.636727	0.746801	0.377367	0.168832	0.37788	0.261475	0.297922	0.45696	0.465959	0.293595	0.394941	0.486006	0.31372	0.342063	0.309912	0.28407	0.25836	0.224962	0.581528	0.31202
hereditary angioedema type 1	0.323218	0.301927	0.278414	0.349791	0.270132	0.290742	0.298196	0.236801	0.424931	0.270775	0.253091	0.156215	0.105968	0.256536	0.199058	0.283607	0.256258	0.316142	0.346091	0.328327	0.401064	0.204422	0.128036	0.303775	0.147488	0.309272	0.129191	0.25885	0.181459	0.209011	0.127591	0.250384	0.175215	0.23259	0.274235	0.228345	0.469717	0.387897	0.178128	0.224808	0.183419	0.223815	0.258254	0.219315	0.298094	0.290232	0.302759	0.268474	0.3234
cherubism	0.223812	0.316927	0.193824	0.309601	0.223942	0.167646	0.227504	0.208566	0.115284	0.31614	0.213288	0.190972	0.0929967	0.207194	0.123276	0.200605	0.120178	0.132901	0.293261	0.258087	0.348484	0.199594	0.123938	0.223458	0.148028	0.317355	0.121187	0.123886	0.117112	0.117159	0.121615	0.137617	0.11331	0.133566	0.155868	0.236795	0.297002	0.194013	0.146817	0.132492	0.292344	0.265258	0.138684	0.120882	0.42959	0.185143	0.216612	0.123309	0.274308
postural orthostatic tachycardia syndrome	0.143075	0.262961	0.09054	0.13716	0.168005	0.0596437	0.0578014	0.131115	0.0542931	0.1064	0.114931	0.0825343	0.0520524	0.243056	0.0532389	0.103069	0.0544637	0.0812124	0.214672	0.151934	0.176861	0.11451	0.0860905	0.098477	0.071064	0.0864757	0.061761	0.0634685	0.131471	0.0847888	0.0809416	0.0929257	0.0511744	0.113949	0.0739725	0.136819	0.139431	0.101414	0.0572189	0.0696344	0.0970232	0.0967552	0.0714579	0.164638	0.186411	0.123567	0.0747217	0.0788182	0.101305
lysinuric protein intolerance	0.34754	0.389831	0.421129	0.423121	0.351903	0.311437	0.259442	0.398631	0.176174	0.292479	0.298335	0.284898	0.163827	0.354424	0.330707	0.392037	0.196016	0.393117	0.446211	0.4432	0.42227	0.457642	0.402285	0.328754	0.247502	0.273589	0.352943	0.306062	0.418305	0.3834	0.314413	0.360437	0.207065	0.438334	0.431142	0.268306	0.361381	0.304685	0.356013	0.402294	0.267859	0.27723	0.370524	0.474233	0.32703	0.25337	0.296028	0.225158	0.300524
Schimke immuno-osseous dysplasia	0.360888	0.558069	0.460402	0.504033	0.521778	0.314319	0.259657	0.390373	0.212451	0.332008	0.324713	0.318703	0.143898	0.343024	0.371194	0.369573	0.28492	0.374336	0.475891	0.469396	0.442265	0.532937	0.410876	0.345922	0.284528	0.344445	0.350975	0.325041	0.458354	0.363361	0.311777	0.302926	0.233466	0.405975	0.418127	0.419336	0.455534	0.363761	0.392909	0.405622	0.343903	0.32938	0.422547	0.434317	0.444836	0.295538	0.340139	0.269183	0.33364
chronic neurovisceral acid sphingomyelinase deficiency	0.376197	0.399251	0.347006	0.400197	0.352687	0.16386	0.167812	0.446051	0.134006	0.288435	0.31661	0.249696	0.117348	0.290726	0.222152	0.304414	0.133715	0.272078	0.369966	0.373548	0.410687	0.426592	0.288078	0.257375	0.214385	0.232758	0.364367	0.430833	0.230637	0.278878	0.332646	0.254527	0.13198	0.334535	0.290159	0.276192	0.296192	0.287999	0.192303	0.221695	0.241391	0.243393	0.222154	0.270337	0.39184	0.264341	0.209013	0.195723	0.299759
obsolete presynaptic congenital myasthenic syndrome	0.315005	0.389417	0.277056	0.317807	0.389684	0.186827	0.217779	0.344973	0.249688	0.224258	0.253728	0.575843	0.0932575	0.183242	0.188971	0.247977	0.205935	0.200895	0.301688	0.298476	0.354165	0.295362	0.235844	0.252248	0.202424	0.306469	0.21659	0.252846	0.20158	0.198026	0.20531	0.220342	0.178052	0.190298	0.20064	0.414337	0.413339	0.379681	0.205574	0.220387	0.280746	0.285982	0.22032	0.168931	0.420084	0.193113	0.199343	0.217179	0.681823
autoinflammatory syndrome with immunodeficiency	0.283182	0.476289	0.524999	0.453023	0.245716	0.210987	0.184883	0.308016	0.12687	0.27368	0.26677	0.214346	0.151409	0.273001	0.408611	0.44503	0.0887604	0.407784	0.486039	0.445347	0.355929	0.519297	0.500578	0.406879	0.324356	0.292423	0.501953	0.440118	0.448188	0.398362	0.382595	0.367359	0.13585	0.577911	0.373152	0.269278	0.297792	0.273891	0.402964	0.360779	0.316541	0.413439	0.393511	0.479643	0.262997	0.257005	0.204138	0.28153	0.194196
pediatric systemic lupus erythematosus	0.461326	0.533118	0.444248	0.590649	0.46534	0.335854	0.354382	0.398818	0.294547	0.369383	0.321586	0.324469	0.266365	0.357002	0.273736	0.47005	0.318778	0.362154	0.726572	0.496541	0.544481	0.455177	0.425119	0.525157	0.395466	0.3693	0.422071	0.436699	0.511742	0.451387	0.414138	0.342392	0.36846	0.511574	0.326892	0.346729	0.532413	0.436551	0.265016	0.360351	0.361029	0.425714	0.393978	0.431324	0.393146	0.315272	0.372604	0.388396	0.36104
STAT3-related early-onset multisystem autoimmune disease	0.355305	0.43817	0.482906	0.439182	0.186117	0.306736	0.272837	0.28674	0.12339	0.34944	0.286972	0.179051	0.221322	0.348823	0.456032	0.354406	0.132635	0.453003	0.367417	0.524792	0.389244	0.489984	0.384827	0.398555	0.291113	0.371446	0.397786	0.338555	0.319523	0.259738	0.341159	0.387548	0.220599	0.42913	0.482496	0.266196	0.3697	0.337921	0.407235	0.462638	0.302155	0.296294	0.479572	0.365152	0.303569	0.303602	0.258827	0.319246	0.18795
combined immunodeficiency due to STIM1 deficiency	0.241695	0.385991	0.427091	0.412904	0.21328	0.216957	0.28522	0.275901	0.179306	0.288517	0.229602	0.272109	0.249236	0.221089	0.293729	0.412756	0.186679	0.262833	0.37502	0.4526	0.368273	0.384827	0.370582	0.321944	0.217079	0.306396	0.295742	0.272951	0.410521	0.25644	0.291857	0.24912	0.206269	0.371299	0.297905	0.211799	0.296064	0.284123	0.335663	0.356264	0.244323	0.286812	0.348067	0.285659	0.381996	0.216929	0.364591	0.271786	0.234874
STING-associated vasculopathy with onset in infancy	0.331103	0.421366	0.490455	0.574119	0.334694	0.460304	0.379031	0.239053	0.441104	0.292891	0.260776	0.2309	0.412676	0.272311	0.397857	0.55984	0.31285	0.414823	0.515057	0.528221	0.442651	0.502958	0.353271	0.605259	0.401804	0.341244	0.314777	0.399584	0.374955	0.326907	0.278264	0.472036	0.296325	0.574137	0.452693	0.25967	0.372749	0.392856	0.420172	0.489658	0.31843	0.390796	0.442989	0.384714	0.280057	0.235115	0.422901	0.329607	0.235292
combined immunodeficiency due to STK4 deficiency	0.274177	0.417635	0.564853	0.474402	0.201546	0.235163	0.287262	0.213247	0.140857	0.260037	0.225737	0.149816	0.258106	0.210374	0.496973	0.388393	0.151479	0.388445	0.336345	0.541244	0.319858	0.402368	0.391548	0.470089	0.280438	0.30808	0.327772	0.274918	0.463354	0.256358	0.299532	0.37988	0.265566	0.340648	0.360215	0.150525	0.248756	0.26056	0.498043	0.496916	0.227037	0.207907	0.509387	0.356442	0.301671	0.211523	0.444438	0.321039	0.147735
preeclampsia	0.421841	0.46139	0.323804	0.432964	0.419701	0.229048	0.207697	0.372698	0.176027	0.32746	0.306485	0.252312	0.135869	0.437649	0.213554	0.339756	0.150359	0.24704	0.477067	0.364573	0.447608	0.422305	0.367696	0.287722	0.277331	0.24052	0.355068	0.334484	0.39837	0.290809	0.315435	0.265714	0.144944	0.360144	0.275512	0.23929	0.399875	0.280859	0.207609	0.262877	0.310847	0.272482	0.289016	0.40912	0.36241	0.289269	0.253606	0.216823	0.263467
pseudohypoparathyroidism type 1B	0.324749	0.416408	0.256917	0.29831	0.293049	0.189374	0.184227	0.362447	0.0944593	0.319038	0.315742	0.325826	0.0967204	0.300251	0.151677	0.270412	0.0831367	0.18624	0.376677	0.32187	0.380626	0.317067	0.2499	0.288088	0.232982	0.268819	0.262319	0.23475	0.206473	0.168955	0.238827	0.225392	0.0914766	0.225467	0.223146	0.377044	0.358892	0.254436	0.195971	0.22958	0.326553	0.317431	0.201999	0.198194	0.376969	0.302015	0.205666	0.168238	0.348789
vertebral anomalies and variable endocrine and T-cell dysfunction	0.196911	0.427181	0.305491	0.294576	0.261254	0.184536	0.223241	0.227245	0.124078	0.226401	0.219244	0.183328	0.124865	0.176264	0.198223	0.23673	0.0921633	0.155558	0.28699	0.296591	0.271473	0.27904	0.19002	0.235492	0.18436	0.262927	0.306543	0.199808	0.153047	0.193954	0.173003	0.141706	0.0953544	0.218128	0.21101	0.344648	0.221519	0.201355	0.239247	0.200881	0.211857	0.250649	0.251146	0.172351	0.492152	0.234038	0.196475	0.140969	0.165026
idiopathic aplastic anemia	0.210874	0.434961	0.335887	0.502275	0.262668	0.171377	0.223476	0.235098	0.263879	0.195843	0.191777	0.188926	0.111251	0.243991	0.301479	0.395057	0.189991	0.353979	0.386975	0.420232	0.318026	0.604894	0.353866	0.411988	0.284966	0.356171	0.286514	0.50041	0.274327	0.339106	0.285086	0.303024	0.158048	0.442436	0.213875	0.154007	0.221636	0.233234	0.291568	0.331004	0.210027	0.258233	0.292323	0.318953	0.292226	0.173469	0.39486	0.198161	0.168201
primary myelofibrosis	0.329087	0.404204	0.406169	0.595308	0.351259	0.261051	0.231804	0.371566	0.348665	0.233527	0.268082	0.302999	0.136198	0.298595	0.253771	0.407774	0.340705	0.410362	0.476967	0.44142	0.47755	0.565335	0.265861	0.399978	0.243365	0.313709	0.313482	0.53224	0.26675	0.365541	0.24851	0.275617	0.2818	0.516874	0.343676	0.224445	0.308035	0.330653	0.241881	0.314125	0.225215	0.404194	0.294415	0.374896	0.283428	0.298306	0.367124	0.256111	0.243445
thyroid hormone resistance,generalized,autosomal recessive	0.368148	0.339227	0.270995	0.293546	0.236354	0.169091	0.122507	0.20316	0.0938552	0.349252	0.357379	0.224454	0.106294	0.421358	0.146169	0.24542	0.0964071	0.178271	0.330474	0.331745	0.318822	0.344128	0.257911	0.25234	0.228114	0.230634	0.282295	0.237457	0.196279	0.181065	0.244221	0.234672	0.112306	0.222804	0.189387	0.272387	0.230276	0.219348	0.14925	0.219934	0.291536	0.278192	0.206935	0.167074	0.337197	0.316303	0.159131	0.182248	0.212507
systemic lupus erythematosus 17	0.3548	0.468876	0.438849	0.550095	0.397672	0.216276	0.240486	0.311872	0.148741	0.293696	0.284033	0.229336	0.244409	0.255511	0.306955	0.37251	0.136623	0.292911	0.682183	0.428337	0.392725	0.426166	0.403112	0.458375	0.349985	0.297869	0.445075	0.411704	0.407209	0.376768	0.446753	0.281278	0.206705	0.396829	0.24359	0.217147	0.342412	0.279414	0.277144	0.330399	0.254743	0.287081	0.311947	0.317484	0.322399	0.199578	0.351512	0.265053	0.214747
immunodeficiency 98 with autoinflammation,X-linked	0.279379	0.445529	0.56611	0.552216	0.247974	0.229447	0.220982	0.349426	0.140882	0.29748	0.302539	0.177491	0.180684	0.322671	0.470427	0.446907	0.11635	0.477957	0.403372	0.533356	0.352384	0.426092	0.375726	0.372841	0.268189	0.28782	0.33514	0.282931	0.318132	0.236633	0.287544	0.333622	0.170994	0.565655	0.478553	0.178177	0.219897	0.228371	0.48028	0.479353	0.258727	0.304441	0.49536	0.425275	0.310799	0.223033	0.369898	0.223354	0.165738
autoinflammatory syndrome,familial,Behcet-like 1	0.325566	0.431085	0.422401	0.494522	0.299289	0.265282	0.268362	0.3433	0.120856	0.297186	0.224866	0.236822	0.231346	0.259913	0.265144	0.449778	0.130101	0.347716	0.559557	0.449502	0.42218	0.460435	0.275124	0.46709	0.355044	0.308462	0.296958	0.255201	0.289028	0.205681	0.234422	0.294694	0.230462	0.426642	0.227185	0.261299	0.296047	0.257983	0.267389	0.345287	0.325913	0.363137	0.395937	0.246038	0.296939	0.22043	0.305168	0.238367	0.210656
immunoglobulin A deficiency 2	0.30483	0.448082	0.567623	0.455599	0.314384	0.233914	0.275809	0.171723	0.0745377	0.282968	0.287205	0.216573	0.154011	0.239856	0.569575	0.427906	0.0758576	0.599141	0.352176	0.558428	0.288146	0.560638	0.521498	0.391745	0.289899	0.34726	0.450439	0.412241	0.405468	0.313395	0.410257	0.511592	0.149904	0.451199	0.55888	0.186118	0.3202	0.337479	0.638637	0.54711	0.315168	0.216466	0.611593	0.490859	0.28529	0.211125	0.341911	0.372205	0.234326
immunodeficiency, common variable, 4	0.209228	0.423791	0.623239	0.481813	0.289596	0.22827	0.191796	0.137583	0.056389	0.203679	0.198283	0.136441	0.14177	0.159188	0.627922	0.367716	0.0569969	0.479549	0.243688	0.610309	0.21426	0.329984	0.371789	0.310523	0.199021	0.251907	0.318432	0.232709	0.423484	0.207417	0.265178	0.395996	0.1359	0.370097	0.592315	0.144352	0.198924	0.200772	0.804255	0.61463	0.219453	0.167345	0.520091	0.530283	0.266129	0.138926	0.254667	0.235055	0.130693
autosomal dominant familial periodic fever	0.36562	0.446475	0.409936	0.60355	0.392741	0.381843	0.368671	0.371863	0.416396	0.328817	0.234028	0.263294	0.23062	0.213684	0.219232	0.516421	0.37809	0.345756	0.447321	0.465631	0.480271	0.247024	0.191187	0.446684	0.234119	0.35392	0.256254	0.335797	0.2503	0.338485	0.157357	0.271247	0.306813	0.409972	0.343868	0.34123	0.413978	0.401186	0.290851	0.276911	0.344443	0.464666	0.356888	0.307528	0.338566	0.304257	0.374873	0.299246	0.259121
autoimmune enteropathy and endocrinopathy - susceptibility to chronic infections syndrome	0.378237	0.458058	0.540656	0.518603	0.301739	0.376804	0.321378	0.376258	0.165185	0.41487	0.314631	0.303444	0.261315	0.373312	0.473989	0.516243	0.164928	0.459215	0.433331	0.580002	0.484049	0.392819	0.37144	0.425536	0.353536	0.325214	0.463324	0.269501	0.4225	0.286578	0.356585	0.3523	0.254681	0.494332	0.499547	0.263971	0.418319	0.327302	0.420937	0.480419	0.307913	0.327463	0.59903	0.417666	0.343903	0.366632	0.346178	0.294224	0.290549
immunodeficiency 78 with autoimmunity and developmental delay	0.265679	0.472268	0.506824	0.406359	0.285919	0.213677	0.19489	0.341824	0.148864	0.226568	0.253571	0.182075	0.136901	0.180282	0.516253	0.351613	0.134692	0.414108	0.334869	0.498934	0.335739	0.389068	0.328749	0.380553	0.211525	0.261514	0.305674	0.275533	0.296443	0.239321	0.251938	0.391023	0.161997	0.505385	0.447242	0.215353	0.268104	0.276542	0.411802	0.498735	0.230786	0.276898	0.388766	0.341404	0.352194	0.190156	0.244243	0.246194	0.184179
autoimmune hemolytic anemia-autoimmune thrombocytopenia-primary immunodeficiency syndrome	0.312935	0.549448	0.577305	0.519332	0.412071	0.18985	0.190923	0.408752	0.141378	0.322271	0.299146	0.2177	0.160385	0.232169	0.404163	0.425904	0.108296	0.381017	0.473712	0.529695	0.402084	0.582846	0.448833	0.398324	0.278506	0.268479	0.556816	0.45114	0.363229	0.358293	0.427019	0.356516	0.149704	0.550179	0.401492	0.180001	0.290649	0.307766	0.404669	0.43098	0.270787	0.306961	0.467053	0.369061	0.322918	0.222754	0.216817	0.276574	0.219446
TCR-alpha-beta-positive T-cell deficiency	0.334084	0.442495	0.599299	0.469797	0.207658	0.338414	0.30785	0.318586	0.225146	0.383072	0.283588	0.169031	0.205221	0.240279	0.320188	0.469796	0.24741	0.400717	0.418945	0.54673	0.419268	0.496073	0.416977	0.370268	0.261853	0.307444	0.413759	0.380053	0.330763	0.314042	0.347647	0.352824	0.290576	0.517662	0.497009	0.147657	0.301634	0.37919	0.378759	0.477557	0.291091	0.290716	0.558117	0.357308	0.264441	0.235238	0.325644	0.324378	0.181599
spondyloepiphyseal dysplasia tarda	0.224352	0.501367	0.325788	0.314255	0.17363	0.185885	0.151597	0.202656	0.0684035	0.194559	0.200515	0.231594	0.154422	0.201076	0.165402	0.257438	0.0697233	0.170478	0.369856	0.352725	0.270994	0.358334	0.308528	0.369897	0.21601	0.386211	0.354044	0.261507	0.217405	0.194193	0.282355	0.203784	0.125293	0.202353	0.237895	0.644974	0.318764	0.239352	0.208127	0.235447	0.422478	0.56755	0.235473	0.189224	0.359774	0.151661	0.191097	0.266422	0.191402
Aicardi-Goutieres syndrome 1	0.359364	0.45216	0.313357	0.455653	0.422468	0.291698	0.278321	0.639218	0.415292	0.342022	0.282071	0.318309	0.199419	0.252449	0.137243	0.350654	0.284247	0.228673	0.365981	0.341962	0.418219	0.324587	0.219647	0.320761	0.267596	0.26028	0.260767	0.454476	0.215707	0.37695	0.246711	0.178086	0.242338	0.360214	0.255055	0.254983	0.286298	0.302338	0.145095	0.217926	0.251824	0.240144	0.222231	0.237583	0.446329	0.302958	0.227244	0.216513	0.340679
chilblain lupus 1	0.318013	0.377538	0.280177	0.505577	0.246646	0.349607	0.398358	0.209503	0.380936	0.325873	0.208826	0.166962	0.403195	0.245959	0.143773	0.384039	0.377871	0.184969	0.463623	0.371792	0.329437	0.328664	0.2637	0.523055	0.347085	0.36267	0.28245	0.346943	0.206445	0.381513	0.226143	0.309605	0.359769	0.392259	0.230063	0.272614	0.388499	0.410651	0.166699	0.278154	0.290698	0.380399	0.241742	0.270225	0.247164	0.244743	0.272294	0.368125	0.151215
hypothyroidism,congenital,nongoitrous,7	0.407075	0.413891	0.258338	0.312053	0.326163	0.200437	0.18987	0.322307	0.271683	0.289733	0.325269	0.244805	0.130635	0.355981	0.154104	0.25578	0.295561	0.169984	0.356363	0.331647	0.350172	0.365877	0.259105	0.27589	0.266707	0.306803	0.29479	0.308446	0.186914	0.247688	0.280595	0.22926	0.275716	0.2422	0.230242	0.273824	0.261374	0.302566	0.15296	0.228027	0.255398	0.235465	0.198458	0.188022	0.356769	0.329356	0.182281	0.238597	0.245255
microcephaly,short stature,and impaired glucose metabolism 1	0.246137	0.443518	0.271273	0.284106	0.330385	0.147905	0.173366	0.348089	0.227544	0.259805	0.31775	0.233358	0.10385	0.347639	0.132133	0.199511	0.18751	0.135635	0.313807	0.287064	0.275721	0.288263	0.213775	0.248481	0.235345	0.314279	0.224982	0.252832	0.159295	0.197862	0.208749	0.172185	0.166218	0.190326	0.1914	0.392853	0.253646	0.255439	0.135847	0.178437	0.265527	0.270248	0.147684	0.131916	0.460526	0.257605	0.173486	0.186668	0.213408
congenital sideroblastic anemia-B-cell immunodeficiency-periodic fever-developmental delay syndrome	0.235208	0.34248	0.345835	0.392392	0.378559	0.168512	0.144978	0.404958	0.114383	0.227926	0.242745	0.223635	0.120084	0.31407	0.303155	0.204451	0.106529	0.306779	0.325327	0.389262	0.356277	0.337974	0.176412	0.20337	0.141922	0.152337	0.175384	0.145572	0.250709	0.173365	0.186474	0.22894	0.0984976	0.298038	0.328694	0.200039	0.219065	0.176899	0.298008	0.272117	0.169342	0.234154	0.228612	0.328466	0.428285	0.179911	0.19947	0.122353	0.227075
isolated thyroid-stimulating hormone deficiency	0.39837	0.394918	0.301018	0.329265	0.298562	0.236473	0.206798	0.336158	0.257868	0.269244	0.293304	0.275227	0.11943	0.295526	0.146425	0.275699	0.282841	0.192357	0.366349	0.326363	0.373011	0.329201	0.24398	0.284729	0.237431	0.336075	0.269913	0.291597	0.194642	0.223649	0.238295	0.21622	0.2605	0.228189	0.232754	0.31871	0.303362	0.318752	0.152644	0.232121	0.277768	0.27868	0.227638	0.165138	0.392838	0.306134	0.244472	0.256433	0.273467
hypothyroidism due to TSH receptor mutations	0.399591	0.371317	0.257168	0.301964	0.235788	0.165796	0.181224	0.257759	0.189783	0.301296	0.256056	0.256244	0.103984	0.25832	0.143189	0.244543	0.158341	0.206501	0.30343	0.26709	0.372471	0.333526	0.248604	0.270594	0.210989	0.268958	0.289161	0.265352	0.204234	0.204546	0.237751	0.223299	0.148204	0.231445	0.178156	0.299471	0.275385	0.264585	0.14695	0.236487	0.21161	0.245103	0.188789	0.154106	0.330935	0.331417	0.215151	0.228123	0.28226
familial hyperthyroidism due to mutations in TSH receptor	0.454149	0.390509	0.3353	0.338527	0.364475	0.241263	0.192049	0.321666	0.212255	0.346384	0.295664	0.25943	0.117228	0.297934	0.154805	0.292507	0.23452	0.201129	0.373254	0.33443	0.366148	0.358287	0.27346	0.253319	0.263033	0.260223	0.299715	0.294405	0.189082	0.228758	0.261914	0.245036	0.224637	0.244279	0.228102	0.243471	0.283157	0.320145	0.16378	0.268035	0.311404	0.247187	0.247716	0.163632	0.376072	0.303098	0.193575	0.223603	0.266583
familial gestational hyperthyroidism	0.401774	0.34354	0.311265	0.304986	0.33318	0.199188	0.150557	0.299608	0.083048	0.329827	0.261499	0.215	0.0967772	0.243469	0.144105	0.25687	0.0736806	0.18932	0.351688	0.281532	0.355486	0.32627	0.259952	0.198676	0.210511	0.164229	0.301503	0.24023	0.16884	0.169114	0.254138	0.204193	0.0863309	0.21851	0.226915	0.164787	0.228731	0.229276	0.151273	0.262383	0.223651	0.175409	0.243686	0.138996	0.32764	0.316777	0.152044	0.121159	0.228624
VEXAS syndrome	0.300461	0.373681	0.34943	0.513282	0.257358	0.261108	0.261607	0.263027	0.225949	0.243024	0.203017	0.193794	0.267147	0.259436	0.211148	0.417217	0.300988	0.31387	0.436789	0.483115	0.399236	0.484018	0.285689	0.574458	0.312332	0.317512	0.315623	0.310173	0.284471	0.30622	0.254325	0.350703	0.332997	0.398954	0.241096	0.330482	0.349899	0.305083	0.211332	0.297957	0.349845	0.442831	0.274429	0.262862	0.291334	0.253294	0.32005	0.34044	0.172639
idiopathic CD4 lymphocytopenia	0.189384	0.457042	0.541156	0.421347	0.243897	0.152706	0.170423	0.135926	0.0665476	0.175805	0.179749	0.127041	0.135182	0.151124	0.601661	0.36109	0.0678675	0.392324	0.295639	0.573951	0.351541	0.332596	0.320152	0.39977	0.253303	0.208222	0.295559	0.227494	0.323654	0.194663	0.266276	0.379201	0.129577	0.311069	0.426922	0.127975	0.212503	0.210344	0.604279	0.522485	0.190311	0.159554	0.539528	0.401557	0.249173	0.142984	0.245546	0.217515	0.127296
pseudo-TORCH syndrome 2	0.287827	0.377958	0.225366	0.318563	0.354966	0.138369	0.146901	0.403816	0.257568	0.241922	0.222431	0.17338	0.0734615	0.214882	0.128103	0.249453	0.183681	0.157813	0.262183	0.255855	0.392875	0.178868	0.113178	0.170394	0.143116	0.18315	0.134673	0.285752	0.157448	0.25858	0.154442	0.14306	0.124283	0.256932	0.157198	0.209621	0.256908	0.229214	0.100437	0.102308	0.124527	0.198233	0.122368	0.268179	0.422059	0.194983	0.133336	0.152244	0.245111
Wiskott-Aldrich syndrome	0.326112	0.513778	0.571749	0.585266	0.441886	0.407246	0.354046	0.345045	0.416305	0.323954	0.269671	0.236319	0.230976	0.293013	0.487542	0.577483	0.342867	0.481929	0.47946	0.618513	0.485564	0.586513	0.38657	0.512037	0.349346	0.398407	0.372014	0.566939	0.442483	0.486709	0.441287	0.418119	0.301512	0.570085	0.477583	0.284197	0.43773	0.406228	0.549356	0.584932	0.34124	0.383192	0.552409	0.477352	0.35312	0.315333	0.421053	0.349993	0.28153
periodic fever,immunodeficiency,and thrombocytopenia syndrome	0.280971	0.415135	0.567728	0.522318	0.282933	0.24843	0.28494	0.346787	0.1903	0.278811	0.22831	0.153347	0.1815	0.192756	0.448092	0.476308	0.256007	0.455353	0.412904	0.574265	0.419825	0.304948	0.318709	0.364358	0.207466	0.282717	0.262774	0.227981	0.4094	0.226337	0.242906	0.317578	0.254404	0.441988	0.453357	0.135272	0.281415	0.322042	0.401258	0.407784	0.175724	0.243593	0.448749	0.359189	0.317358	0.227492	0.480114	0.278957	0.179958
X-linked lymphoproliferative disease due to XIAP deficiency	0.324022	0.390373	0.527519	0.557467	0.183655	0.309347	0.297923	0.313049	0.138369	0.286511	0.262194	0.141587	0.282881	0.242934	0.394594	0.444798	0.14619	0.613594	0.349726	0.523259	0.370284	0.379384	0.364467	0.437214	0.295238	0.252213	0.439345	0.256583	0.41312	0.237865	0.292484	0.400538	0.283215	0.412887	0.49109	0.158227	0.241238	0.258961	0.464878	0.481282	0.229232	0.277895	0.476292	0.377094	0.237688	0.22938	0.38761	0.327495	0.152035
combined immunodeficiency due to ZAP70 deficiency	0.326393	0.438491	0.692351	0.549091	0.279001	0.375576	0.367182	0.348927	0.178267	0.327924	0.257424	0.13911	0.253237	0.248415	0.484106	0.571505	0.158946	0.515452	0.409346	0.563003	0.414379	0.388888	0.387076	0.372302	0.292322	0.317364	0.3357	0.280597	0.475337	0.2796	0.260837	0.344265	0.254759	0.563905	0.6236	0.129512	0.313477	0.302747	0.509385	0.565944	0.240079	0.267132	0.654538	0.523552	0.313801	0.272532	0.359117	0.300223	0.168675
autoimmune disease,multisystem,infantile-onset,2	0.251736	0.379866	0.369191	0.331929	0.321874	0.229255	0.2097	0.150813	0.215404	0.278389	0.205575	0.162515	0.155086	0.326383	0.353274	0.34203	0.237668	0.382085	0.441255	0.377486	0.321724	0.465325	0.477843	0.272708	0.241951	0.268602	0.385893	0.372904	0.470612	0.429349	0.33839	0.328887	0.268646	0.471413	0.354363	0.145772	0.338578	0.307403	0.386639	0.396987	0.232507	0.17538	0.375361	0.560098	0.22516	0.217207	0.240752	0.269955	0.159518
SAPHO syndrome	0.349778	0.471584	0.369918	0.466746	0.241611	0.348784	0.342472	0.311281	0.178005	0.297123	0.19482	0.197291	0.307017	0.202709	0.125154	0.411847	0.191113	0.278699	0.373978	0.449275	0.386066	0.282745	0.185326	0.426437	0.253007	0.368391	0.24726	0.177002	0.176081	0.264901	0.155233	0.183654	0.321698	0.258386	0.273255	0.412574	0.424747	0.305421	0.187089	0.26044	0.309639	0.475217	0.363471	0.207343	0.316828	0.2902	0.29383	0.316572	0.206023
Schnitzler syndrome	0.375929	0.481534	0.441393	0.670625	0.364714	0.310165	0.279768	0.365161	0.454449	0.251748	0.241966	0.187783	0.241045	0.242424	0.230203	0.37916	0.386477	0.337453	0.450421	0.495635	0.49913	0.382251	0.17393	0.465802	0.237661	0.350574	0.24474	0.296036	0.233112	0.351078	0.157859	0.227299	0.319375	0.508589	0.382465	0.324086	0.373528	0.35178	0.270705	0.356983	0.271189	0.495459	0.28271	0.362891	0.312364	0.285258	0.322152	0.335976	0.183499
PFAPA syndrome	0.375979	0.421614	0.40354	0.562503	0.286456	0.255412	0.24012	0.387336	0.145849	0.295802	0.310185	0.183723	0.0949496	0.253768	0.193716	0.361421	0.120758	0.316603	0.480821	0.51305	0.468445	0.219544	0.177929	0.352304	0.208677	0.360465	0.211438	0.167254	0.233448	0.146614	0.264357	0.178017	0.104452	0.295497	0.346431	0.331505	0.430441	0.29032	0.197645	0.205686	0.291144	0.480961	0.307549	0.303508	0.357511	0.269742	0.352691	0.178304	0.21979
chronic recurrent multifocal osteomyelitis	0.37703	0.481828	0.385654	0.494652	0.238578	0.321658	0.296348	0.328013	0.187391	0.268333	0.234282	0.194204	0.309047	0.251025	0.127308	0.463043	0.20181	0.282359	0.44299	0.462811	0.420305	0.376744	0.181351	0.499513	0.253269	0.332552	0.240126	0.180534	0.221981	0.271187	0.152604	0.264422	0.320895	0.308665	0.267503	0.47625	0.369155	0.31462	0.183676	0.253082	0.373819	0.506353	0.325665	0.176523	0.332144	0.23624	0.290401	0.358553	0.20379
pyoderma gangrenosum	0.277198	0.373107	0.353611	0.534212	0.265969	0.360007	0.338695	0.201912	0.313321	0.26477	0.175315	0.1745	0.26692	0.235341	0.236553	0.316715	0.43975	0.360997	0.372234	0.476615	0.404516	0.276198	0.197295	0.410273	0.220784	0.404711	0.268476	0.245881	0.23187	0.272907	0.171199	0.261687	0.408702	0.310235	0.321466	0.273855	0.410529	0.384402	0.28263	0.362601	0.262953	0.381359	0.321659	0.313545	0.260923	0.296136	0.357408	0.382278	0.163746
basal ganglia calcification,idiopathic,childhood-onset	0.244744	0.459054	0.219154	0.265612	0.382796	0.138238	0.0933956	0.435041	0.0907059	0.215507	0.260056	0.275382	0.0645068	0.179515	0.0678057	0.184181	0.0824038	0.074636	0.27244	0.266708	0.26516	0.135739	0.0836104	0.132716	0.117586	0.188266	0.0790073	0.091852	0.0779475	0.110751	0.124711	0.079353	0.0700759	0.0944018	0.175619	0.32609	0.235744	0.230575	0.0892912	0.0804286	0.20376	0.249429	0.130989	0.0837008	0.445629	0.142666	0.0931336	0.0859603	0.255224
chromosome 18q deletion syndrome	0.289881	0.453491	0.31501	0.312429	0.338146	0.27166	0.275176	0.376618	0.146544	0.239709	0.254104	0.26186	0.177858	0.228189	0.253077	0.27257	0.156501	0.220636	0.322369	0.366582	0.337368	0.219175	0.197679	0.269102	0.237942	0.357969	0.201742	0.166339	0.197333	0.193942	0.19301	0.215614	0.192975	0.189957	0.361448	0.347664	0.273681	0.230839	0.295942	0.253776	0.281237	0.278886	0.262487	0.191767	0.64525	0.218578	0.195763	0.268185	0.273937
idiopathic localized lipodystrophy	0.318031	0.314395	0.251808	0.3771	0.2742	0.377877	0.462627	0.196302	0.538095	0.291654	0.118086	0.128419	0.310946	0.212987	0.0994322	0.314284	0.514538	0.127958	0.298972	0.355191	0.416046	0.191618	0.165859	0.332928	0.245412	0.338566	0.218761	0.33967	0.144808	0.348405	0.13935	0.128341	0.59021	0.285948	0.234753	0.12281	0.331181	0.436364	0.139952	0.234632	0.129615	0.16114	0.242813	0.200693	0.231866	0.254258	0.206426	0.37521	0.111019
posttransplant acute limbic encephalitis	0.357017	0.353346	0.250272	0.325788	0.420725	0.120434	0.115262	0.43579	0.0767588	0.235562	0.285915	0.235678	0.11457	0.187147	0.166629	0.198972	0.0780786	0.160305	0.377173	0.262726	0.318103	0.27308	0.24259	0.212027	0.198861	0.138406	0.251113	0.190656	0.191755	0.159171	0.276938	0.20323	0.103563	0.179985	0.183052	0.225981	0.202695	0.212351	0.181485	0.210362	0.162229	0.133966	0.178675	0.154628	0.344126	0.174836	0.148092	0.138196	0.232266
nodular regenerative hyperplasia of the liver	0.229461	0.274622	0.261381	0.510986	0.275063	0.174002	0.181764	0.267213	0.245283	0.205166	0.254287	0.0755284	0.0587831	0.180787	0.0567319	0.1902	0.193153	0.198745	0.243707	0.247324	0.495963	0.112782	0.0738895	0.163061	0.0679627	0.154941	0.280169	0.197381	0.151415	0.195067	0.0683023	0.0811377	0.0622849	0.277147	0.202287	0.0862961	0.232855	0.187019	0.113403	0.0895431	0.0789195	0.252069	0.105647	0.260971	0.221456	0.182696	0.103177	0.0648823	0.0949834
Satoyoshi syndrome	0.200425	0.369753	0.194362	0.234975	0.168408	0.231892	0.23057	0.23989	0.133009	0.292378	0.165694	0.271393	0.161454	0.212725	0.0799804	0.221422	0.141213	0.145834	0.27271	0.328626	0.352988	0.16059	0.0997463	0.213788	0.115472	0.306572	0.110999	0.114709	0.0928211	0.108998	0.11197	0.110875	0.137101	0.109664	0.167043	0.541285	0.354636	0.287512	0.104374	0.130632	0.292913	0.41727	0.19167	0.112476	0.374997	0.243543	0.157442	0.222302	0.22935
enthesitis-related juvenile idiopathic arthritis	0.162158	0.390809	0.223808	0.321834	0.178895	0.127138	0.1409	0.159222	0.119183	0.197435	0.142509	0.207418	0.101691	0.162521	0.0791861	0.218872	0.0928366	0.100027	0.295362	0.307125	0.282459	0.174645	0.156169	0.314758	0.106752	0.347241	0.165764	0.136648	0.153799	0.190024	0.107464	0.101508	0.0938956	0.137471	0.117062	0.58316	0.336693	0.24971	0.136448	0.11426	0.422624	0.668601	0.114769	0.189242	0.354203	0.147666	0.12691	0.237169	0.173703
Raynaud disease	0.193592	0.519788	0.252544	0.47945	0.254658	0.153821	0.15917	0.234366	0.19288	0.237843	0.174678	0.238647	0.0953519	0.188247	0.0933425	0.240944	0.169598	0.132525	0.474529	0.313333	0.326335	0.186018	0.120815	0.272914	0.118009	0.293592	0.11437	0.171961	0.144763	0.167523	0.113245	0.114156	0.104692	0.165664	0.156218	0.384272	0.351897	0.288394	0.140506	0.117443	0.285821	0.363255	0.119932	0.147574	0.429951	0.200226	0.107314	0.178988	0.212183
acute adrenal insufficiency	0.340188	0.354007	0.327721	0.376801	0.379022	0.286968	0.247847	0.296335	0.270288	0.388974	0.36799	0.281484	0.139155	0.3661	0.217062	0.326848	0.296312	0.253811	0.425405	0.398612	0.442884	0.476394	0.336237	0.317627	0.213149	0.280665	0.325082	0.347697	0.357024	0.3167	0.295721	0.270561	0.276602	0.296912	0.313797	0.228166	0.419499	0.37327	0.221986	0.298641	0.241143	0.255084	0.320162	0.323328	0.313013	0.337643	0.282363	0.28115	0.269831
activated PI3K-delta syndrome	0.308901	0.459552	0.604579	0.493344	0.309586	0.334143	0.228669	0.360041	0.132731	0.270012	0.284314	0.211671	0.149299	0.216483	0.522977	0.429444	0.0996488	0.472618	0.368838	0.627896	0.348242	0.469928	0.395199	0.400216	0.242763	0.311657	0.403296	0.34615	0.365863	0.262029	0.337921	0.380588	0.138217	0.455511	0.520385	0.266255	0.321733	0.274457	0.504683	0.457782	0.373526	0.386212	0.513577	0.387231	0.353873	0.241265	0.226286	0.219201	0.201558
Sheehan syndrome	0.304127	0.328813	0.231339	0.341266	0.37434	0.221566	0.219939	0.28705	0.260878	0.35898	0.396912	0.307572	0.143457	0.347142	0.122964	0.275798	0.286902	0.174096	0.365454	0.328679	0.384416	0.395171	0.231035	0.288977	0.286171	0.245445	0.335905	0.27005	0.201775	0.225987	0.332418	0.205739	0.275333	0.236038	0.183842	0.205578	0.365831	0.316922	0.144816	0.21663	0.236189	0.222042	0.204313	0.21204	0.314764	0.311914	0.209994	0.226276	0.285604
congenital myasthenic syndrome	0.315005	0.389417	0.277056	0.317807	0.389684	0.186827	0.217779	0.344973	0.249688	0.224258	0.253728	0.575843	0.0932575	0.183242	0.188971	0.247977	0.205935	0.200895	0.301688	0.298476	0.354165	0.295362	0.235844	0.252248	0.202424	0.306469	0.21659	0.252846	0.20158	0.198026	0.20531	0.220342	0.178052	0.190298	0.20064	0.414337	0.413339	0.379681	0.205574	0.220387	0.280746	0.285982	0.22032	0.168931	0.420084	0.193113	0.199343	0.217179	0.681823
chromosome 18p deletion syndrome	0.297587	0.468461	0.276997	0.304727	0.321782	0.220835	0.247405	0.343417	0.146922	0.284338	0.277803	0.303904	0.143503	0.227735	0.181121	0.247707	0.113556	0.159007	0.363973	0.323241	0.34012	0.370995	0.291103	0.279848	0.235782	0.288962	0.309937	0.304031	0.201729	0.237528	0.294061	0.200896	0.112686	0.219562	0.226795	0.361372	0.292512	0.224309	0.194938	0.220737	0.282825	0.281172	0.201922	0.15543	0.596659	0.2225	0.202128	0.211859	0.26073
pseudohypoparathyroidism type 2	0.310188	0.336123	0.273082	0.300164	0.31151	0.161556	0.152337	0.318085	0.0879178	0.299145	0.252277	0.32881	0.101663	0.282072	0.150569	0.280007	0.0835781	0.213535	0.357413	0.330939	0.328505	0.334056	0.268485	0.267474	0.213855	0.195987	0.274155	0.242038	0.2291	0.180965	0.249328	0.254771	0.0962868	0.26296	0.192793	0.341007	0.328526	0.27546	0.152658	0.256555	0.250632	0.258517	0.208736	0.198834	0.293284	0.334217	0.186107	0.166073	0.2999
systemic lupus erythematosus, susceptibility to, 6	0.422583	0.556193	0.402945	0.458918	0.424448	0.304451	0.338248	0.319417	0.360683	0.373003	0.298411	0.283855	0.292846	0.405564	0.26854	0.38045	0.361062	0.281527	0.668458	0.478573	0.462576	0.44035	0.461731	0.496615	0.435204	0.388152	0.430784	0.506941	0.474352	0.517914	0.431449	0.364294	0.417109	0.472982	0.317678	0.325006	0.514146	0.45973	0.27789	0.371612	0.416939	0.37913	0.338479	0.406074	0.376396	0.310443	0.271114	0.424682	0.270367
thyroid hemiagenesis	0.353169	0.359491	0.282877	0.321817	0.259651	0.211493	0.2378	0.299644	0.205601	0.295793	0.284491	0.25551	0.131174	0.264209	0.150335	0.251942	0.169427	0.184303	0.345104	0.331407	0.326998	0.321879	0.245639	0.275794	0.291009	0.312746	0.38962	0.260644	0.177929	0.217747	0.225286	0.208675	0.176238	0.217172	0.209547	0.235968	0.299923	0.27044	0.158025	0.233557	0.222599	0.232416	0.212416	0.167972	0.412121	0.411398	0.23519	0.174585	0.24605
acquired generalized lipodystrophy	0.290351	0.347471	0.342186	0.413779	0.253131	0.208266	0.238162	0.244441	0.274075	0.291107	0.325629	0.233747	0.174743	0.41885	0.197555	0.291456	0.273405	0.237881	0.382353	0.348343	0.383218	0.437015	0.357395	0.299455	0.232452	0.275456	0.459284	0.358368	0.295789	0.345025	0.360896	0.258149	0.31529	0.334899	0.241752	0.242453	0.322802	0.316267	0.212514	0.270693	0.252844	0.274296	0.221309	0.296226	0.27348	0.298059	0.216639	0.29184	0.195475
simple cryoglobulinemia	0.350928	0.488284	0.376685	0.561147	0.539302	0.351502	0.28773	0.329976	0.440133	0.308714	0.287696	0.315008	0.151125	0.346415	0.276463	0.368137	0.421518	0.363123	0.565864	0.459801	0.500471	0.458689	0.386722	0.400076	0.269563	0.34702	0.406338	0.47223	0.4561	0.542932	0.37543	0.341057	0.291386	0.485654	0.329292	0.312044	0.506637	0.435287	0.285276	0.374121	0.2994	0.367677	0.311891	0.47769	0.362902	0.314185	0.330114	0.293385	0.267641
Pauci-immune glomerulonephritis	0.363613	0.431558	0.305375	0.450261	0.380322	0.293026	0.315992	0.237732	0.339707	0.339511	0.24904	0.231371	0.200104	0.380461	0.202248	0.352988	0.34428	0.316224	0.531399	0.382623	0.503195	0.348644	0.350948	0.429803	0.289462	0.391039	0.293493	0.47043	0.45531	0.512156	0.213076	0.292915	0.325497	0.421376	0.246702	0.215685	0.482378	0.378848	0.219506	0.256118	0.283388	0.287014	0.286093	0.493396	0.316862	0.284596	0.360404	0.300392	0.314387
Q fever	0.444206	0.51444	0.513519	0.58197	0.426462	0.324027	0.281597	0.410263	0.307583	0.330178	0.335041	0.339249	0.213905	0.352741	0.346231	0.535211	0.217266	0.435417	0.545428	0.574055	0.513709	0.514751	0.369498	0.493247	0.365424	0.345553	0.449551	0.497	0.438925	0.452068	0.433148	0.426122	0.230341	0.580041	0.471975	0.381173	0.446774	0.384612	0.364016	0.497195	0.360748	0.490922	0.374885	0.447691	0.380336	0.280187	0.334937	0.289821	0.353525
interstitial granulomatous dermatitis with arthritis	0.385147	0.402349	0.33221	0.538969	0.283181	0.377353	0.375984	0.232948	0.485151	0.317227	0.208837	0.18951	0.315771	0.269215	0.147833	0.489843	0.464858	0.20385	0.396238	0.402588	0.324715	0.324379	0.270646	0.642244	0.332501	0.342446	0.297765	0.412019	0.223368	0.347458	0.228332	0.393953	0.396491	0.468796	0.262857	0.361719	0.384104	0.41622	0.180513	0.313007	0.419399	0.397295	0.278697	0.223122	0.250665	0.283407	0.208533	0.451058	0.162219
Eosinophilopenia	0.349592	0.42153	0.466072	0.436309	0.408356	0.303886	0.291301	0.229287	0.494658	0.307883	0.316245	0.242843	0.177695	0.311244	0.32082	0.397319	0.309594	0.347198	0.408902	0.426539	0.375988	0.674655	0.420397	0.429816	0.317616	0.386458	0.414105	0.56257	0.319019	0.438616	0.387287	0.436134	0.251226	0.519671	0.308018	0.225084	0.366399	0.410161	0.311755	0.424273	0.316314	0.296174	0.341985	0.346648	0.29665	0.299823	0.334278	0.307944	0.232523
pituitary deficiency due to empty sella turcica syndrome	0.274314	0.384112	0.243135	0.305482	0.39667	0.131982	0.127697	0.313008	0.102502	0.332053	0.257814	0.236826	0.112197	0.208603	0.176537	0.234316	0.086637	0.159219	0.298023	0.26516	0.339387	0.376994	0.308922	0.217177	0.24046	0.16579	0.331715	0.293081	0.207237	0.204772	0.356043	0.213097	0.101749	0.216665	0.178917	0.166667	0.231902	0.206898	0.184039	0.232152	0.267984	0.152481	0.185064	0.170444	0.349932	0.339525	0.150099	0.143222	0.238735
glossopharyngeal neuralgia	0.367583	0.417514	0.327923	0.404749	0.359981	0.232811	0.237274	0.305322	0.154599	0.267949	0.294011	0.231517	0.133428	0.237653	0.185535	0.31164	0.14476	0.2294	0.448008	0.356962	0.357048	0.412126	0.31022	0.301538	0.244344	0.327352	0.328036	0.313714	0.222308	0.278201	0.314214	0.241618	0.142347	0.268898	0.249824	0.298929	0.39013	0.339021	0.191401	0.268375	0.247444	0.302993	0.272927	0.221995	0.357595	0.322158	0.237625	0.175391	0.304969
congenital hypothyroidism due to transplacental passage of maternal TSH-binding inhibitory antibodies	0.431891	0.338375	0.279604	0.334815	0.274207	0.213503	0.237841	0.282002	0.268371	0.314274	0.274365	0.250082	0.127956	0.272065	0.161017	0.281454	0.29182	0.202375	0.330976	0.272606	0.317741	0.341099	0.268954	0.289497	0.262978	0.31064	0.299926	0.316686	0.185484	0.250209	0.255252	0.24572	0.275611	0.260838	0.194569	0.232142	0.306472	0.334776	0.158869	0.269128	0.199609	0.195235	0.21195	0.17054	0.352843	0.325608	0.242467	0.247741	0.255359
complement component C1r/C1s deficiency	0.362071	0.510835	0.462049	0.483362	0.220608	0.246621	0.243384	0.214503	0.117077	0.27335	0.249851	0.229541	0.259468	0.270315	0.329558	0.343267	0.125962	0.27883	0.56535	0.492344	0.32891	0.471383	0.565626	0.571807	0.402279	0.403623	0.510512	0.36798	0.49308	0.442086	0.471025	0.327713	0.258472	0.389992	0.316998	0.384716	0.475215	0.32443	0.323551	0.382595	0.429374	0.454386	0.354808	0.435123	0.270444	0.209603	0.269453	0.335771	0.198978
tetrasomy 9p	0.293251	0.404475	0.266351	0.346226	0.324179	0.224279	0.272831	0.367287	0.203899	0.316742	0.251687	0.246279	0.155537	0.265152	0.165371	0.255505	0.197794	0.175968	0.405185	0.346961	0.361573	0.322361	0.313093	0.28222	0.21892	0.337277	0.326255	0.359053	0.269647	0.281567	0.329033	0.188148	0.170264	0.213662	0.20106	0.304172	0.362541	0.320464	0.190998	0.212432	0.338029	0.3292	0.208213	0.256158	0.54946	0.226129	0.220903	0.242331	0.29606
idiopathic congenital hypothyroidism	0.351383	0.358313	0.286138	0.305223	0.276507	0.165877	0.191912	0.299015	0.188397	0.242525	0.25566	0.25898	0.0946169	0.228042	0.149119	0.241458	0.156555	0.201827	0.322866	0.278123	0.3379	0.311658	0.247034	0.273564	0.236669	0.265878	0.271274	0.26466	0.197115	0.204554	0.238407	0.208907	0.14634	0.228357	0.175343	0.30709	0.291618	0.274427	0.153022	0.238316	0.203853	0.245713	0.187367	0.144693	0.350279	0.26516	0.2441	0.210717	0.260552
macrophage activation syndrome	0.395085	0.405013	0.434939	0.510248	0.270379	0.210346	0.191955	0.382204	0.132836	0.277441	0.301199	0.216845	0.186354	0.272471	0.257458	0.462618	0.0997536	0.363595	0.445919	0.456373	0.369545	0.59428	0.393752	0.457065	0.261403	0.228871	0.506166	0.40182	0.356359	0.296734	0.373129	0.459323	0.159147	0.505882	0.341151	0.27471	0.261253	0.263598	0.284623	0.343751	0.42369	0.411849	0.323413	0.293623	0.267599	0.225239	0.330285	0.245164	0.203273
Kikuchi-Fujimoto disease	0.420042	0.424227	0.405186	0.625015	0.321486	0.404922	0.416041	0.359289	0.479526	0.317047	0.264131	0.189558	0.263866	0.281907	0.236701	0.578195	0.479945	0.346005	0.578005	0.529197	0.58158	0.468726	0.24721	0.56402	0.406327	0.380057	0.276217	0.371497	0.252321	0.420904	0.352245	0.33295	0.37021	0.546402	0.359768	0.22174	0.390747	0.418692	0.240775	0.309358	0.245153	0.390654	0.366323	0.340322	0.363704	0.295831	0.350602	0.40631	0.186645
lymphopenic hypergammaglobulinemia,antibody deficiency,autoimmune hemolytic anemia,and glomerulonephritis	0.221022	0.443031	0.568642	0.393565	0.333762	0.250428	0.15868	0.203211	0.0550548	0.217973	0.204592	0.144602	0.169724	0.216691	0.472755	0.352087	0.0553846	0.400109	0.410562	0.441791	0.325561	0.418721	0.422431	0.282413	0.217362	0.206775	0.362832	0.271259	0.437264	0.359993	0.26632	0.39193	0.155403	0.522411	0.465847	0.129041	0.235337	0.211235	0.487785	0.607085	0.224763	0.195776	0.514486	0.520791	0.175773	0.166957	0.236924	0.215692	0.140821
nodular non-suppurative panniculitis	0.387088	0.363327	0.441983	0.574575	0.259274	0.386938	0.334427	0.320709	0.440982	0.324301	0.288085	0.204475	0.180957	0.287578	0.199669	0.375716	0.41663	0.367112	0.442107	0.4652	0.474932	0.40771	0.348436	0.43038	0.248348	0.386232	0.396879	0.461266	0.323374	0.357437	0.323695	0.265866	0.293062	0.40722	0.373767	0.245224	0.406563	0.43558	0.240792	0.321614	0.304484	0.46137	0.316389	0.376353	0.27181	0.321745	0.407102	0.379332	0.217601
hepatoportal sclerosis	0.483798	0.340887	0.397579	0.490759	0.338089	0.222966	0.251956	0.362196	0.226302	0.26544	0.281137	0.197257	0.160865	0.292004	0.278007	0.397767	0.210649	0.318361	0.369737	0.417415	0.388922	0.497615	0.316948	0.334028	0.250213	0.286118	0.338279	0.343244	0.275637	0.279324	0.262091	0.288594	0.212851	0.475841	0.292258	0.181675	0.275575	0.292846	0.279919	0.326194	0.197495	0.268922	0.345265	0.328188	0.268278	0.252585	0.291941	0.25586	0.206744
pulmonary hemosiderosis	0.341081	0.32847	0.395686	0.356834	0.249802	0.225746	0.197107	0.214972	0.264506	0.231997	0.269843	0.203213	0.137072	0.327402	0.223436	0.328369	0.290531	0.410998	0.427692	0.439184	0.459479	0.467147	0.375645	0.423758	0.280002	0.276308	0.33716	0.343559	0.372968	0.374711	0.273284	0.379362	0.279831	0.421875	0.323284	0.196689	0.42697	0.382753	0.208884	0.293125	0.271	0.304768	0.272475	0.336432	0.232068	0.207392	0.252567	0.299208	0.281808
extracranial carotid artery aneurysm	0.320653	0.456796	0.322922	0.514519	0.539992	0.189961	0.209678	0.299127	0.174169	0.329688	0.31591	0.284539	0.147285	0.315432	0.233971	0.385888	0.16433	0.23501	0.37767	0.369756	0.332022	0.511545	0.360115	0.380049	0.282493	0.357099	0.351002	0.369473	0.284422	0.392968	0.347977	0.256851	0.157032	0.345395	0.244102	0.296588	0.350434	0.296597	0.263929	0.300479	0.258239	0.293218	0.273204	0.264549	0.400109	0.267146	0.260635	0.214258	0.27871
hyper-IgM syndrome type 4	0.273711	0.441316	0.567534	0.445487	0.22087	0.237366	0.275497	0.25635	0.133677	0.252384	0.263749	0.203211	0.171723	0.217581	0.531687	0.409251	0.100595	0.42969	0.342078	0.569392	0.352529	0.440956	0.429834	0.405032	0.258305	0.318353	0.370076	0.314974	0.397168	0.284681	0.326966	0.420972	0.161132	0.442265	0.421263	0.220758	0.302332	0.312056	0.480144	0.479101	0.28689	0.272953	0.486249	0.403203	0.346747	0.246081	0.281269	0.268408	0.211182
thyroid lymphoma	0.349453	0.36673	0.293318	0.340188	0.209365	0.17001	0.174815	0.198579	0.146298	0.24681	0.220692	0.171575	0.139948	0.209597	0.15455	0.256711	0.121207	0.201335	0.280976	0.320843	0.449608	0.329804	0.219438	0.245471	0.177543	0.250527	0.365173	0.226333	0.190719	0.189235	0.194886	0.219059	0.134573	0.25764	0.267021	0.201862	0.360939	0.276782	0.163108	0.190169	0.167306	0.237432	0.203916	0.196848	0.27481	0.345008	0.202579	0.145051	0.35415
ectodermal dysplasia and immune deficiency	0.31661	0.396089	0.583864	0.477991	0.290201	0.472524	0.375874	0.257163	0.312117	0.347198	0.273852	0.175962	0.393139	0.256248	0.485981	0.465381	0.25509	0.502105	0.379813	0.571239	0.325489	0.431169	0.410363	0.378352	0.292463	0.351223	0.395177	0.398929	0.347535	0.332944	0.336242	0.397289	0.316367	0.467034	0.587693	0.2297	0.318778	0.350215	0.597983	0.564942	0.314133	0.26769	0.578478	0.409721	0.317325	0.272427	0.2987	0.36583	0.201734
encephalitis lethargica	0.360092	0.404708	0.355179	0.396459	0.437802	0.177543	0.15519	0.371527	0.0940283	0.27085	0.308838	0.311188	0.11717	0.221946	0.291157	0.243716	0.08506	0.285349	0.395996	0.344405	0.370609	0.394427	0.350423	0.296754	0.224816	0.227265	0.332171	0.29121	0.308555	0.205318	0.319033	0.292302	0.106759	0.26544	0.269878	0.307853	0.321273	0.268301	0.287735	0.34881	0.2706	0.273281	0.240334	0.254994	0.356861	0.190145	0.264029	0.185012	0.354954
primary membranoproliferative glomerulonephritis	0.208369	0.410239	0.222636	0.284005	0.351365	0.13327	0.125292	0.143843	0.108412	0.237933	0.172838	0.160772	0.108952	0.399708	0.156462	0.223191	0.100538	0.179799	0.500762	0.261637	0.354353	0.407211	0.443383	0.237855	0.193755	0.176136	0.308507	0.260387	0.573415	0.400198	0.279896	0.22019	0.112211	0.396175	0.169484	0.165107	0.391845	0.179326	0.167513	0.217483	0.190715	0.171787	0.18231	0.461018	0.238891	0.183918	0.162798	0.145004	0.147167
idiopathic non-lupus full-house nephropathy	0.349933	0.538246	0.379944	0.430198	0.381908	0.237483	0.2462	0.28548	0.127397	0.318872	0.285439	0.257641	0.24586	0.359381	0.246884	0.325551	0.135512	0.249244	0.667012	0.408542	0.376871	0.461002	0.551282	0.440191	0.373335	0.319323	0.47456	0.337745	0.59056	0.487698	0.437968	0.302134	0.233556	0.424797	0.281716	0.306732	0.458992	0.294043	0.265286	0.336204	0.388172	0.367208	0.307866	0.450816	0.343159	0.247252	0.24523	0.266343	0.239347
cervical ribs,Sprengel anomaly,anal atresia,and urethral obstruction	0.216694	0.30074	0.22537	0.206626	0.152162	0.129755	0.159166	0.163818	0.068772	0.217728	0.14303	0.140691	0.0835615	0.245042	0.172429	0.202713	0.0700918	0.139471	0.231037	0.234728	0.275891	0.279446	0.235931	0.174911	0.136603	0.288623	0.213279	0.190121	0.223729	0.177072	0.185846	0.149181	0.0822002	0.242608	0.142093	0.291878	0.242325	0.191249	0.132814	0.172705	0.189861	0.240332	0.194617	0.278968	0.34133	0.183633	0.121754	0.170894	0.135365
panniculitis and localized lipodystrophy	0.289114	0.348839	0.350641	0.451498	0.358776	0.42825	0.391429	0.183482	0.508092	0.27489	0.181119	0.195277	0.290132	0.215902	0.264074	0.451822	0.479517	0.285409	0.371002	0.417721	0.336608	0.340187	0.280523	0.484365	0.36042	0.34943	0.321691	0.43611	0.218345	0.429516	0.246204	0.308461	0.389059	0.471649	0.368756	0.16028	0.319933	0.392772	0.30097	0.425384	0.223766	0.247831	0.301977	0.306882	0.236895	0.284996	0.199969	0.358567	0.159101
brachydactylous dwarfism,Mseleni type	0.21429	0.430012	0.302461	0.334844	0.140259	0.160965	0.150311	0.185356	0.0707107	0.19577	0.187612	0.222075	0.169412	0.179128	0.178957	0.246833	0.0720305	0.184539	0.366033	0.392596	0.249577	0.381687	0.332771	0.406414	0.23542	0.373712	0.378002	0.281326	0.231562	0.214624	0.301774	0.221682	0.140656	0.22129	0.239668	0.620335	0.351241	0.263375	0.217154	0.256272	0.476483	0.594112	0.220187	0.210193	0.302069	0.161245	0.186512	0.242655	0.179107
tropical endomyocardial fibrosis	0.289335	0.261881	0.336108	0.358161	0.233448	0.186318	0.184342	0.225743	0.151459	0.204809	0.226128	0.166724	0.102597	0.250657	0.165427	0.289267	0.131923	0.278065	0.343256	0.307915	0.419393	0.386846	0.24798	0.279234	0.202427	0.189788	0.289766	0.270044	0.234747	0.235664	0.231605	0.293893	0.104726	0.34347	0.258331	0.189846	0.326343	0.241487	0.174999	0.267283	0.246022	0.271956	0.22157	0.217742	0.25787	0.190722	0.244832	0.189185	0.225354
spastic paraplegia and Evans syndrome	0.217453	0.434351	0.369223	0.292936	0.202106	0.094437	0.0895313	0.392748	0.0489075	0.17572	0.191005	0.218956	0.088783	0.184356	0.297344	0.237472	0.0489707	0.157822	0.379476	0.312401	0.356379	0.475189	0.262504	0.266678	0.167616	0.178011	0.258371	0.249984	0.181862	0.189633	0.239111	0.210164	0.0817536	0.473567	0.149416	0.171947	0.206644	0.198323	0.156192	0.281272	0.183702	0.232346	0.253621	0.274507	0.220354	0.13724	0.131868	0.145776	0.196942
livedoid vasculopathy	0.337023	0.445857	0.355697	0.535715	0.432719	0.28281	0.293158	0.269393	0.43427	0.315313	0.291563	0.212581	0.230962	0.327639	0.248463	0.390784	0.378711	0.278448	0.420217	0.380573	0.376926	0.590024	0.384128	0.459331	0.323053	0.385758	0.453488	0.60022	0.28786	0.506414	0.407694	0.327009	0.318213	0.437382	0.269395	0.290085	0.350958	0.43782	0.26197	0.339231	0.3277	0.359448	0.303296	0.289569	0.296653	0.283345	0.267941	0.388833	0.197182
trisomy X	0.358714	0.414948	0.326655	0.317393	0.393886	0.186206	0.188352	0.351349	0.0847249	0.297979	0.279603	0.2689	0.109309	0.272492	0.182347	0.246533	0.0801647	0.188554	0.378263	0.311673	0.311215	0.36987	0.317428	0.237536	0.201768	0.263518	0.319011	0.275907	0.260227	0.218695	0.298539	0.217839	0.0986149	0.242742	0.239407	0.321211	0.3244	0.28038	0.195452	0.262325	0.271146	0.251981	0.222941	0.248623	0.48149	0.223953	0.229023	0.172002	0.268056
febrile infection-related epilepsy syndrome	0.382421	0.470411	0.399576	0.463879	0.414851	0.156795	0.152962	0.342086	0.0994881	0.262458	0.34535	0.252579	0.144165	0.251832	0.219782	0.232283	0.10204	0.269705	0.467417	0.411209	0.396749	0.425859	0.345476	0.336259	0.252133	0.242049	0.363274	0.312493	0.317768	0.233275	0.341123	0.27347	0.140886	0.247988	0.233376	0.282274	0.325388	0.290575	0.248609	0.270273	0.23279	0.29655	0.220949	0.237074	0.341093	0.219756	0.286722	0.209377	0.308268
alopecia totalis	0.251092	0.28537	0.262099	0.291274	0.180009	0.339001	0.388009	0.149056	0.245169	0.503307	0.233869	0.158608	0.344894	0.292792	0.198982	0.295041	0.267433	0.272531	0.365158	0.373613	0.311556	0.407204	0.341155	0.260427	0.245131	0.271569	0.364485	0.366219	0.242323	0.299199	0.322564	0.267307	0.282216	0.270862	0.216747	0.153895	0.302511	0.376719	0.20049	0.272773	0.209757	0.164279	0.258207	0.192316	0.233231	0.258442	0.28509	0.284048	0.157257
Turner syndrome due to structural X chromosome anomalies	0.337251	0.455031	0.31678	0.368438	0.343288	0.299035	0.302212	0.303675	0.216928	0.376238	0.361187	0.261819	0.224208	0.409137	0.177248	0.31895	0.290093	0.233521	0.376318	0.383397	0.362221	0.374819	0.314917	0.30558	0.215316	0.371474	0.408643	0.319756	0.275275	0.301832	0.287656	0.231542	0.240886	0.269319	0.260265	0.412056	0.347802	0.352626	0.227927	0.241852	0.337504	0.356681	0.291365	0.249538	0.485786	0.320333	0.22505	0.317868	0.25474
Turner syndrome	0.337251	0.455031	0.31678	0.368438	0.343288	0.299035	0.302212	0.303675	0.216928	0.376238	0.361187	0.261819	0.224208	0.409137	0.177248	0.31895	0.290093	0.233521	0.376318	0.383397	0.362221	0.374819	0.314917	0.30558	0.215316	0.371474	0.408643	0.319756	0.275275	0.301832	0.287656	0.231542	0.240886	0.269319	0.260265	0.412056	0.347802	0.352626	0.227927	0.241852	0.337504	0.356681	0.291365	0.249538	0.485786	0.320333	0.22505	0.317868	0.25474
mosaic monosomy X	0.337251	0.455031	0.31678	0.368438	0.343288	0.299035	0.302212	0.303675	0.216928	0.376238	0.361187	0.261819	0.224208	0.409137	0.177248	0.31895	0.290093	0.233521	0.376318	0.383397	0.362221	0.374819	0.314917	0.30558	0.215316	0.371474	0.408643	0.319756	0.275275	0.301832	0.287656	0.231542	0.240886	0.269319	0.260265	0.412056	0.347802	0.352626	0.227927	0.241852	0.337504	0.356681	0.291365	0.249538	0.485786	0.320333	0.22505	0.317868	0.25474
monosomy X	0.337251	0.455031	0.31678	0.368438	0.343288	0.299035	0.302212	0.303675	0.216928	0.376238	0.361187	0.261819	0.224208	0.409137	0.177248	0.31895	0.290093	0.233521	0.376318	0.383397	0.362221	0.374819	0.314917	0.30558	0.215316	0.371474	0.408643	0.319756	0.275275	0.301832	0.287656	0.231542	0.240886	0.269319	0.260265	0.412056	0.347802	0.352626	0.227927	0.241852	0.337504	0.356681	0.291365	0.249538	0.485786	0.320333	0.22505	0.317868	0.25474
placental insufficiency	0.379616	0.36803	0.311657	0.28784	0.364638	0.174988	0.1445	0.331663	0.125212	0.223432	0.348022	0.233581	0.110649	0.352004	0.208296	0.265579	0.0988665	0.242304	0.401853	0.368264	0.304003	0.360065	0.322524	0.267686	0.302852	0.205801	0.345514	0.384836	0.26672	0.271565	0.341197	0.281999	0.105012	0.250952	0.291907	0.244543	0.266511	0.269082	0.192789	0.240996	0.253515	0.216367	0.240267	0.183631	0.329843	0.197428	0.148148	0.220917	0.245066
non-immunoglobulin-mediated membranoproliferative glomerulonephritis	0.223167	0.3855	0.316183	0.309235	0.314966	0.17074	0.155517	0.141431	0.0873355	0.301095	0.192077	0.229572	0.122027	0.358677	0.284045	0.272004	0.0783672	0.240516	0.484388	0.331271	0.29894	0.417844	0.565668	0.26487	0.231019	0.234332	0.400574	0.311617	0.610886	0.433029	0.385237	0.297689	0.113457	0.382593	0.263557	0.175215	0.339463	0.20539	0.307057	0.35941	0.311629	0.198375	0.264523	0.482993	0.270557	0.174437	0.191135	0.192762	0.19696
bronchiolitis obliterans syndrome	0.280261	0.359018	0.371697	0.177966	0.130019	0.140233	0.136031	0.129136	0.0786126	0.155709	0.166814	0.153467	0.139331	0.186609	0.34263	0.235074	0.0799325	0.357911	0.270418	0.428142	0.427559	0.397865	0.333071	0.35234	0.222289	0.173572	0.35723	0.292637	0.288199	0.214423	0.313085	0.426955	0.124537	0.225288	0.363933	0.135094	0.351927	0.274992	0.274379	0.298667	0.193667	0.14507	0.260002	0.225518	0.17435	0.171347	0.150013	0.217993	0.277251
familial hypocalciuric hypercalcemia	0.325469	0.371963	0.289912	0.350011	0.290223	0.20431	0.192825	0.269644	0.0897745	0.299235	0.227753	0.223409	0.136621	0.317518	0.18556	0.27816	0.0923264	0.233698	0.406922	0.38644	0.41321	0.394665	0.34388	0.290116	0.223012	0.242041	0.366313	0.287768	0.305846	0.238731	0.304672	0.261723	0.129779	0.285994	0.229214	0.304991	0.353468	0.290955	0.19559	0.274781	0.27189	0.281243	0.2657	0.315796	0.278768	0.350324	0.2421	0.191656	0.228105
insulin-resistance syndrome type B	0.33746	0.358164	0.408533	0.413656	0.198731	0.289461	0.245897	0.233918	0.178981	0.325589	0.456017	0.171893	0.245061	0.585988	0.304647	0.396413	0.240941	0.315366	0.524289	0.462215	0.394377	0.449534	0.420237	0.424305	0.326179	0.283416	0.420729	0.378141	0.416085	0.348504	0.386665	0.389492	0.342234	0.423615	0.361609	0.2808	0.28236	0.260553	0.314778	0.406273	0.383676	0.368151	0.337373	0.350079	0.29336	0.321324	0.26906	0.327178	0.152972
brucellosis	0.464769	0.471162	0.464993	0.604737	0.428219	0.366001	0.307375	0.440161	0.336089	0.348359	0.304255	0.242182	0.203882	0.357798	0.328539	0.493914	0.360893	0.430206	0.576312	0.552107	0.553297	0.478632	0.339774	0.48192	0.322129	0.350876	0.326431	0.463294	0.381567	0.438475	0.34777	0.421634	0.330362	0.516796	0.449456	0.333187	0.454663	0.435879	0.337559	0.4275	0.412033	0.494128	0.388202	0.453751	0.381374	0.324906	0.36271	0.343283	0.264767
thymoma	0.363509	0.434026	0.421698	0.465177	0.353136	0.272729	0.217702	0.281496	0.217252	0.263482	0.290765	0.348538	0.171073	0.343941	0.34632	0.327463	0.26108	0.450537	0.440977	0.509748	0.442084	0.559281	0.438966	0.390098	0.279038	0.340848	0.413489	0.416547	0.40284	0.410785	0.38007	0.362078	0.303732	0.369728	0.393329	0.29276	0.410541	0.346264	0.373233	0.407956	0.348146	0.377619	0.37004	0.378351	0.304872	0.346355	0.316252	0.300623	0.362417
chronic thromboembolic pulmonary hypertension	0.32984	0.332123	0.327379	0.357687	0.295314	0.210968	0.204835	0.219018	0.156593	0.235097	0.307712	0.211867	0.155717	0.318846	0.23377	0.362097	0.150499	0.305502	0.388217	0.375034	0.376197	0.558664	0.33393	0.339718	0.255877	0.247445	0.357735	0.377996	0.262219	0.278522	0.31343	0.334346	0.160139	0.325921	0.269315	0.234432	0.376183	0.307478	0.241075	0.280778	0.257237	0.272841	0.282675	0.2334	0.282987	0.278165	0.247193	0.24093	0.260358
adiposis dolorosa	0.441769	0.454376	0.358288	0.467341	0.442436	0.3337	0.336617	0.348463	0.366497	0.35481	0.336613	0.230327	0.237109	0.266327	0.183175	0.311101	0.352709	0.219083	0.528576	0.398656	0.423435	0.40432	0.313181	0.375361	0.274575	0.356419	0.341435	0.486813	0.215185	0.342124	0.309245	0.2245	0.348368	0.286611	0.28044	0.321812	0.463936	0.450692	0.191175	0.316223	0.297384	0.323877	0.304151	0.269212	0.350751	0.313387	0.263231	0.291449	0.254962
new-onset refractory status epilepticus	0.326273	0.403261	0.274	0.348388	0.419489	0.128975	0.134009	0.366865	0.088983	0.23772	0.329531	0.32529	0.117832	0.212347	0.179087	0.225761	0.0915349	0.197386	0.417386	0.303541	0.347916	0.38711	0.307912	0.251276	0.281554	0.183668	0.321089	0.280144	0.254029	0.196651	0.40747	0.274541	0.114768	0.210815	0.182306	0.245789	0.257788	0.243069	0.180845	0.234549	0.218794	0.186256	0.1899	0.175244	0.393399	0.188527	0.223892	0.1656	0.27637
acute transverse myelitis	0.318726	0.397575	0.319476	0.374312	0.389707	0.175267	0.165779	0.360802	0.10026	0.26614	0.278769	0.34096	0.125196	0.259677	0.207388	0.296726	0.0988247	0.246764	0.383922	0.339549	0.35425	0.404244	0.350662	0.288131	0.27498	0.231153	0.364153	0.381346	0.305359	0.258076	0.484218	0.242252	0.122963	0.257157	0.219953	0.328395	0.359599	0.278681	0.228197	0.291969	0.237849	0.249008	0.279772	0.219016	0.307746	0.219347	0.277041	0.214056	0.30109
peripartum cardiomyopathy	0.302729	0.302528	0.30479	0.35929	0.266189	0.183018	0.213883	0.193225	0.148266	0.241288	0.284931	0.151603	0.120648	0.328493	0.189922	0.259354	0.129754	0.21596	0.33965	0.318645	0.426929	0.539913	0.30799	0.299661	0.210122	0.202497	0.325977	0.319998	0.231733	0.256415	0.297724	0.280703	0.117363	0.280551	0.272339	0.184217	0.388872	0.270526	0.190167	0.254574	0.234358	0.246432	0.227258	0.204281	0.271895	0.249971	0.237099	0.210742	0.240327
idiopathic chronic eosinophilic pneumonia	0.361391	0.330724	0.430798	0.42235	0.219744	0.353149	0.280785	0.188357	0.39237	0.237724	0.246466	0.165352	0.213296	0.289023	0.322357	0.377554	0.316505	0.42654	0.401743	0.47855	0.495422	0.434231	0.330187	0.509518	0.260597	0.326911	0.349845	0.410889	0.293184	0.322539	0.313847	0.498766	0.329124	0.389387	0.401673	0.223668	0.423269	0.390482	0.310085	0.426453	0.275794	0.307316	0.382339	0.327299	0.212235	0.245024	0.31335	0.363385	0.255894
porphyria cutanea tarda	0.391234	0.365983	0.310415	0.4025	0.267347	0.290375	0.36713	0.268108	0.347412	0.375808	0.267471	0.186336	0.2482	0.396436	0.173053	0.312107	0.344392	0.205474	0.388393	0.412432	0.439685	0.454692	0.318676	0.352522	0.240423	0.350641	0.444142	0.435737	0.341394	0.375758	0.306653	0.245005	0.425228	0.331823	0.22582	0.230523	0.317599	0.348637	0.209008	0.252343	0.23394	0.261562	0.262635	0.350212	0.28415	0.317537	0.279096	0.33251	0.17332
secondary non-traumatic avascular necrosis	0.350499	0.43728	0.335508	0.397147	0.294861	0.172106	0.166407	0.26413	0.127999	0.277955	0.262993	0.418097	0.151508	0.269612	0.226469	0.302764	0.132894	0.22416	0.398512	0.439951	0.321745	0.515103	0.386948	0.379318	0.269835	0.387982	0.406425	0.424512	0.284029	0.300121	0.390553	0.263695	0.160795	0.269729	0.217874	0.433384	0.386183	0.312566	0.221709	0.280387	0.424259	0.436313	0.244142	0.26159	0.343655	0.292766	0.240185	0.257161	0.307786
inflammatory pseudotumor of the liver	0.420793	0.260905	0.394236	0.41679	0.162845	0.271437	0.19193	0.269646	0.0938131	0.317705	0.309664	0.176766	0.112047	0.39682	0.214862	0.305935	0.0963651	0.352937	0.38006	0.415394	0.335874	0.354032	0.269536	0.310254	0.223486	0.205213	0.360199	0.248933	0.256692	0.182229	0.249351	0.317741	0.114159	0.352746	0.333433	0.215866	0.290036	0.287221	0.214861	0.375724	0.236803	0.302104	0.290937	0.275198	0.19246	0.337454	0.337502	0.182287	0.211826
Nezelof syndrome	0.379238	0.488978	0.641542	0.501948	0.280047	0.372951	0.343425	0.325788	0.15128	0.360464	0.297469	0.208644	0.247731	0.256769	0.473335	0.536769	0.143267	0.459239	0.406105	0.655669	0.39914	0.53808	0.484684	0.448895	0.343244	0.32481	0.519816	0.368779	0.464261	0.29701	0.480486	0.419541	0.249346	0.477787	0.570783	0.179443	0.346898	0.343652	0.546696	0.562442	0.298556	0.276665	0.670069	0.441989	0.326847	0.292945	0.327082	0.318054	0.220471
secondary intestinal lymphangiectasia	0.331545	0.295733	0.469173	0.448767	0.251207	0.307922	0.2718	0.21031	0.208835	0.319341	0.258367	0.156128	0.131813	0.289507	0.411668	0.375088	0.252533	0.484814	0.356297	0.496974	0.373902	0.462528	0.370137	0.337588	0.224139	0.305232	0.375979	0.338995	0.339245	0.260493	0.317922	0.363645	0.27543	0.375319	0.41008	0.20486	0.339126	0.32787	0.430536	0.435776	0.216065	0.245243	0.481882	0.350457	0.245487	0.301194	0.371165	0.336404	0.180156
postinfectious vasculitis	0.387497	0.502198	0.448024	0.578024	0.419688	0.379373	0.337843	0.325655	0.37929	0.328255	0.297412	0.23137	0.25609	0.341234	0.307491	0.489794	0.312265	0.401205	0.556506	0.485495	0.396954	0.359727	0.441258	0.543517	0.371228	0.371002	0.4637	0.46701	0.499672	0.501392	0.371828	0.423417	0.300316	0.43759	0.407878	0.321711	0.435938	0.408296	0.372125	0.472049	0.368964	0.411295	0.379407	0.491711	0.339769	0.311073	0.372811	0.326964	0.235757
selective IgM deficiency	0.320995	0.478943	0.613772	0.487659	0.261933	0.330191	0.329587	0.268178	0.15543	0.336133	0.278922	0.240458	0.239132	0.268818	0.624077	0.530501	0.152042	0.518278	0.434734	0.638606	0.365392	0.500048	0.491003	0.473669	0.391412	0.367116	0.509612	0.42263	0.444659	0.321726	0.513803	0.460336	0.25215	0.468829	0.614196	0.24823	0.377419	0.35383	0.604236	0.585878	0.40843	0.353592	0.599017	0.459146	0.329975	0.299172	0.333513	0.347374	0.248053
chromosome Xq13 duplication syndrome	0.274173	0.404517	0.288258	0.30154	0.351184	0.211563	0.260963	0.345381	0.115394	0.258214	0.257858	0.297566	0.139066	0.188571	0.194756	0.267058	0.0953002	0.158484	0.333548	0.308413	0.307978	0.275661	0.232732	0.242221	0.189277	0.235174	0.231383	0.205526	0.182816	0.184762	0.208906	0.1896	0.10634	0.193698	0.215028	0.333719	0.276886	0.283636	0.226732	0.198117	0.265347	0.266845	0.226163	0.168901	0.56013	0.170691	0.201862	0.184767	0.304686
overlap myositis	0.359088	0.476025	0.331166	0.477984	0.392869	0.22637	0.259093	0.27563	0.351802	0.308394	0.289973	0.383632	0.159401	0.393567	0.270638	0.38023	0.387655	0.275911	0.504586	0.428389	0.463191	0.437634	0.385184	0.405458	0.29823	0.388787	0.372649	0.45765	0.358736	0.385887	0.366292	0.31579	0.361649	0.365547	0.243357	0.407845	0.539827	0.512967	0.26036	0.29898	0.378892	0.395678	0.277018	0.356525	0.371865	0.267803	0.275469	0.399929	0.3267
cryptococcosis	0.354618	0.434618	0.380904	0.437122	0.409208	0.232308	0.221271	0.351667	0.133137	0.337179	0.316323	0.316204	0.167974	0.287768	0.244815	0.343383	0.13195	0.302659	0.438808	0.455944	0.458207	0.440621	0.364763	0.346761	0.313177	0.266332	0.416876	0.375281	0.34612	0.269073	0.494668	0.296399	0.17312	0.303284	0.306252	0.297022	0.394128	0.330516	0.288202	0.332546	0.360959	0.317209	0.303404	0.262826	0.408047	0.290006	0.282367	0.267579	0.395671
pulmonary nodular lymphoid hyperplasia	0.279215	0.390588	0.385736	0.3779	0.22229	0.157184	0.151728	0.15426	0.135328	0.195116	0.22528	0.196716	0.135169	0.221781	0.295489	0.362528	0.11018	0.340307	0.390018	0.432889	0.445523	0.424051	0.340467	0.380813	0.266537	0.23552	0.337377	0.306661	0.26916	0.246682	0.317042	0.353828	0.127322	0.404075	0.366339	0.189789	0.371244	0.277017	0.328158	0.372704	0.231874	0.298682	0.346234	0.285334	0.259811	0.191389	0.243331	0.200956	0.281581
heparin-induced thrombocytopenia	0.227378	0.291047	0.28437	0.33561	0.3293	0.199999	0.188577	0.225828	0.145066	0.246027	0.204185	0.135573	0.184678	0.22592	0.22789	0.297334	0.117539	0.237545	0.296984	0.312688	0.287956	0.421313	0.266013	0.289388	0.215149	0.209842	0.336591	0.316888	0.221774	0.289169	0.235915	0.219826	0.154887	0.302219	0.231379	0.13353	0.227103	0.218972	0.223306	0.236211	0.174932	0.214255	0.242506	0.238771	0.239908	0.253032	0.224253	0.15625	0.155458
diffuse alveolar hemorrhage	0.405864	0.496465	0.416037	0.430683	0.34383	0.25034	0.239493	0.316366	0.293024	0.281186	0.304422	0.284317	0.199663	0.359042	0.296337	0.404738	0.317255	0.395343	0.578864	0.469432	0.5183	0.590138	0.408501	0.519912	0.375558	0.359025	0.400641	0.399084	0.432187	0.404786	0.390229	0.422567	0.323488	0.440902	0.300364	0.380297	0.499613	0.453443	0.272365	0.334386	0.376869	0.430338	0.319082	0.372439	0.353335	0.26148	0.318327	0.351597	0.338444
rheumatoid factor-positive polyarticular juvenile idiopathic arthritis	0.258416	0.414549	0.230114	0.389091	0.15651	0.125707	0.108877	0.190455	0.0894247	0.203615	0.224189	0.228879	0.0975566	0.241467	0.129242	0.292285	0.0919766	0.148141	0.347493	0.335525	0.28863	0.313773	0.226955	0.482733	0.186123	0.3706	0.230116	0.212766	0.16889	0.156373	0.2041	0.366808	0.103311	0.244145	0.156181	0.62502	0.370724	0.24352	0.14388	0.191308	0.514694	0.584846	0.162516	0.184472	0.323663	0.179892	0.159014	0.277259	0.193697
combined immunodeficiency due to CRAC channel dysfunction	0.310947	0.433231	0.531642	0.492439	0.240653	0.211516	0.263801	0.389929	0.160947	0.322955	0.312479	0.299975	0.189375	0.278473	0.310353	0.472136	0.157416	0.351461	0.421621	0.562659	0.405411	0.552136	0.44467	0.416554	0.328383	0.331412	0.41163	0.365945	0.455432	0.292985	0.482077	0.309885	0.201249	0.447156	0.382212	0.225293	0.316718	0.299101	0.374158	0.399695	0.295717	0.349346	0.366707	0.362646	0.393937	0.276131	0.325909	0.28082	0.269838
isolated agammaglobulinemia	0.350141	0.508311	0.563174	0.541767	0.252898	0.420475	0.376504	0.350211	0.24301	0.348964	0.336228	0.249405	0.258692	0.290128	0.360447	0.586402	0.305115	0.406116	0.527831	0.751834	0.488223	0.599914	0.395798	0.529353	0.416518	0.39736	0.404575	0.387161	0.404243	0.329834	0.471711	0.349472	0.334386	0.444426	0.498414	0.316713	0.419084	0.405875	0.447547	0.449067	0.439622	0.47742	0.575656	0.332378	0.40954	0.278567	0.442364	0.386164	0.238052
Isaac syndrome	0.29677	0.2704	0.164767	0.208242	0.369759	0.139948	0.101655	0.325625	0.111807	0.149816	0.207659	0.339899	0.102897	0.164307	0.0576612	0.159985	0.118101	0.0685239	0.266269	0.201282	0.337499	0.131118	0.0815316	0.106831	0.0977161	0.1377	0.0747677	0.0936295	0.0698206	0.0884852	0.0982839	0.0753343	0.114902	0.0800233	0.120716	0.318045	0.285302	0.212072	0.0658601	0.0821703	0.157212	0.192929	0.127221	0.080936	0.258632	0.139494	0.0791282	0.130092	0.299451
Cronkhite-Canada syndrome	0.316364	0.32174	0.286513	0.390425	0.316142	0.363411	0.372419	0.335229	0.313373	0.408522	0.249553	0.24705	0.297936	0.250371	0.114843	0.308706	0.312245	0.24616	0.384909	0.422063	0.456124	0.332724	0.126488	0.244358	0.154892	0.336212	0.171793	0.214561	0.144057	0.227515	0.131957	0.165064	0.272151	0.273268	0.244028	0.268361	0.404479	0.383115	0.130707	0.193731	0.216913	0.297086	0.286774	0.198467	0.346576	0.33593	0.288733	0.271305	0.254886
congenital heart block	0.272094	0.243965	0.202224	0.282942	0.214477	0.192141	0.229021	0.195068	0.295364	0.182413	0.194702	0.1122	0.125155	0.232932	0.0981976	0.209275	0.315517	0.154042	0.268972	0.258997	0.38475	0.169132	0.106283	0.193762	0.151256	0.22455	0.103142	0.183212	0.132818	0.230919	0.100099	0.144739	0.267926	0.176863	0.186026	0.180863	0.32059	0.2774	0.105364	0.130284	0.146573	0.194611	0.151316	0.148027	0.289153	0.191095	0.168724	0.26121	0.208097
adult-onset Still disease	0.433827	0.458485	0.42754	0.604358	0.308198	0.320171	0.275946	0.351817	0.411198	0.250248	0.284875	0.196536	0.230686	0.28932	0.246322	0.441037	0.283979	0.374121	0.52498	0.508587	0.473099	0.457474	0.264954	0.543278	0.262744	0.308982	0.375738	0.34594	0.299024	0.286572	0.252106	0.356832	0.260734	0.446266	0.370383	0.344285	0.367906	0.349118	0.270799	0.316954	0.355606	0.526628	0.332148	0.375785	0.28446	0.283604	0.37683	0.299235	0.198532
primary biliary cholangitis 1	0.247387	0.13849	0.158658	0.16548	0.0579566	0.0734115	0.0738925	0.166582	0.0429092	0.179249	0.14868	0.0565825	0.0420467	0.156044	0.034276	0.074243	0.0426161	0.101243	0.0881357	0.150323	0.182562	0.0992607	0.0570219	0.0583509	0.0444775	0.0771077	0.1655	0.0511522	0.045129	0.0462353	0.0464163	0.0583892	0.0386918	0.159624	0.0993409	0.0708751	0.0951207	0.0951504	0.0417013	0.06791	0.0592894	0.108834	0.0863475	0.158591	0.100427	0.217523	0.0844581	0.0434245	0.0743076
type 1 diabetes mellitus 6	0.197531	0.178882	0.179863	0.495413	0.109878	0.0987186	0.0971947	0.149605	0.0929059	0.50846	0.300658	0.107518	0.0857214	0.536206	0.0968996	0.156946	0.0940565	0.210422	0.211229	0.2088	0.255348	0.15151	0.104913	0.186692	0.0998365	0.124573	0.148312	0.102321	0.183535	0.0975755	0.0991488	0.158482	0.0921056	0.155335	0.120358	0.200738	0.128472	0.126956	0.0963525	0.110649	0.158992	0.184546	0.106994	0.114862	0.302754	0.348458	0.186158	0.208774	0.110841
type 1 diabetes mellitus 15	0.185798	0.167149	0.169737	0.528858	0.105012	0.0938875	0.0923635	0.143615	0.0881037	0.542274	0.286057	0.102652	0.0808902	0.505966	0.0911331	0.150596	0.0892544	0.200428	0.201235	0.198806	0.243447	0.146609	0.100046	0.176566	0.0950054	0.119673	0.139484	0.0974901	0.173408	0.0927444	0.0943177	0.152132	0.0873035	0.148985	0.114299	0.194028	0.123572	0.122056	0.0915214	0.105782	0.152641	0.17442	0.102128	0.10816	0.290853	0.336558	0.176032	0.19878	0.105974
spondyloarthropathy, susceptibility to, 2	0.261219	0.336439	0.243196	0.331485	0.170863	0.149893	0.130479	0.224257	0.127928	0.220157	0.233912	0.190658	0.442415	0.261759	0.160329	0.224378	0.132822	0.203221	0.332683	0.33313	0.303716	0.213581	0.273685	0.345317	0.152345	0.293894	0.135517	0.138637	0.184092	0.131435	0.136016	0.207339	0.129606	0.197603	0.189375	0.451279	0.309195	0.230622	0.176887	0.175006	0.388687	0.419276	0.154213	0.183788	0.287798	0.199081	0.187906	0.234645	0.188635
ocular cicatricial pemphigoid	0.310358	0.289691	0.200834	0.319976	0.348207	0.233052	0.231089	0.321648	0.178368	0.366839	0.221821	0.402772	0.164707	0.31053	0.163296	0.271315	0.183263	0.182017	0.302328	0.292198	0.403256	0.291034	0.201657	0.220006	0.224334	0.345534	0.191142	0.194262	0.184196	0.187061	0.191641	0.187236	0.180047	0.18363	0.182852	0.231743	0.246908	0.241666	0.185807	0.197432	0.436883	0.259615	0.200071	0.197922	0.395529	0.287772	0.174809	0.182746	0.413437
IgG4-related pachymeningitis	0.296784	0.428782	0.33697	0.412161	0.416846	0.190776	0.189189	0.350889	0.120508	0.274433	0.2641	0.245478	0.144621	0.241236	0.228453	0.29139	0.104823	0.272278	0.402638	0.369252	0.449984	0.242308	0.295707	0.304547	0.224982	0.245701	0.329409	0.174953	0.315497	0.266915	0.327919	0.313574	0.13722	0.287339	0.263416	0.324002	0.373715	0.293159	0.280719	0.299138	0.274073	0.299536	0.233102	0.280858	0.370453	0.228102	0.235212	0.169155	0.329794
Kimura disease	0.149869	0.378112	0.461645	0.467193	0.22347	0.248866	0.188981	0.136958	0.151076	0.167059	0.220242	0.0958026	0.0791441	0.126966	0.254317	0.370377	0.111527	0.304166	0.402659	0.407833	0.451274	0.221772	0.175179	0.220622	0.128435	0.225869	0.188245	0.176126	0.186836	0.165284	0.155968	0.330212	0.0807391	0.536438	0.429916	0.113373	0.196239	0.150919	0.275005	0.441748	0.139959	0.284015	0.21085	0.218554	0.319196	0.148923	0.221571	0.1099	0.0953603
cryofibrinogenemia,familial primary	0.16944	0.340366	0.0914614	0.17366	0.319234	0.117819	0.176808	0.0898584	0.247939	0.205647	0.085819	0.0593452	0.0848508	0.323106	0.051803	0.113937	0.197817	0.0697932	0.390093	0.18683	0.348831	0.0950779	0.182102	0.124194	0.0668325	0.160936	0.0527816	0.127278	0.378254	0.294738	0.0506611	0.0782015	0.169995	0.34891	0.0853321	0.0972481	0.344965	0.184022	0.0561936	0.0792896	0.0792147	0.079799	0.0835614	0.370108	0.18915	0.172657	0.099492	0.144334	0.0613354
tempi syndrome	0.291281	0.312181	0.273351	0.392668	0.472651	0.275855	0.230285	0.258301	0.487586	0.232751	0.198449	0.148988	0.102286	0.280561	0.228613	0.248175	0.319005	0.279376	0.301169	0.33082	0.390116	0.391834	0.177539	0.298013	0.124671	0.23066	0.161292	0.309264	0.2643	0.309709	0.151514	0.273406	0.188026	0.37196	0.291621	0.142607	0.320394	0.333931	0.235489	0.292398	0.117338	0.202805	0.215001	0.361671	0.273992	0.275453	0.178281	0.212413	0.185307
paraparetic variant of Guillain-Barre syndrome	0.256178	0.355598	0.220075	0.311486	0.244794	0.0994705	0.118163	0.255561	0.0889115	0.178462	0.184587	0.169457	0.0852906	0.182693	0.180851	0.186012	0.0914634	0.156042	0.248222	0.255675	0.326628	0.203138	0.184916	0.237411	0.149325	0.217431	0.138797	0.126873	0.201639	0.115063	0.179941	0.166685	0.0947986	0.117618	0.171359	0.265177	0.250691	0.192035	0.200173	0.162218	0.15163	0.216622	0.195586	0.24684	0.270768	0.193741	0.199052	0.161886	0.183474
scleroderma,familial progressive	0.30449	0.245953	0.240192	0.336973	0.311553	0.303754	0.293828	0.223722	0.455427	0.236601	0.175415	0.19428	0.136088	0.264549	0.148914	0.253579	0.414091	0.206745	0.244661	0.262956	0.358995	0.174487	0.111097	0.246788	0.138705	0.276773	0.128754	0.295266	0.134062	0.271363	0.104582	0.161059	0.342183	0.30696	0.26535	0.197325	0.343076	0.399301	0.162425	0.212617	0.151206	0.20172	0.199711	0.261468	0.237697	0.258439	0.203038	0.26716	0.1939
juvenile dermatitis herpetiformis	0.381991	0.406348	0.33865	0.466347	0.304267	0.414251	0.412718	0.236958	0.568247	0.342194	0.217027	0.195357	0.275371	0.278745	0.19226	0.354598	0.55716	0.228338	0.380607	0.447751	0.416874	0.512913	0.331263	0.456483	0.30338	0.415161	0.35469	0.497963	0.25204	0.408619	0.313976	0.278017	0.427975	0.412439	0.288879	0.236898	0.434965	0.462047	0.205685	0.326478	0.246037	0.290311	0.364326	0.282151	0.311514	0.31656	0.287169	0.510576	0.16979
dermatitis herpetiformis,familial	0.598655	0.256255	0.283273	0.273838	0.188979	0.302438	0.308239	0.260429	0.293758	0.209399	0.0993256	0.0872893	0.323957	0.181075	0.0614667	0.261543	0.308177	0.0728699	0.244981	0.263007	0.300692	0.137802	0.0867446	0.281821	0.264067	0.224502	0.0791136	0.181791	0.0741665	0.225015	0.0765887	0.0797082	0.378704	0.237665	0.257614	0.103794	0.384283	0.418989	0.0689614	0.256317	0.0914262	0.0899599	0.268622	0.139751	0.195857	0.166928	0.171138	0.468539	0.0905482
IgAD1	0.330033	0.434065	0.532905	0.457151	0.240092	0.287697	0.339537	0.169526	0.0738394	0.369347	0.283976	0.216627	0.157267	0.241006	0.520376	0.452631	0.0751593	0.540193	0.305267	0.633287	0.262015	0.508514	0.583978	0.40225	0.298514	0.4426	0.447393	0.386981	0.472002	0.302338	0.418724	0.495959	0.152044	0.376912	0.495269	0.188248	0.405712	0.343767	0.584476	0.518587	0.310095	0.202424	0.605632	0.454101	0.328346	0.23661	0.334326	0.354727	0.242188
refractory celiac disease	0.435128	0.326691	0.381861	0.459731	0.262248	0.375809	0.282139	0.352046	0.150594	0.308436	0.255322	0.22556	0.239289	0.288213	0.190309	0.388406	0.155892	0.314341	0.3946	0.474813	0.392519	0.467589	0.269692	0.416274	0.313758	0.284863	0.299546	0.266414	0.221378	0.215126	0.264144	0.324592	0.229803	0.401789	0.332835	0.278185	0.343323	0.269321	0.231624	0.337986	0.250001	0.337889	0.451856	0.26511	0.243234	0.324798	0.276556	0.225725	0.236924
late-onset isolated ACTH deficiency	0.36415	0.358459	0.374422	0.435172	0.328965	0.330225	0.255439	0.302413	0.262033	0.413814	0.398759	0.289467	0.153626	0.350377	0.202682	0.340399	0.288057	0.292552	0.42684	0.445371	0.436095	0.49738	0.323006	0.351851	0.228626	0.291882	0.497396	0.356952	0.26532	0.28201	0.310241	0.288339	0.289714	0.315748	0.303853	0.251619	0.39232	0.375545	0.218493	0.346237	0.260408	0.305748	0.351397	0.253326	0.280922	0.433102	0.346183	0.269346	0.270985
acute disseminated encephalomyelitis	0.333139	0.380503	0.268903	0.372311	0.456754	0.146095	0.148699	0.420239	0.0725461	0.285915	0.293156	0.332289	0.121179	0.214813	0.152503	0.255667	0.073866	0.209675	0.362089	0.304126	0.342023	0.30338	0.260257	0.247242	0.250092	0.175377	0.327462	0.207744	0.236213	0.159797	0.309833	0.201062	0.110595	0.198518	0.182896	0.240046	0.290547	0.265695	0.168991	0.224544	0.24047	0.19513	0.192848	0.1715	0.391629	0.201679	0.226356	0.163952	0.336482
Rasmussen subacute encephalitis	0.314901	0.406352	0.283813	0.333282	0.514206	0.125495	0.110507	0.433525	0.0711882	0.264575	0.293923	0.353756	0.10847	0.186223	0.215515	0.222915	0.072508	0.211541	0.393751	0.274794	0.294253	0.381245	0.307337	0.228822	0.271291	0.158886	0.322208	0.273727	0.203815	0.18876	0.345414	0.24796	0.0982478	0.236018	0.228239	0.24535	0.234575	0.236161	0.233993	0.273656	0.253239	0.163575	0.188294	0.174572	0.395637	0.17731	0.135454	0.145471	0.297456
Bickerstaff brainstem encephalitis	0.313079	0.349764	0.273565	0.344748	0.36189	0.153665	0.187246	0.364897	0.0897125	0.241918	0.254227	0.460169	0.131183	0.200926	0.20654	0.268433	0.0922644	0.214911	0.329498	0.293236	0.396076	0.33751	0.287687	0.279465	0.256086	0.200939	0.285283	0.235637	0.246151	0.178884	0.284663	0.260729	0.124089	0.217153	0.223963	0.241457	0.314797	0.262294	0.215028	0.255796	0.25122	0.205935	0.238535	0.20258	0.328327	0.204755	0.202533	0.174405	0.476577
cutaneous leukocytoclastic angiitis	0.316276	0.440593	0.288328	0.604352	0.338562	0.384775	0.439858	0.208603	0.57621	0.282351	0.216895	0.118406	0.268121	0.230762	0.11416	0.372755	0.502787	0.210458	0.421336	0.409397	0.454034	0.229919	0.164992	0.529768	0.268314	0.45474	0.212004	0.468002	0.23451	0.459652	0.136318	0.145656	0.373984	0.381805	0.229581	0.203545	0.402807	0.365116	0.153919	0.211803	0.149682	0.305534	0.2308	0.336452	0.314264	0.315777	0.348929	0.351158	0.121445
jessner lymphocytic infiltration of the skin	0.324842	0.322873	0.280122	0.444144	0.375953	0.358888	0.418808	0.175903	0.611638	0.263007	0.126249	0.0926873	0.220175	0.20338	0.193403	0.314939	0.576813	0.172425	0.361732	0.348784	0.422888	0.228137	0.126561	0.321604	0.186288	0.351615	0.123022	0.354046	0.117292	0.431804	0.115686	0.141001	0.376266	0.365356	0.255738	0.101075	0.367052	0.440318	0.217906	0.256201	0.107804	0.124087	0.304839	0.29672	0.272512	0.299594	0.275749	0.475539	0.0932191
primary central nervous system vasculitis	0.279765	0.336384	0.210998	0.441066	0.586618	0.168124	0.165291	0.377626	0.137821	0.342276	0.263763	0.246838	0.0972925	0.221236	0.108006	0.247577	0.13566	0.18754	0.324711	0.267675	0.368019	0.205328	0.12682	0.209517	0.17619	0.188838	0.124491	0.170053	0.174341	0.197459	0.192048	0.140669	0.117226	0.173151	0.154399	0.21009	0.262806	0.253409	0.127479	0.146632	0.2326	0.203766	0.149762	0.158365	0.400484	0.213999	0.213856	0.130285	0.278716
thromboangiitis obliterans	0.300146	0.393178	0.185751	0.467224	0.381216	0.199836	0.216157	0.216706	0.371891	0.210788	0.184924	0.165998	0.124073	0.184313	0.103984	0.229845	0.374861	0.130342	0.335628	0.276891	0.345256	0.234055	0.107676	0.286179	0.127754	0.313493	0.102439	0.246191	0.118742	0.309318	0.112765	0.112362	0.236273	0.224151	0.154038	0.257541	0.361349	0.3553	0.121684	0.132508	0.146112	0.26353	0.135972	0.243112	0.286943	0.224524	0.21555	0.221837	0.175675
[truncated: 110 more rows]
[truncated: 471 more columns]

## Sheet: Phe-DN-topo
Node	Degree	Betweenness Centrality	Closeness Centrality	Eigenvector Centrality	Clustering Coefficient	Category	HC_clusters	Leiden_clusters
vasculitis due to ADA2 deficiency	208	0.0302372	0.591696	0.139883	0.313777	AID	15	0
Q fever	206	0.0322888	0.584282	0.129945	0.287947	AA	16	0
[truncated: 512 more rows]
