# Supplementary material for: Disease association study of Autoimmune and autoinflammatory diseases by integrating multi-modal data and hierarchical ontologies
Source: Front Immunol. 2025 Jun 4;16:1575490. doi: 10.3389/fimmu.2025.1575490 (PMC12174166; doi:10.3389/fimmu.2025.1575490)
Supplement: Supplementary Table 3 — Clustering Results and Network Characteristics.xlsx. Summarizes clustering outcomes, network attributes, and topological features identified across multi-modal disease association networks. [file Table3.xlsx]

## Sheet: Trans-DN-topo
Node	Degree	Betweenness Centrality	Closeness Centrality	Eigenvector Centrality	Clustering Coefficient	category	HC_clusters	Leiden_clusters
Behcet_Disease_Ocular_Blood	18	0.325914	0.571429	0.403389	0.189542	CA	1	1
Behcet_Disease_Vascular_Blood	16	0.196987	0.536585	0.390474	0.241667	CA	1	4
Behcet_Disease_Blood	14	0.298568	0.556962	0.34213	0.252747	CA	2	2
Systemic_Lupus_Erythematosus_PBMC_merged	13	0.15964	0.505747	0.334292	0.269231	AD	1	3
Scleroderma_with_Pulmonary_Hypertension_PBMC	9	0.16865	0.478261	0.212339	0.194444	AD	3	1
PFAPA_Syndrome_Blood	8	0.0905517	0.473118	0.236501	0.357143	AID	3	3
Multiple_Sclerosis_PBMC_merged	7	0.0263037	0.444444	0.21453	0.52381	AD	6	1
Glomerulonephritis_Blood	6	0.0199336	0.427184	0.192887	0.466667	AD	3	4
Behcet_Disease_Complex_Blood	6	0.00590708	0.44898	0.229319	0.733333	CA	2	4
Alopecia_Totalis_Skin	5	0.0514019	0.389381	0.112463	0.3	AD	3	3
Vitiligo_Lesional_Skin	5	0.0454545	0.44	0.177989	0.6	AD	5	6
Chronic_Hepatitis_C_PBMC_merged	5	0.00371992	0.423077	0.184345	0.8	AA	6	1
Hidradenitis_Suppurativa_Skin	4	0.00479211	0.392857	0.134395	0.666667	AID	2	4
Cryopyrin-Associated_periodic_Syndromes_PBMC	4	0.130021	0.382609	0.0520216	0.333333	AID	4	2
Chronic_Hepatitis_C_Blood	4	0.0100423	0.411215	0.117662	0.5	AA	2	0
Systemic_Juvenile_Idiopathic_Arthritis_Blood_merged	4	0.0887949	0.415094	0.111971	0.5	AID	2	0
Alopecia_Universalis_Skin	3	0.00187506	0.369748	0.0840821	0.666667	AD	3	3
Acromegaly_Blood	3	0.0479739	0.341085	0.0358452	0	AA	3	5
Behcet_Disease_PBMC	3	0.0214135	0.385965	0.0640649	0	CA	3	5
Idiopathic_Chronic_Fatigue_Blood	3	0.00412262	0.349206	0.0629507	0	AA	3	5
Axial_Spondyloarthropathy_Blood	3	0.000563777	0.360656	0.0915651	0.666667	CA	5	4
PolyRF-_Juvenile_Idiopathic_Arthritis_PBMC_merged	3	0.0454545	0.283871	0.00773582	0.333333	AID	4	2
Pyogenic_Arthritis-Pyoderma_Gangrenosum_Acne_Syndromes_PBMC	3	0	0.411215	0.136106	1	AID	4	2
Rheumatoid_Arthritis_Blood	3	0.0201601	0.352	0.0515438	0	AD	6	0
Psoriasis_skin_merged	3	0	0.376068	0.102346	1	AD	6	1
Multiple_Sclerosis_and_Psoriasis_PBMC	2	0	0.341085	0.0544568	1	CA	3	1
PolyRF+_Juvenile_Idiopathic_Arthritis_PBMC	2	0	0.282051	0.00762406	1	AID	4	2
Chronic_Fatigue_Syndrome_PBMC	2	0	0.392857	0.0951079	1	AA	5	2
Chronic_B-Lymphocytic_Leukemia_Blood	2	0	0.372881	0.0502835	1	AA	3	2
Type_1_Diabetes_Mellitus_Blood	2	0.0012685	0.366667	0.064824	0	AD	5	0
Primary_Sjogrens_Syndrome_Blood	2	0.0045228	0.363636	0.0563888	0	AD	5	0
Rheumatoid_Arthritis_PBMC	2	0.00158562	0.293333	0.0133579	0	AD	5	0
Type_1_Diabetes_Mellitus_PBMC_merged	2	0.0267039	0.376068	0.0531654	0	AD	5	0
Psoriasis_PBMC	2	0.0454545	0.29932	0.014521	0	AD	5	0
Enthesitis-Related_Arthritis_PBMC	1	0	0.325926	0.0270888	0	AA	5	1
Oligoarthritis_juvenile_Idiopathic_Arthritis_PBMC_merged	1	0	0.222222	0.000987152	0	AD	4	2
Chronic_Hepatitis_B_PBMC	1	0	0.352	0.0498133	0	AA	5	4
Autosomal_Dominant_Familial_Periodic_Fever_PBMC	1	0	0.338462	0.0426462	0	AID	5	3
Sarcoidosis_PBMC	1	0	0.323529	0.030171	0	CA	4	3
Alopecia_Areata_Skin_merged	1	0	0.366667	0.0514613	0	AD	5	1
Vitiligo_Perilesional_Skin	1	0	0.307692	0.0227065	0	AD	5	6
Systemic_Juvenile_Idiopathic_Arthritis_PBMC_merged	1	0	0.231579	0.00185255	0	AID	5	0
Primary_Myelofibrosis_Blood	1	0	0.255814	0.00457294	0	AA	3	5
Scleroderma_Blood	1	0	0.282051	0.0143472	0	AD	5	3
Systemic_Lupus_Erythematosus_Blood_merged	1	0	0.366667	0.0514613	0	AD	5	4

## Sheet: Phe-DN-topo
Node	Degree	Betweenness Centrality	Closeness Centrality	Eigenvector Centrality	Clustering Coefficient	Category	HC_clusters	Leiden_clusters
vasculitis due to ADA2 deficiency	208	0.0302372	0.591696	0.139883	0.313777	AID	15	0
Q fever	206	0.0322888	0.584282	0.129945	0.287947	AA	16	0
pediatric systemic lupus erythematosus	186	0.0302162	0.580317	0.110271	0.293926	AD	16	0
immune dysregulation-polyendocrinopathy-enteropathy-X-linked syndrome	179	0.0324594	0.570634	0.117637	0.313226	AD	19	1
isolated agammaglobulinemia	175	0.0206625	0.568736	0.126046	0.361905	AA	15	1
brucellosis	172	0.0185034	0.557003	0.114072	0.342377	AA	17	0
Wiskott-Aldrich syndrome	164	0.0121133	0.54	0.117759	0.368921	AID	19	1
Sjogren syndrome	163	0.0223448	0.565601	0.0980188	0.306673	AD	17	0
gamma-heavy chain disease	159	0.00929223	0.553996	0.11901	0.395749	AA	15	1
C1 inhibitor deficiency	150	0.0640704	0.566851	0.0698868	0.192662	AA	18	4
mixed connective tissue disease	147	0.0090691	0.548077	0.100851	0.405088	AD	17	0
Bruton-type agammaglobulinemia	146	0.00662995	0.527235	0.108757	0.418422	AA	19	1
adult-onset Still disease	146	0.0065498	0.5383	0.104924	0.416722	CA	17	0
Kikuchi-Fujimoto disease	142	0.00779615	0.525077	0.0990555	0.406852	AA	17	0
severe combined immunodeficiency,autosomal recessive,T cell-negative,B cell-negative,NK cell-positive	140	0.00500447	0.522403	0.105565	0.462179	AA	19	1
recurrent infections associated with rare immunoglobulin isotypes deficiency	136	0.00727595	0.526154	0.0983638	0.40512	AA	19	1
Tn polyagglutination syndrome	134	0.0241216	0.544586	0.0788104	0.279318	AA	18	4
Omenn syndrome	129	0.00456533	0.519231	0.0997729	0.4547	AA	19	1
Felty syndrome	128	0.00731582	0.52454	0.100744	0.446358	AD	19	1
autoimmune lymphoproliferative syndrome due to CTLA4 haploinsuffiency	126	0.00501991	0.513	0.0951689	0.492444	AD	19	1
STING-associated vasculopathy with onset in infancy	126	0.00665319	0.509434	0.0948996	0.408508	CA	15	1
Schnitzler syndrome	126	0.00418992	0.519231	0.0925876	0.45219	CA	17	0
systemic-onset juvenile idiopathic arthritis	125	0.00477408	0.521341	0.0942466	0.465935	AID	17	0
eosinophilic granulomatosis with polyangiitis	125	0.0065707	0.527235	0.0791974	0.434581	AD	17	0
lymphoproliferative syndrome 1	123	0.00347127	0.508929	0.0951014	0.486072	AA	19	1
immunodeficiency 97 with autoinflammation	121	0.00240568	0.497093	0.0964722	0.530716	AA	19	1
hyperimmunoglobulinemia D with periodic fever	121	0.00515212	0.515578	0.0930388	0.460606	AID	13	0
postinfectious vasculitis	121	0.00600931	0.520284	0.0820865	0.399174	AA	8	0
proteasome-associated autoinflammatory syndrome 3	120	0.00291292	0.503929	0.0968097	0.482493	AID	15	1
proteasome-associated autoinflammatory syndrome 2	119	0.00376342	0.505917	0.0933627	0.444524	AID	15	1
simple cryoglobulinemia	119	0.00630304	0.521872	0.0721832	0.391397	AA	17	0
autoimmune lymphoproliferative syndrome	119	0.00511368	0.50994	0.086345	0.424299	AD	19	1
autoimmune lymphoproliferative syndrome,type III caused by mutation in PRKCD	119	0.00407393	0.500977	0.0921159	0.477425	AD	19	1
juvenile dermatomyositis	119	0.00943514	0.528321	0.0721739	0.424583	AD	9	0
dermatomyositis	119	0.0152768	0.527778	0.0703457	0.372169	AD	9	0
Majeed syndrome	118	0.00479324	0.515578	0.0837924	0.456758	AID	13	0
immunodeficiency 27A	117	0.00284566	0.501957	0.0931899	0.473917	AA	15	1
combined immunodeficiency due to LRBA deficiency	117	0.00398002	0.495652	0.0850286	0.507663	AD	19	1
selective IgM deficiency	117	0.00321042	0.503435	0.0859676	0.517389	AA	19	1
severe combined immunodeficiency due to DCLRE1C deficiency	115	0.00371642	0.504425	0.0864474	0.540198	AA	19	1
cold agglutinin disease	114	0.0126709	0.528866	0.0801568	0.395125	AD	7	0
systemic lupus erythematosus	113	0.00517547	0.521341	0.0750406	0.402181	AD	8	0
Nezelof syndrome	113	0.0027383	0.502449	0.0851868	0.551359	AA	19	1
severe combined immunodeficiency,autosomal recessive,T cell-negative,B cell-negative,NK cell-negative,due to adenosine deaminase deficiency	113	0.00227248	0.501466	0.0858769	0.561473	AA	19	1
combined immunodeficiency due to ZAP70 deficiency	112	0.00186149	0.489504	0.0902485	0.574646	AA	19	1
granulomatosis with polyangiitis	112	0.00688458	0.510956	0.0694545	0.435167	AD	10	0
nodular non-suppurative panniculitis	112	0.00389892	0.513	0.0797965	0.457207	AA	17	0
hypocomplementemic urticarial vasculitis	111	0.00467516	0.518706	0.0777944	0.446847	AD	17	0
autoimmune enteropathy and endocrinopathy - susceptibility to chronic infections syndrome	111	0.00401534	0.495174	0.0833298	0.491892	AD	19	1
systemic lupus erythematosus, susceptibility to, 6	109	0.00979811	0.529412	0.0677568	0.378355	AA	16	4
cryoglobulinemic vasculitis	108	0.00403618	0.508424	0.072126	0.466944	AD	17	0
immunodeficiency, common variable, 2	108	0.00226292	0.501466	0.0844034	0.585843	AD	19	1
microscopic polyangiitis	108	0.00257666	0.516097	0.0739423	0.51298	AD	17	0
Chagas disease	105	0.007882	0.508929	0.0707547	0.45	AD	17	0
T-B+ severe combined immunodeficiency due to IL-7Ralpha deficiency	104	0.00176624	0.474561	0.0802434	0.595594	AA	19	1
autoimmune lymphoproliferative syndrome type 4	104	0.00186924	0.492322	0.0824288	0.582338	AD	19	1
pyogenic arthritis-pyoderma gangrenosum-acne syndrome	103	0.00472143	0.503929	0.0802101	0.509423	AID	13	0
Reynolds syndrome	102	0.00827463	0.503929	0.0674491	0.449427	AD	12	0
autoimmune lymphoproliferative syndrome type 2A	102	0.00323299	0.490909	0.0780762	0.456416	AD	19	1
familial cold autoinflammatory syndrome 2	100	0.00254723	0.505419	0.0750001	0.551919	AID	13	0
MHC class II deficiency	100	0.00209832	0.489037	0.0720865	0.579192	AA	19	1
immunoglobulin A deficiency 2	99	0.00230936	0.486717	0.0704674	0.580293	AA	19	1
common variable immunodeficiency	99	0.00266512	0.484877	0.0801687	0.589981	AD	19	1
antisynthetase syndrome	98	0.00653854	0.507921	0.0641104	0.484957	AD	9	0
polyglucosan body myopathy 1 with or without immunodeficiency	97	0.00412323	0.501466	0.0771664	0.489905	AID	14	0
familial Mediterranean fever	97	0.00177812	0.502941	0.0726618	0.573668	CA	13	0
immunodeficiency 98 with autoinflammation,X-linked	96	0.00190388	0.480337	0.0748315	0.601754	AA	19	1
immunodeficiency due to CD25 deficiency	96	0.00243453	0.47544	0.0734895	0.625658	AA	19	1
activated PI3K-delta syndrome	96	0.00386132	0.495174	0.0783987	0.625219	AA	19	1
C1Q deficiency 2	95	0.00370339	0.49044	0.0703064	0.466517	AA	15	0
CINCA syndrome	95	0.0037233	0.499513	0.0683608	0.515566	CA	13	0
drug-induced lupus erythematosus	95	0.00241638	0.502449	0.0680407	0.504367	AD	17	0
diffuse alveolar hemorrhage	94	0.00644854	0.505917	0.0533882	0.372684	AA	8	0
autosomal recessive familial Mediterranean fever	94	0.00285267	0.497575	0.0703404	0.545871	AID	13	0
Hashimoto thyroiditis	93	0.0411011	0.510956	0.0409233	0.200327	AD	18	3
immunodeficiency 64	93	0.000805124	0.472376	0.0747058	0.675549	AA	21	1
combined immunodeficiency due to DOCK8 deficiency	92	0.00189818	0.489504	0.0694028	0.605112	AA	19	1
TCR-alpha-beta-positive T-cell deficiency	92	0.00134877	0.492795	0.0768427	0.62924	AA	19	1
immunodeficiency, common variable, 1	91	0.000654344	0.467639	0.0731647	0.699634	AD	19	1
immunodeficiency 63 with lymphoproliferation and autoimmunity	91	0.00113143	0.493269	0.0763994	0.66569	AA	19	1
sweet syndrome	91	0.00279995	0.48169	0.0627243	0.469109	AID	12	0
granulomatous disease,chronic,autosomal recessive,5	90	0.000912391	0.472811	0.0770165	0.603246	AA	19	1
IgAD1	90	0.00203497	0.485336	0.0650968	0.598752	AA	19	1
familial cold autoinflammatory syndrome 1	90	0.00134521	0.49185	0.0673519	0.626467	AID	13	0
PFAPA syndrome	90	0.00615183	0.505419	0.0652164	0.516105	AID	7	0
Behcet disease	90	0.00371379	0.496132	0.0602102	0.542572	CA	10	0
immunodeficiency 36	89	0.00130711	0.476323	0.0689097	0.679265	AA	19	1
immunodeficiency 23	88	0.00222396	0.471507	0.0646292	0.56139	AA	21	1
autoimmune hemolytic anemia-autoimmune thrombocytopenia-primary immunodeficiency syndrome	88	0.00232744	0.505917	0.071315	0.575758	AA	19	1
immunoglobulin A vasculitis	88	0.00224403	0.499513	0.0600363	0.575758	AD	10	0
X-linked lymphoproliferative disease due to XIAP deficiency	88	0.00123915	0.46935	0.0717282	0.567137	AID	19	1
autoerythrocyte sensitization syndrome	88	0.00840591	0.502449	0.0538995	0.457158	AD	7	0
polyarteritis nodosa	88	0.00409008	0.493744	0.0571548	0.548067	AD	10	0
complement component C1r/C1s deficiency	87	0.00498445	0.502941	0.0604795	0.428495	AA	16	0
immunodeficiency 25	87	0.00119261	0.46978	0.0665327	0.644747	AA	19	1
severe combined immunodeficiency due to LAT deficiency	87	0.000876677	0.456406	0.0684104	0.684576	AA	21	1
Yao syndrome	87	0.00111678	0.485336	0.0639781	0.615878	AID	13	0
autosomal dominant familial periodic fever	87	0.00104099	0.489037	0.0671298	0.618551	AID	13	0
ectodermal dysplasia and immune deficiency	86	0.00179617	0.459677	0.0649911	0.602736	AA	19	1
primary myelofibrosis	86	0.00473029	0.482596	0.0621162	0.429275	AA	14	0
cutaneous leukocytoclastic angiitis	86	0.00329035	0.484419	0.0549691	0.5171	AD	10	0
takayasu arteritis	85	0.00224052	0.498542	0.0564761	0.55014	AD	10	0
psoriasis 14,pustular	85	0.0051771	0.490909	0.062458	0.560504	CA	12	0
autoimmune hemolytic anemia,warm type	85	0.00442074	0.502941	0.0556953	0.430532	AD	8	0
immunodeficiency, common variable, 5	84	0.000852173	0.464674	0.0646624	0.698508	AD	19	1
infantile-onset periodic fever-panniculitis-dermatosis syndrome	84	0.0014951	0.480337	0.0679821	0.532129	AID	13	0
chilblain lupus	83	0.00475492	0.492795	0.0520279	0.409639	CA	11	4
severe combined immunodeficiency due to LCK deficiency	83	0.00068916	0.474561	0.0706129	0.685572	AA	19	1
mevalonate kinase deficiency	83	0.00166752	0.480787	0.0703947	0.565677	AID	13	0
mucocutaneous lymph node syndrome	83	0.00052688	0.489971	0.0657117	0.673817	AD	13	0
polymyositis	83	0.00812763	0.5	0.0498626	0.462239	AD	10	0
familial cold autoinflammatory syndrome 4	82	0.00102578	0.485336	0.0591645	0.613068	AID	10	0
mixed-type autoimmune hemolytic anemia	82	0.00347166	0.504921	0.0524106	0.433002	AD	8	0
chronic recurrent multifocal osteomyelitis	81	0.00772621	0.487179	0.0591111	0.547531	CA	13	0
combined immunodeficiency due to partial RAG1 deficiency	81	0.000958566	0.48169	0.0655082	0.663889	AA	19	1
Muckle-Wells syndrome	81	0.00116471	0.481238	0.0607334	0.626543	AID	13	0
purine nucleoside phosphorylase deficiency	80	0.0159799	0.491379	0.0523548	0.475316	AA	21	1
platelet abnormalities with eosinophilia and immune-mediated inflammatory disease	80	0.00162357	0.474122	0.0690664	0.576582	AID	15	1
combined immunodeficiency due to CRAC channel dysfunction	80	0.00126275	0.49044	0.0682396	0.625	AA	19	1
interstitial granulomatous dermatitis with arthritis	80	0.0030294	0.48169	0.0511946	0.479747	AA	12	4
periodic fever,immunodeficiency,and thrombocytopenia syndrome	79	0.0010074	0.467639	0.0694658	0.687439	AID	19	1
thymoma	79	0.00833157	0.497093	0.0539056	0.390133	AA	8	0
periodic fever-infantile enterocolitis-autoinflammatory syndrome	78	0.000595072	0.480787	0.0657612	0.626374	AID	14	0
cryopyrin-associated periodic syndrome	78	0.00320842	0.482596	0.0595216	0.657343	AID	13	0
autoinflammatory syndrome with immunodeficiency	76	0.000991425	0.485336	0.0618238	0.600351	AID	19	1
pyoderma gangrenosum	76	0.000996208	0.483051	0.056909	0.579298	CA	13	0
macrophage activation syndrome	76	0.00177301	0.485336	0.0608471	0.52	AA	14	1
autoimmune lymphoproliferative syndrome type 2B	75	0.000339306	0.449212	0.0632721	0.744865	AD	19	1
IgA pemphigus	75	0.00397156	0.478099	0.0445275	0.397117	AD	11	4
immunodeficiency 99 with hypogammaglobulinemia and autoimmune cytopenias	74	0.000349462	0.452381	0.0609633	0.734543	AA	19	1
immunodeficiency 102	74	0.000227862	0.446864	0.0612521	0.787856	AA	21	1
autoimmune lymphoproliferative syndrome type 1	73	0.00106384	0.477209	0.0579458	0.574581	AD	19	1
combined immunodeficiency due to STK4 deficiency	73	0.000531957	0.451982	0.0575554	0.70624	AA	21	1
combined immunodeficiency due to CD3gamma deficiency	72	0.000516946	0.449212	0.0559715	0.738654	AA	19	1
autoinflammation with episodic fever and lymphadenopathy	72	0.000527333	0.468493	0.0630746	0.605634	AID	14	1
immunodeficiency, common variable, 4	72	0.000326734	0.444541	0.054422	0.758216	AD	19	1
Castleman-Kojima disease	72	0.000629102	0.477209	0.0611175	0.588419	AD	14	1
sarcoidosis	72	0.00204216	0.475	0.0480017	0.492175	CA	10	0
Lyme disease	72	0.00555147	0.489504	0.0443704	0.532081	AD	7	0
immunodeficiency, common variable, 3	71	0.000319169	0.442241	0.0542043	0.760161	AD	19	1
STAT3-related early-onset multisystem autoimmune disease	71	0.000948981	0.46594	0.0552687	0.697787	AD	19	1
Pauci-immune glomerulonephritis	71	0.00238101	0.470642	0.0428233	0.51831	AA	10	0
subcorneal pustular dermatosis	70	0.00392294	0.489504	0.0412102	0.375569	AD	11	4
Cernunnos-XLF deficiency	70	0.00304925	0.465095	0.0558863	0.721739	AA	21	1
autoinflammatory syndrome,familial,X-linked,Behcet-like 2	70	0.00134456	0.461331	0.0575331	0.562319	AID	14	0
reactive arthritis	70	0.00327132	0.478545	0.0501641	0.604555	AD	13	0
hyper-IgM syndrome type 4	69	0.000530409	0.456	0.055864	0.771526	AA	21	1
VEXAS syndrome	69	0.000785648	0.476323	0.053146	0.587383	CA	17	0
anti-glomerular basement membrane disease	69	0.0021599	0.471507	0.0397895	0.492754	AD	10	0
Aicardi-Goutieres syndrome 7	68	0.0128307	0.483506	0.0453448	0.413082	AID	14	0
juvenile dermatitis herpetiformis	68	0.00409704	0.482143	0.0401616	0.463126	AD	11	4
X-linked immunodeficiency with magnesium defect,Epstein-Barr virus infection and neoplasia	67	0.000221078	0.440722	0.054834	0.819991	AA	21	1
Blau syndrome	67	0.0131994	0.472811	0.047567	0.567164	CA	10	0
autoinflammatory syndrome with pyogenic bacterial infection and amylopectinosis	67	0.00401755	0.479439	0.0543714	0.565355	AID	14	0
rheumatic fever	67	0.00175197	0.483051	0.0483266	0.680235	AD	10	0
gastrointestinal defects and immunodeficiency syndrome 1	66	0.00158957	0.456406	0.0482342	0.603263	AA	19	1
lymphopenic hypergammaglobulinemia,antibody deficiency,autoimmune hemolytic anemia,and glomerulonephritis	66	0.000397242	0.45318	0.0535338	0.728671	AA	19	1
pemphigus foliaceus	65	0.00602985	0.477209	0.0333544	0.412981	AD	11	4
systemic sclerosis	65	0.00139115	0.464253	0.0397053	0.528846	AD	9	0
dermatitis herpetiformis	64	0.00300159	0.485336	0.0360061	0.448909	AD	11	4
familial cold autoinflammatory syndrome	64	0.0011894	0.47544	0.0466547	0.702381	AID	10	0
immunodeficiency, common variable, 12	63	0.000600739	0.43734	0.0488318	0.7532	AD	19	1
adiposis dolorosa	63	0.0128697	0.484877	0.0344083	0.412186	AA	4	0
primary sclerosing cholangitis	62	0.00447112	0.483051	0.0365971	0.355896	AD	2	3
nonimmune chronic idiopathic neutropenia of adults	62	0.000865225	0.448819	0.0488324	0.650449	AA	19	1
proteasome-associated autoinflammatory syndrome 5	62	0.000430239	0.461331	0.0507171	0.622422	AID	14	0
febrile infection-related epilepsy syndrome	61	0.00579635	0.494696	0.0348374	0.446995	AA	7	0
immunodeficiency 62	61	0.000123878	0.414044	0.0465406	0.818033	AA	21	1
SAPHO syndrome	61	0.00362431	0.46978	0.0437338	0.577049	AID	13	0
pemphigus erythematosus	61	0.00303039	0.480337	0.0329749	0.423497	AD	11	4
temporal arteritis	61	0.00459859	0.473247	0.0402426	0.612022	AD	10	0
lymphoid interstitial pneumonia	61	0.00211532	0.473684	0.0429532	0.480328	AA	1	0
complement component 2 deficiency	60	0.00466323	0.487643	0.0352036	0.384746	AA	11	4
myasthenia gravis	60	0.0272529	0.498542	0.0213771	0.272881	AD	3	2
immunodeficiency, common variable, 7	59	0.000287313	0.438087	0.0489461	0.726476	AD	19	1
immunodeficiency 72 with autoinflammation	59	9.27e-05	0.433643	0.0509365	0.830508	AID	21	1
idiopathic chronic eosinophilic pneumonia	59	0.00157125	0.463415	0.0384023	0.494448	AA	1	0
idiopathic non-lupus full-house nephropathy	58	0.0015842	0.476766	0.033333	0.46461	AA	8	0
deficiency in anterior pituitary function - variable immunodeficiency syndrome	58	0.00498065	0.438462	0.0382654	0.565033	AA	19	1
IgG4-related retroperitoneal fibrosis	58	0.00247555	0.47544	0.0366253	0.510587	AD	6	0
immunodeficiency 60	57	0.000164562	0.422222	0.0455585	0.786967	AA	19	1
immunodeficiency 78 with autoimmunity and developmental delay	57	0.000294019	0.440722	0.0467125	0.788847	AA	21	1
acquired ichthyosis	57	0.00324623	0.474122	0.0289786	0.442356	AA	11	4
combined immunodeficiency and megaloblastic anemia with or without hyperhomocysteinemia	56	0.00464455	0.46978	0.0479115	0.63961	AA	21	1
autoimmune hemolytic anemia	56	0.00414084	0.456812	0.0361814	0.396104	AD	18	1
Eosinophilopenia	56	0.00119462	0.475881	0.0389501	0.462987	AA	18	4
autosomal dominant severe congenital neutropenia	55	0.000714833	0.451187	0.0455536	0.616162	AA	19	1
chronic recurrent multifocal osteomyelitis 3	55	0.000239932	0.455191	0.0426176	0.697643	AID	13	0
type 1 diabetes mellitus 10	55	0.0108927	0.475	0.0154847	0.209428	AD	5	3
catastrophic antiphospholipid syndrome	55	0.00389457	0.472376	0.0308963	0.445118	AD	4	0
overlap myositis	54	0.00241404	0.488571	0.0325304	0.468903	AA	9	0
immunodeficiency 57	54	0.00019572	0.411717	0.0424803	0.821803	AID	19	1
neonatal lupus erythematosus	54	0.00235915	0.468066	0.0379358	0.446541	AD	2	4
immunodeficiency, common variable, 14	53	0.000138817	0.420147	0.0399033	0.807692	AD	19	1
type 1 diabetes mellitus 15	53	0.00855074	0.468921	0.0129757	0.209724	AD	5	3
familial Mediterranean fever,autosomal dominant	53	0.000299177	0.445312	0.0372988	0.703193	AID	13	0
idiopathic CD4 lymphocytopenia	52	0.000198408	0.426789	0.0418249	0.849925	AA	21	1
autoimmune polyendocrinopathy type 4	52	0.00288943	0.482143	0.0351855	0.450226	AD	20	3
rheumatoid arthritis	51	0.0023179	0.45318	0.0345863	0.569412	AD	13	0
immunodeficiency 87 and autoimmunity	50	0.000322656	0.437713	0.0402689	0.617959	AA	21	1
livedoid vasculopathy	50	0.00238648	0.463415	0.0255716	0.410612	AA	5	4
complement component C1s deficiency	49	0.00218222	0.477209	0.0273008	0.390306	AA	20	3
IgG4-related aortitis	49	0.000721919	0.462579	0.0374479	0.469388	AD	8	0
secondary intestinal lymphangiectasia	48	0.00049988	0.446475	0.0387221	0.574468	AA	19	1
autoimmune hepatitis	47	0.00121526	0.465517	0.0327981	0.476411	AD	2	3
juvenile arthritis due to defect in LACC1	47	0.00016829	0.451187	0.0426473	0.661425	AID	12	1
Castleman disease	47	0.000505137	0.446864	0.0349397	0.610546	AD	10	0
pemphigus vulgaris	47	0.00136442	0.472811	0.031037	0.454209	AD	11	4
late-onset isolated ACTH deficiency	47	0.00743496	0.481238	0.0214255	0.316374	AA	5	3
Spondyloenchondrodysplasia with immune dysregulation	46	0.00325312	0.478099	0.0308623	0.366184	AA	6	4
preeclampsia	46	0.00410338	0.476766	0.023057	0.405797	AA	4	0
IL21-related infantile inflammatory bowel disease	46	0.000179537	0.414044	0.0373074	0.855072	AD	19	1
subcutaneous panniculitis-like T-cell lymphoma	46	0.000331999	0.458445	0.037945	0.605797	AA	14	0
type 1 diabetes mellitus 6	46	0.00663224	0.465517	0.0111515	0.223188	AD	5	3
paroxysmal cold hemoglobinuria	46	0.000653837	0.467213	0.0353248	0.608696	AD	14	0
type 1 diabetes mellitus 20	46	0.00635495	0.462579	0.0114973	0.231884	AD	5	3
autoimmune polyendocrinopathy type 3	46	0.00194792	0.472811	0.0293966	0.455072	AD	20	3
diffuse cutaneous systemic sclerosis	46	0.000945571	0.460503	0.029137	0.628019	AD	9	0
eosinophilic fasciitis	46	0.000161645	0.458445	0.036367	0.73913	AD	13	0
cryptococcosis	46	0.00795966	0.466364	0.0212348	0.329469	AA	4	2
IgG4-related kidney disease	45	0.00141335	0.45318	0.026239	0.474747	AD	6	0
thrombotic thrombocytopenic purpura	45	0.000903818	0.455595	0.0257165	0.540404	AD	4	0
pulmonary hemosiderosis	45	0.00135695	0.455191	0.0266199	0.527273	AA	1	0
symptomatic form of fragile X syndrome in female carrier	44	0.0152202	0.448035	0.00498528	0.214588	AA	3	2
immunodeficiency, common variable, 6	44	0.000982391	0.432911	0.0313596	0.522199	AD	19	1
proteasome-associated autoinflammatory syndrome 1	43	0.000884902	0.442241	0.034158	0.594684	AID	2	0
insulin-resistance syndrome type B	43	0.00404084	0.467213	0.0237657	0.335548	AA	5	3
obsolete unclassified myelodysplastic syndrome	41	0.000446981	0.459677	0.031525	0.545122	AA	8	4
primary biliary cholangitis	40	0.00304458	0.461331	0.020103	0.296154	AD	2	3
systemic lupus erythematosus 17	40	0.000536503	0.458445	0.0275966	0.496154	AD	12	0
mevalonic aciduria	40	0.00335234	0.446475	0.0313945	0.6	AID	14	0
autoinflammation with arthritis and dyskeratosis	40	0.000733468	0.454384	0.0327793	0.542308	AID	2	1
prolidase deficiency	40	0.00633392	0.448427	0.0254674	0.448718	AA	12	4
chilblain lupus 1	40	0.00036077	0.444541	0.0251494	0.614103	AD	12	4
lupus erythematosus tumidus	40	0.000849028	0.45318	0.0185051	0.508974	AD	12	4
relapsing polychondritis	40	0.000293018	0.436224	0.0282436	0.751282	AD	10	0
dermatitis herpetiformis,familial	39	0.00287179	0.435854	0.0169739	0.377868	AD	12	4
proteasome-associated autoinflammatory syndrome 4	39	0.000398582	0.456812	0.0322046	0.645074	AID	2	0
jessner lymphocytic infiltration of the skin	39	0.000462334	0.425021	0.0173776	0.584345	AD	12	4
autosomal systemic lupus erythematosus type 16	39	0.000684486	0.458036	0.0192303	0.437247	AD	20	4
rheumatoid factor-negative juvenile idiopathic arthritis	38	0.00254495	0.441101	0.0271149	0.590327	AA	6	0
immunodeficiency 81	37	5.01e-05	0.40779	0.0303662	0.86036	AA	21	1
Susac syndrome	37	0.00546778	0.401408	0.00340075	0.316817	AD	3	2
immunodeficiency due to MASP-2 deficiency	36	0.000288504	0.445699	0.0249217	0.580952	AA	20	1
subacute cutaneous lupus erythematosus	36	0.000745951	0.44186	0.0173565	0.565079	AD	12	4
autoimmune interstitial lung disease-arthritis syndrome	36	0.000604076	0.433643	0.0208617	0.620635	AD	1	0
complement component 3 deficiency	35	0.000303116	0.444156	0.0231911	0.510924	AA	19	4
Aicardi-Goutieres syndrome	35	0.00876331	0.46594	0.00692024	0.216807	AID	3	2
autoinflammatory-pancytopenia syndrome due to DNASE2 deficiency	34	0.000641338	0.451187	0.0247745	0.516934	AID	14	3
immunodeficiency, common variable, 10	34	0.000286494	0.400468	0.0252254	0.796791	AD	19	1
chilblain lupus 2	34	0.00168089	0.417073	0.0140082	0.566845	AD	11	4
transient neonatal diabetes mellitus	34	0.00800773	0.402985	0.00264808	0.217469	AA	5	3
pulmonary nodular lymphoid hyperplasia	34	0.000711969	0.436968	0.0203202	0.511586	AA	1	0
hepatoportal sclerosis	33	0.000989387	0.444541	0.0225133	0.503788	AA	2	3
sterile multifocal osteomyelitis with periostitis and pustulosis	33	0.000318146	0.431818	0.0264376	0.727273	AID	2	0
panniculitis and localized lipodystrophy	33	0.000331975	0.427144	0.0177907	0.602273	AA	11	4
refractory celiac disease	33	0.000544037	0.451982	0.0255953	0.547348	AA	14	3
anti-NMDA receptor encephalitis	33	0.00429059	0.443772	0.00903914	0.429924	AD	3	2
autoimmune pulmonary alveolar proteinosis	33	0.00070383	0.448427	0.0181366	0.575758	AD	1	0
acute interstitial pneumonia	33	0.000293022	0.426434	0.0203354	0.674242	AD	1	0
Gitelman syndrome	33	0.0056728	0.435484	0.0103466	0.282197	AA	5	3
autosomal dominant vibratory urticaria	32	0.00183422	0.415385	0.0133034	0.455645	AID	12	4
familial cold autoinflammatory syndrome 3	32	0.000426556	0.441101	0.0171194	0.546371	CA	11	4
cryptogenic organizing pneumonia	32	0.000228185	0.422918	0.0198253	0.689516	AD	1	0
Kimura disease	31	0.000297465	0.425726	0.0252935	0.625806	AD	21	1
complement component 4a deficiency	31	0.000263397	0.448819	0.0207873	0.565591	AA	11	4
immune-mediated necrotizing myopathy	31	0.00379396	0.443388	0.0180224	0.533333	AD	9	0
extracranial carotid artery aneurysm	30	0.0017815	0.464253	0.0161466	0.386207	AA	4	0
primary central nervous system vasculitis	30	0.00160749	0.397059	0.00543586	0.381609	AD	3	2
C1Q deficiency	30	0.000522161	0.447644	0.0183475	0.563218	AA	20	4
primary membranoproliferative glomerulonephritis	30	0.000421948	0.42893	0.0144287	0.542529	AA	6	0
psoriasis-related juvenile idiopathic arthritis	30	0.00252782	0.433643	0.0126196	0.367816	AD	6	4
Rasmussen subacute encephalitis	29	0.00178592	0.41946	0.00332659	0.44335	AD	3	2
Schimke immuno-osseous dysplasia	28	0.00159059	0.456812	0.0175639	0.357143	AA	6	4
recessive mitochondrial ataxia syndrome	28	0.0055201	0.396139	0.00272121	0.428571	AA	3	2
Aicardi-Goutieres syndrome 9	28	0.00399861	0.441101	0.00891426	0.296296	AID	3	2
insulin autoimmune syndrome	28	0.00172495	0.45278	0.00937973	0.349206	AD	20	3
autosomal recessive limb-girdle muscular dystrophy type 2Q	28	0.00292715	0.397674	0.00502967	0.529101	AA	3	2
syndromic multisystem autoimmune disease due to ITCH deficiency	28	0.00363025	0.435484	0.0171277	0.425926	AA	6	1
pancytopenia due to IKZF1 mutations	27	4.14e-05	0.3761	0.0202088	0.834758	AD	21	1
Landau-Kleffner syndrome	27	0.00199811	0.378598	0.00187216	0.361823	AA	3	2
Bickerstaff brainstem encephalitis	27	0.00301384	0.368006	0.00149541	0.401709	AD	3	2
type I complement component 8 deficiency	27	0.000573279	0.451982	0.0174255	0.509972	AA	20	4
lysinuric protein intolerance	27	0.00160821	0.445312	0.0161694	0.358974	AA	6	2
rheumatoid factor-positive polyarticular juvenile idiopathic arthritis	27	0.005691	0.407466	0.012786	0.45584	AA	6	4
inclusion body myositis	27	0.00805891	0.430369	0.00715913	0.481481	AD	3	2
inflammatory pseudotumor of the liver	27	0.000558985	0.442623	0.0147406	0.42735	AA	2	3
new-onset refractory status epilepticus	27	0.00125622	0.442241	0.00588839	0.521368	AA	3	2
acute disseminated encephalomyelitis	27	0.00112831	0.416396	0.00450729	0.490028	AD	3	2
DDX41-related hematologic malignancy predisposition syndrome	26	8.42e-05	0.444541	0.0208648	0.676923	AA	21	4
idiopathic aplastic anemia	26	0.000278527	0.43401	0.0170912	0.556923	AA	21	4
congenital myasthenic syndrome 4B	26	0.0019207	0.396139	0.00357331	0.621538	AA	3	2
posttransplant acute limbic encephalitis	26	0.0012932	0.41371	0.00315112	0.473846	AA	3	2
encephalitis lethargica	26	0.00120122	0.444541	0.00739913	0.510769	AA	3	2
Aicardi-Goutieres syndrome 1	25	0.00546912	0.442241	0.0064743	0.306667	AID	3	2
thromboangiitis obliterans	25	0.000389076	0.433277	0.0143528	0.563333	AD	4	0
obsolete presynaptic congenital myasthenic syndrome	25	0.00386095	0.360759	0.000788196	0.623333	AA	3	2
limited cutaneous systemic sclerosis	25	0.000370714	0.436968	0.0143386	0.653333	AD	12	4
POEMS syndrome	25	0.00101278	0.438087	0.015582	0.37	AD	4	0
autoimmune disease,multisystem,infantile-onset,2	25	0.00019108	0.442623	0.0163836	0.553333	AD	19	4
autoimmune primary adrenal insufficiency	25	0.0015986	0.449606	0.00738875	0.336667	AA	5	3
tubulointerstitial nephritis and uveitis syndrome	25	0.00171564	0.395223	0.0150445	0.64	AD	6	0
steroid-responsive encephalopathy associated with autoimmune thyroiditis	24	0.00136335	0.45	0.00759317	0.456522	AD	3	2
idiopathic localized lipodystrophy	24	0.000342438	0.381129	0.00716247	0.605072	AA	12	4
myasthenic syndrome,congenital,1B,fast-channel	24	0.00156609	0.355756	0.000713559	0.648551	AA	3	2
myasthenic syndrome,congenital,22	24	0.00278499	0.37013	0.0012581	0.5	AA	3	2
stiff-person syndrome	24	0.00611046	0.46009	0.00640014	0.271739	AD	3	2
Miller Fisher syndrome	24	0.00121602	0.376376	0.00197823	0.503623	AD	3	2
autoinflammation-PLCG2-associated antibody deficiency-immune dysregulation	24	6.67e-05	0.411058	0.0196118	0.822464	AID	19	1
bronchiolitis obliterans syndrome	24	0.000398126	0.423967	0.0115679	0.59058	AA	1	0
acquired epidermolysis bullosa	24	0.00130901	0.428214	0.00811977	0.358696	AD	12	4
Hailey-Hailey disease	23	0.000163081	0.388931	0.00845123	0.628458	AD	12	4
alopecia totalis	23	0.00215068	0.432182	0.0064539	0.300395	AA	6	3
congenital myasthenic syndrome 2C	23	0.00167801	0.397366	0.00402768	0.608696	AA	3	2
congenital myasthenic syndrome 5	23	0.000426366	0.37013	0.00145589	0.735178	AA	3	2
congenital myasthenic syndrome	23	0.000431819	0.353063	0.000732402	0.727273	AA	3	2
secondary non-traumatic avascular necrosis	23	0.000411736	0.447644	0.0135174	0.529644	AA	8	4
linear IgA Dermatosis	23	0.000238607	0.42893	0.0114121	0.667984	AD	12	4
IgG4-related pachymeningitis	23	0.0031	0.421528	0.0092801	0.450593	AD	3	2
autoinflammatory syndrome,familial,Behcet-like 1	22	1.79e-05	0.438087	0.0225887	0.818182	AID	12	1
Sydenham chorea	22	0.000726127	0.42893	0.00677957	0.47619	AD	3	2
congenital myasthenic syndrome 10	22	0.000181226	0.351129	0.000865295	0.770563	AA	3	2
IgA glomerulonephritis	22	0.000300819	0.406498	0.0117508	0.714286	AD	6	0
PANDAS	22	0.00246715	0.419804	0.00626148	0.493506	AD	3	2
primary biliary cholangitis/primary sclerosing cholangitis and autoimmune hepatitis overlap syndrome	21	0.000324044	0.435484	0.0116997	0.442857	AD	2	3
proteosome-associated autoinflammatory syndrome	21	0.000336074	0.425373	0.0166243	0.67619	AID	2	0
congenital myasthenic syndrome 15	21	0.000544886	0.355263	0.000728636	0.742857	AA	3	2
congenital myasthenic syndrome 1A	21	0.000146438	0.351852	0.000697814	0.828571	AA	3	2
congenital myasthenic syndrome 3C	21	0.000443251	0.35625	0.000837599	0.757143	AA	3	2
non-immunoglobulin-mediated membranoproliferative glomerulonephritis	21	8.95e-05	0.424318	0.00992638	0.657143	AA	6	0
neonatal alloimmune neutropenia	21	0.00057289	0.444156	0.0161576	0.519048	AD	20	1
interstitial lung disease 2	21	7.54e-05	0.397674	0.00854955	0.757143	AD	1	0
porphyria cutanea tarda	21	0.00068168	0.433277	0.00786826	0.328571	AA	6	4
IgG4-related thyroid disease	21	0.00284486	0.441101	0.00596542	0.328571	AD	6	3
Krabbe disease	20	0.00210018	0.389818	0.00235851	0.342105	AA	3	2
congenital myasthenic syndrome 6	20	5.55e-05	0.347326	0.000659836	0.873684	AA	3	2
Evans syndrome	20	7.94e-05	0.438087	0.0145833	0.663158	AD	4	0
acute adrenal insufficiency	20	0.000839327	0.436596	0.00933645	0.5	AA	5	3
isolated osteopoikilosis	19	0.00342585	0.414713	0.0080078	0.444444	AA	6	4
sneddon syndrome	19	0.00114763	0.429648	0.00678536	0.421053	AD	4	2
congenital myasthenic syndrome 2A	19	6.96e-05	0.343603	0.000625246	0.865497	AA	3	2
peripartum cardiomyopathy	19	0.00128588	0.433643	0.00882024	0.409357	AA	6	0
epilepsy,progressive myoclonic,11	19	0.000729359	0.412711	0.00292788	0.479532	AA	3	2
autoinflammatory disease,X-linked	18	1.06e-06	0.396752	0.0164177	0.96732	AID	21	1
congenital myasthenic syndrome 11	18	0.000920049	0.375274	0.00233595	0.764706	AA	3	2
congenital myasthenic syndrome 16	18	4.01e-05	0.345455	0.000534912	0.901961	AA	3	2
drug-induced autoimmune hemolytic anemia	18	0.000133403	0.431092	0.0109576	0.653595	AD	4	0
22q11.2 deletion syndrome	18	0.0126197	0.420492	0.00367206	0.20915	AA	6	2
microcephaly,short stature,and impaired glucose metabolism 1	18	0.00227125	0.357242	0.000830393	0.326797	AA	6	3
pediatric-onset Graves disease	17	0.00459787	0.405213	0.00341627	0.242647	AD	3	3
autoinflammation,immune dysregulation,and eosinophilia	17	1.03e-05	0.399844	0.0151736	0.830882	AID	6	1
psoriasis 2	17	0.000425107	0.368006	0.00479454	0.463235	AD	12	4
Aicardi-Goutieres syndrome 8	17	0.000455335	0.365906	0.00116793	0.507353	AID	3	2
Aicardi-Goutieres syndrome 3	17	0.00118998	0.382836	0.00193187	0.485294	AID	3	2
erythema nodosum	17	0.00270421	0.374453	0.00502437	0.5	AD	12	4
myasthenia,limb-girdle,autoimmune	17	0.00208427	0.394615	0.00221388	0.639706	AD	3	2
immunodeficiency 89 and autoimmunity	17	2.84e-05	0.402353	0.0133548	0.654412	AA	21	1
combined immunodeficiency due to STIM1 deficiency	17	1.32e-05	0.418434	0.016141	0.816176	AA	21	1
acute transverse myelitis	17	0.00362065	0.408439	0.00308027	0.294118	AA	3	2
brachydactylous dwarfism,Mseleni type	17	0.00372094	0.407143	0.00536428	0.492647	AA	6	4
hereditary pulmonary alveolar proteinosis	17	2.44e-05	0.395223	0.00680984	0.919118	AA	1	0
basal ganglia calcification,idiopathic,childhood-onset	16	0.000639922	0.371201	0.001654	0.4	AID	3	2
Raynaud disease	16	0.000526279	0.440343	0.00958294	0.508333	AA	6	0
nonsyndromic congenital nail disorder 1	16	0.000823163	0.415721	0.00574093	0.341667	AA	6	3
chronic neurovisceral acid sphingomyelinase deficiency	16	0.00120667	0.442623	0.00832077	0.316667	AA	4	2
alopecia areata 1	16	0.000453158	0.424318	0.00764523	0.383333	AA	6	3
acquired partial lipodystrophy	16	0.000158038	0.417413	0.00953771	0.65	AA	6	0
glossopharyngeal neuralgia	16	3.74e-05	0.425726	0.0101546	0.633333	AA	4	0
IgG4-related submandibular gland disease	16	0.000106019	0.403937	0.00931544	0.508333	AD	6	3
pulmonary venoocclusive disease 2	16	1.31e-05	0.389522	0.00635445	0.958333	AA	1	0
Sheehan syndrome	16	0.00130109	0.414713	0.0040718	0.408333	AA	6	3
familial hyperthyroidism due to mutations in TSH receptor	15	0.00457882	0.407466	0.00210348	0.409524	AA	3	3
bone marrow failure and diabetes mellitus syndrome	15	0.00033851	0.421528	0.00589463	0.466667	AA	5	3
Aicardi-Goutieres syndrome 6	15	0.000456564	0.380564	0.00235714	0.485714	AID	3	2
IgG4-related dacryoadenitis and sialadenitis	15	0.000201902	0.438462	0.0106119	0.514286	AD	6	3
autoimmune thrombocytopenic purpura	15	0.000135616	0.418776	0.00925149	0.647619	AD	6	0
chronic thromboembolic pulmonary hypertension	15	0.000178565	0.412711	0.00822805	0.552381	AA	6	0
aquagenic palmoplantar keratoderma	15	7.29e-05	0.400781	0.00612728	0.838095	AA	12	4
X-linked diffuse leiomyomatosis-Alport syndrome	15	0.000117586	0.394615	0.00765625	0.67619	AA	6	0
Nijmegen breakage syndrome	15	0.00273033	0.389818	0.00933342	0.628571	AA	6	1
chromosome 18p deletion syndrome	15	0.00205552	0.337278	0.000198939	0.352381	AA	6	2
trisomy X	15	0.00157604	0.386005	0.00108292	0.380952	AA	3	2
surfactant metabolism dysfunction,pulmonary,5	15	9.18e-06	0.36669	0.00433403	0.942857	AA	1	0
opsoclonus-myoclonus syndrome	15	0.00015793	0.385424	0.00207637	0.695238	AD	3	2
celiac disease	15	0.0003528	0.413043	0.00476547	0.447619	AD	6	3
thyroid hormone resistance,generalized,autosomal recessive	15	0.00141421	0.35041	0.000789761	0.419048	AA	3	3
intrahepatic cholestasis of pregnancy	14	0.000396733	0.435854	0.00752929	0.505495	AA	4	3
autoimmune polyendocrinopathy type 2	14	0.000225351	0.414044	0.00492884	0.659341	AD	6	3
type 1 diabetes mellitus	14	0.000239887	0.397983	0.00238182	0.648352	AD	5	3
maturity-onset diabetes of the young type 13	14	0.000281648	0.382265	0.00202648	0.714286	AA	5	3
isolated neonatal sclerosing cholangitis	14	0.000620517	0.373091	0.00297468	0.373626	AA	6	3
spondyloepiphyseal dysplasia tarda	13	0.000542685	0.365385	0.00337578	0.666667	AA	6	4
Aicardi-Goutieres syndrome 4	13	0.000349832	0.356994	0.00131632	0.666667	AID	3	2
maturity-onset diabetes of the young	13	0.000291813	0.379157	0.00196694	0.666667	AA	5	3
progressive pseudorheumatoid arthropathy of childhood	13	0.00225604	0.345455	0.00188494	0.551282	AA	6	4
enthesitis-related juvenile idiopathic arthritis	13	0.00228207	0.343834	0.00199764	0.589744	AD	6	4
Turner syndrome due to structural X chromosome anomalies	13	0.000586437	0.376652	0.00102029	0.551282	AA	6	3
Turner syndrome	13	0.00060114	0.376652	0.00104066	0.551282	AA	6	3
hepatitis, fulminant viral, susceptibility to	13	0.000158078	0.388931	0.00372536	0.589744	AA	6	3
hypothyroidism,congenital,nongoitrous,7	13	0.00193646	0.357491	0.000642293	0.474359	AA	3	3
Aicardi-Goutieres syndrome 2	12	6.71e-05	0.357491	0.000943941	0.742424	AID	3	2
diabetes mellitus,transient neonatal,3	12	3.73e-05	0.377761	0.00200989	0.833333	AA	5	3
macrothrombocytopenia-lymphedema-developmental delay-facial dysmorphism-camptodactyly syndrome	12	0.00109864	0.359495	0.000825253	0.348485	AID	6	2
Kabuki syndrome 1	12	0.000875232	0.340186	0.000259283	0.439394	AA	6	2
familial gestational hyperthyroidism	12	0.00110987	0.364347	0.000688967	0.590909	AA	3	3
thyroid hemiagenesis	12	0.0020729	0.369597	0.00101699	0.606061	AA	3	3
mosaic monosomy X	12	0.000278806	0.375549	0.00103844	0.575758	AA	6	3
monosomy X	12	0.000897825	0.402038	0.00166408	0.545455	AA	6	3
heparin-induced thrombocytopenia	12	0.00292024	0.376652	0.00413976	0.378788	AA	6	0
B-cell chronic lymphocytic leukemia	12	0.000120869	0.400781	0.00831473	0.530303	AA	21	1
nodular regenerative hyperplasia of the liver	11	0.000837022	0.407143	0.00378098	0.272727	AA	6	3
Aicardi-Goutieres syndrome 5	11	0.000371198	0.362288	0.00102804	0.8	AID	3	2
alpha 1-antitrypsin deficiency	11	0.000140458	0.397674	0.00545793	0.563636	AA	1	0
spastic paraplegia and Evans syndrome	11	1.44e-05	0.407466	0.00903952	0.818182	AA	21	1
mucous membrane pemphigoid	11	8.99e-05	0.384558	0.00339057	0.690909	AD	12	4
autoimmune hypoparathyroidism	11	0.00536509	0.421875	0.00330779	0.345455	AD	4	3
Crohn disease	11	5.12e-05	0.390708	0.00755546	0.563636	AD	6	0
congenital hypothyroidism due to transplacental passage of maternal TSH-binding inhibitory antibodies	11	0.00180378	0.358992	0.000848416	0.581818	AA	3	3
Cronkhite-Canada syndrome	11	0.000158118	0.394009	0.00479437	0.345455	AD	4	3
permanent neonatal diabetes mellitus	10	0.000445789	0.363314	0.000862855	0.311111	AA	6	2
pemphigoid gestationis	10	0.000258221	0.387755	0.00364154	0.6	AD	6	4
DEND syndrome	10	0.00150553	0.380846	0.00100614	0.244444	AA	6	2
primary biliary cholangitis 1	10	0.000521053	0.393103	0.00284874	0.288889	AD	6	3
juvenile-onset diabetes mellitus-central and peripheral neurodegeneration syndrome	10	0.00120981	0.348269	0.000696301	0.377778	AA	6	3
isolated thyroid-stimulating hormone deficiency	10	0.000323738	0.323659	0.000138742	0.711111	AA	3	3
paroxysmal nocturnal hemoglobinuria	10	0.000142692	0.384846	0.00448907	0.6	AD	6	0
diabetic ketoacidosis	9	0.000594115	0.380282	0.00159779	0.472222	AA	6	3
acquired generalized lipodystrophy	9	0.000125518	0.392202	0.00232657	0.388889	AA	5	3
oligoarticular juvenile idiopathic arthritis	9	0.00047519	0.397983	0.00344384	0.583333	AA	6	4
familial hypocalciuric hypercalcemia	9	0.000842857	0.411717	0.00439922	0.527778	AA	6	3
IgG4-related ophthalmic disorder	9	9.37e-05	0.395223	0.00320068	0.527778	AD	6	3
neuromyelitis optica	9	0.000624759	0.370933	0.00101016	0.527778	AD	3	2
narcolepsy-cataplexy syndrome	9	0.000183339	0.357491	0.000782118	0.694444	AD	3	2
neonatal diabetes mellitus with congenital hypothyroidism	9	0.000404228	0.349455	0.000918222	0.416667	AA	6	3
hypothyroidism due to TSH receptor mutations	9	0.000266706	0.314917	0.000100593	0.722222	AA	3	3
Cogan syndrome	9	0.00032515	0.366167	0.00447286	0.611111	AD	6	0
tropical endomyocardial fibrosis	9	0.000124028	0.393103	0.00439082	0.694444	AA	6	0
autoimmune polyendocrine syndrome type 1	8	2.16e-05	0.348505	0.00139538	0.75	AD	6	3
psoriasis 1, susceptibility to	8	0.000216019	0.353306	0.00162355	0.464286	AD	6	3
paraneoplastic pemphigus	8	7.42e-06	0.363057	0.00296038	0.857143	AD	6	4
multicentric osteolysis,nodulosis,and arthropathy	8	0.00396222	0.304813	0.000377974	0.642857	AA	6	4
hereditary angioedema type 1	8	1.12e-06	0.38427	0.00568277	0.892857	AA	4	0
chromosome 18q deletion syndrome	8	0.00022667	0.319825	9.74e-05	0.535714	AA	6	2
gne myopathy	8	9.41e-05	0.327168	0.000376169	0.678571	AD	6	2
ocular cicatricial pemphigoid	8	0.000914361	0.365125	0.00150822	0.214286	AD	4	2
sympathetic ophthalmia	8	0.00402121	0.332469	0.000802357	0.321429	AD	6	2
congenital sideroblastic anemia-B-cell immunodeficiency-periodic fever-developmental delay syndrome	8	0.000132422	0.373362	0.00180736	0.464286	AID	3	2
pituitary deficiency due to empty sella turcica syndrome	8	0.000283008	0.35282	0.000881811	0.464286	AA	6	3
birdshot chorioretinopathy	8	0.00100782	0.345687	0.000993277	0.428571	AD	6	2
tempi syndrome	7	2.85e-05	0.399533	0.00396205	0.52381	AD	4	0
inflammatory skin and bowel disease,neonatal,1	7	0.000327516	0.384846	0.00408353	0.47619	AID	6	1
psoriasis 15, pustular, susceptibility to	7	0.000971379	0.356498	0.00146638	0.238095	AD	6	3
thyroid lymphoma	7	6.28e-05	0.411717	0.00347964	0.47619	AA	6	3
spondyloarthropathy, susceptibility to, 2	7	0.00116073	0.356498	0.00127245	0.0952381	AD	6	3
Spondyloarthropathy, susceptibility to, 1	7	3.12e-05	0.348505	0.00221757	0.761905	AA	6	0
chromosome Xq13 duplication syndrome	7	6.23e-05	0.327796	0.000144485	0.714286	AA	6	2
Bannayan-Riley-Ruvalcaba syndrome	7	0.000404097	0.32163	0.000144603	0.333333	AA	6	2
alopecia areata	7	0.00016133	0.399844	0.00264486	0.666667	AD	6	3
pseudohypoparathyroidism type 1C	7	0.000656091	0.345222	0.000446775	0.333333	AA	6	3
familial glucocorticoid deficiency	7	0.000134874	0.380846	0.00170505	0.809524	AA	5	3
cryofibrinogenemia,familial primary	7	2.42e-06	0.388636	0.00457685	0.904762	AD	6	0
neonatal inflammatory skin and bowel disease	6	6.7e-05	0.332039	0.000866248	0.6	AID	6	4
complex regional pain syndrome	6	4.12e-06	0.361522	0.0024938	0.733333	AD	4	4
ulcerative colitis	6	2.47e-06	0.356745	0.00382069	0.666667	AD	6	0
Rh deficiency syndrome	6	5.14e-05	0.3761	0.00273335	0.466667	AA	6	4
intermediate uveitis	6	5.23e-05	0.332254	0.000783289	0.6	AD	6	2
Pelger-Huet-like anomaly and episodic fever with abdominal pain	6	1.65e-06	0.366167	0.00445627	0.733333	AID	6	1
pseudohypoparathyroidism type 2	6	0.000136541	0.320025	0.000210757	0.6	AA	6	3
chronic primary adrenal insufficiency	6	9.15e-06	0.335733	0.000612918	0.866667	AD	5	3
panhypophysitis	6	3.9e-05	0.359495	0.00120574	0.933333	AD	6	3
adenohypophysitis	6	3.9e-05	0.359495	0.00120574	0.933333	AD	6	3
Guillain-Barre syndrome,familial	6	0.00216866	0.359748	0.000713177	0	AD	6	2
chronic inflammatory demyelinating polyradiculoneuropathy	6	0.000454402	0.304994	8.35e-05	0.266667	AD	6	2
tetrasomy 9p	6	0.000626886	0.362288	0.000932269	0.4	AA	6	2
type 1 diabetes mellitus 2	6	0.000185627	0.333984	0.000609562	0.666667	AD	6	3
inflammatory skin and bowel disease,neonatal,2	5	4.06e-06	0.371739	0.00399076	0.8	AID	6	1
C1Q deficiency 3	5	1.06e-05	0.373091	0.0022221	0.6	AA	12	4
Ehlers-Danlos syndrome,periodontal type 1	5	9.54e-06	0.388931	0.00221821	0.7	AA	6	4
neonatal ichthyosis-sclerosing cholangitis syndrome	5	5.65e-05	0.332469	0.000609719	0.3	AA	6	4
Meniere disease	5	0.00064828	0.347091	0.000669298	0.4	AD	6	2
pseudohypoparathyroidism type 1A	5	0.000256147	0.326128	0.000101758	0.6	AA	6	3
pseudohypoparathyroidism type 1B	5	0.000262649	0.314917	6.01e-05	0.6	AA	6	3
placental insufficiency	5	5.33e-05	0.391304	0.00177638	0.6	AA	6	3
familial antiphospholipid syndrome	5	0.000396652	0.338167	0.000944843	0.4	AD	6	2
Graves disease	5	0.000163917	0.313378	7.99e-05	0.6	AD	3	3
idiopathic congenital hypothyroidism	5	0	0.28125	3.1e-05	1	AA	3	3
hypoinsulinemic hypoglycemia and body hemihypertrophy	4	2.1e-05	0.37013	0.00118572	0.833333	AA	6	3
autoimmune disease, susceptibility to, 1	4	0.00411024	0.346622	0.000535497	0.166667	AA	6	3
Guillain-Barre syndrome	4	0.000237357	0.305357	9.57e-05	0.166667	AD	6	3
Singleton-Merten syndrome 1	4	0.00016332	0.259091	4.82e-05	0.666667	AID	6	4
Satoyoshi syndrome	4	0	0.30141	0.00024882	1	AA	6	4
pilomatrixoma	4	0	0.3375	0.00134916	1	AA	6	4
FADD-related immunodeficiency	4	0	0.381129	0.0028221	1	AA	6	3
multifocal motor neuropathy	4	0.000186589	0.308664	8.69e-05	0.166667	AD	6	2
acromegaly	4	1.2e-05	0.357491	0.00105992	0.5	AD	6	3
paraparetic variant of Guillain-Barre syndrome	4	1.68e-06	0.319228	0.000167884	0.833333	AD	3	2
vertebral anomalies and variable endocrine and T-cell dysfunction	3	0	0.298777	4.48e-05	1	AA	6	2
multiple sclerosis	3	3.41e-06	0.320225	0.000143904	0.333333	AD	6	2
acute inflammatory demyelinating polyradiculoneuropathy	3	2.44e-05	0.292641	3.97e-05	0.333333	AD	6	2
pseudo-TORCH syndrome 2	3	0	0.309596	0.000109796	1	AID	6	2
congenital heart block	3	0	0.344064	0.000948232	1	AD	6	0
antiphospholipid syndrome	3	1.12e-05	0.281559	6.86e-05	0.666667	AD	6	2
Isaac syndrome	3	0.000262167	0.318634	7.42e-05	0	AD	6	2
scleroderma,familial progressive	2	7.24e-07	0.339735	0.000911947	0	AD	6	4
Cowden syndrome 7	2	0.000295677	0.342228	0.00046376	0	AA	6	3
Singleton-Merten syndrome 2	2	0	0.23382	4.81e-06	1	AID	6	4
interstitial cystitis	2	0	0.372279	0.00120283	1	AD	6	2
facial hemiatrophy	2	3.39e-05	0.270712	1.11e-05	0	AD	6	2
Lambert-Eaton myasthenic syndrome	2	0	0.316862	0.000136866	1	AD	6	2
Vogt-Koyanagi-Harada disease	1	0	0.249635	9.06e-06	0	AD	6	2
vitiligo	1	0	0.25753	6.05e-06	0	AD	6	3
cervical ribs,Sprengel anomaly,anal atresia,and urethral obstruction	1	0	0.296189	4.15e-05	0	AA	6	2
pernicious anemia	1	0	0.319825	0.000541035	0	AD	6	1
X-linked reticulate pigmentary disorder	1	0	0.309783	0.000287595	0	AID	6	4

## Sheet: Gen-DN-topo
Node	Degree	Betweenness Centrality	Closeness Centrality	Eigenvector Centrality	Clustering Coefficient	category	HC_cluster	Leiden_cluster
systemic lupus erythematosus	107	0.0923504	0.578218	0.207076	0.182155	AD	17	6
psoriasis	80	0.0180846	0.522361	0.190855	0.321835	AD	1	1
pyogenic arthritis-pyoderma gangrenosum-acne syndrome	73	0.0549873	0.544776	0.147653	0.234779	AID	1	2
granulomatous disease,chronic,autosomal recessive,5	68	0.0198986	0.507826	0.143294	0.280948	AA	1	2
maturity-onset diabetes of the young	65	0.0352171	0.514085	0.0754875	0.225962	AA	14	0
Ehlers-Danlos syndrome,periodontal type 1	65	0.0319546	0.504318	0.127559	0.263942	AA	1	2
narcolepsy-cataplexy syndrome	61	0.0303772	0.514991	0.12545	0.250273	AD	5	1
type 1 diabetes mellitus	60	0.0292502	0.51865	0.112297	0.235028	AD	10	6
hypothyroidism,congenital,nongoitrous,7	60	0.038811	0.51865	0.0871736	0.199435	AA	13	5
celiac disease	60	0.0076886	0.494078	0.156859	0.39661	AD	4	1
common variable immunodeficiency	60	0.0305605	0.502582	0.132886	0.259322	AD	2	2
acquired ichthyosis	59	0.00751048	0.492411	0.153078	0.392168	AA	4	1
primary myelofibrosis	57	0.0368918	0.52518	0.0986069	0.189223	AA	13	0
autoimmune disease,multisystem,infantile-onset,2	55	0.00755922	0.499145	0.14672	0.412121	AD	4	1
cherubism	55	0.0318442	0.485857	0.0693812	0.12862	AID	16	5
oligoarticular juvenile idiopathic arthritis	55	0.0134388	0.495756	0.13054	0.322559	AA	3	1
deficiency in anterior pituitary function - variable immunodeficiency syndrome	54	0.0108953	0.527076	0.122134	0.329839	AA	13	0
immunodeficiency, common variable, 10	53	0.0101199	0.526126	0.119823	0.33672	AD	13	0
Omenn syndrome	53	0.0259598	0.485857	0.0886574	0.211901	AA	6	4
combined immunodeficiency due to ZAP70 deficiency	53	0.00608766	0.494915	0.143646	0.423077	AA	4	1
neonatal alloimmune neutropenia	52	0.0117693	0.494915	0.124798	0.334842	AD	3	1
permanent neonatal diabetes mellitus	52	0.0190023	0.484245	0.0599711	0.263198	AA	14	0
Aicardi-Goutieres syndrome	51	0.019351	0.48505	0.096428	0.258824	AID	6	4
severe combined immunodeficiency due to LAT deficiency	51	0.00689313	0.499145	0.136014	0.418824	AA	4	1
22q11.2 deletion syndrome	49	0.0215043	0.480263	0.058219	0.261905	AA	14	0
systemic-onset juvenile idiopathic arthritis	49	0.00811604	0.474026	0.114373	0.35119	AID	5	1
lymphoproliferative syndrome 1	48	0.00958311	0.507826	0.125802	0.401596	AA	4	1
autoinflammatory disease,systemic,with vasculitis	48	0.011631	0.512281	0.121866	0.365248	AID	3	1
diffuse cutaneous systemic sclerosis	48	0.0140699	0.496599	0.110859	0.287234	AD	5	1
rheumatoid factor-negative juvenile idiopathic arthritis	48	0.00801401	0.482645	0.116073	0.346631	AA	3	1
pilomatrixoma	47	0.018107	0.478689	0.049992	0.253469	AA	14	0
obsolete presynaptic congenital myasthenic syndrome	47	0.0257865	0.474026	0.0434041	0.277521	AA	15	3
rheumatoid arthritis	46	0.010592	0.478689	0.104897	0.303382	AD	10	6
limited cutaneous systemic sclerosis	45	0.0151573	0.493243	0.10048	0.270707	AD	5	1
vertebral anomalies and variable endocrine and T-cell dysfunction	44	0.00968142	0.477124	0.062889	0.34778	AA	9	0
pediatric systemic lupus erythematosus	44	0.0126811	0.502582	0.099078	0.32981	AD	13	0
Crohn disease	44	0.0054761	0.472492	0.0987052	0.331924	AD	7	6
transient neonatal diabetes mellitus	43	0.012609	0.481848	0.0590643	0.406423	AA	15	0
intrahepatic cholestasis of pregnancy	42	0.0138654	0.478689	0.0664327	0.30662	AA	9	0
complement component 4a deficiency	42	0.00566854	0.470968	0.0948599	0.393728	AA	1	2
pseudohypoparathyroidism type 1C	41	0.00689679	0.494078	0.109368	0.4	AA	3	1
immunodeficiency 99 with hypogammaglobulinemia and autoimmune cytopenias	41	0.00745635	0.4687	0.101815	0.430488	AA	4	1
immunoglobulin A deficiency 2	41	0.00492282	0.469453	0.115565	0.517073	AA	4	1
chilblain lupus 1	41	0.0107709	0.477124	0.0894358	0.336585	AD	6	4
psoriasis 14,pustular	40	0.00315704	0.481054	0.106439	0.425641	CA	8	2
primary sclerosing cholangitis	40	0.0126651	0.495756	0.062645	0.335897	AD	12	0
autoimmune disease, susceptibility to, 1	39	0.00382106	0.482645	0.0732813	0.481781	AA	9	0
Krabbe disease	39	0.0169953	0.488294	0.057092	0.252362	AA	11	7
autoimmune lymphoproliferative syndrome due to CTLA4 haploinsuffiency	39	0.00148332	0.454829	0.114225	0.582996	AD	3	1
immunodeficiency, common variable, 2	39	0.00367485	0.449923	0.105303	0.48583	AD	3	1
STAT3-related early-onset multisystem autoimmune disease	38	0.00441813	0.470968	0.0648927	0.401138	AD	9	0
reactive arthritis	38	0.00183792	0.443769	0.10441	0.502134	AD	4	1
Aicardi-Goutieres syndrome 1	37	0.008121	0.459843	0.0837304	0.369369	AID	6	4
Bruton-type agammaglobulinemia	37	0.00335948	0.464229	0.105228	0.486486	AA	3	1
Hashimoto thyroiditis	37	0.00119283	0.448541	0.109257	0.611111	AD	3	1
immunodeficiency due to MASP-2 deficiency	37	0.00307596	0.447853	0.083215	0.45045	AA	1	2
diabetic ketoacidosis	36	0.00376047	0.479475	0.0678127	0.473016	AA	9	0
severe combined immunodeficiency,autosomal recessive,T cell-negative,B cell-negative,NK cell-positive	36	0.00688265	0.472492	0.0807697	0.38254	AA	6	1
Spondyloarthropathy, susceptibility to, 1	36	0.00158004	0.435171	0.0998633	0.514286	AA	4	1
T-B+ severe combined immunodeficiency due to IL-7Ralpha deficiency	35	0.00753651	0.478689	0.0821024	0.339496	AA	3	1
neonatal inflammatory skin and bowel disease	35	0.0169764	0.462025	0.0501914	0.226891	AID	12	0
neonatal diabetes mellitus with congenital hypothyroidism	34	0.00634708	0.471729	0.0566685	0.458111	AA	9	0
Landau-Kleffner syndrome	34	0.0131015	0.467949	0.0367049	0.390374	AA	15	3
immunodeficiency, common variable, 12	34	0.0035228	0.482645	0.0663471	0.479501	AD	9	0
mucocutaneous ulceration,chronic	34	0.00862894	0.477124	0.0594541	0.356506	AID	9	0
Gitelman syndrome	33	0.0172684	0.462025	0.0329386	0.439394	AA	15	3
immune dysregulation-polyendocrinopathy-enteropathy-X-linked syndrome	33	0.00362358	0.458399	0.0730727	0.38447	AD	9	0
type 1 diabetes mellitus 20	33	0.00375003	0.436472	0.0428642	0.441288	AD	9	0
granulomatosis with polyangiitis	33	0.00379125	0.462025	0.0906869	0.484848	AD	3	1
complement component C1s deficiency	32	0.00211827	0.444444	0.0740428	0.520161	AA	1	2
type I complement component 8 deficiency	32	0.00111715	0.451314	0.0897175	0.592742	AA	1	2
immunodeficiency, common variable, 4	32	0.00453736	0.427526	0.0853022	0.514113	AD	3	1
juvenile arthritis due to defect in LACC1	32	0.00289265	0.436472	0.0663564	0.407258	AID	8	2
autoimmune polyendocrine syndrome type 1	31	0.00311216	0.474797	0.075119	0.430108	AD	9	0
aquagenic palmoplantar keratoderma	31	0.00652262	0.429412	0.0243907	0.466667	AA	15	3
hypothyroidism due to TSH receptor mutations	31	0.00392237	0.471729	0.0453357	0.4	AA	13	0
obsolete unclassified myelodysplastic syndrome	31	0.0026288	0.437781	0.0448925	0.445161	AA	9	0
congenital myasthenic syndrome 4B	31	0.00652988	0.439759	0.0270876	0.464516	AA	15	3
complement component 3 deficiency	31	0.00631315	0.474026	0.0774491	0.404301	AA	1	2
Yao syndrome	31	0.0042877	0.448541	0.0683639	0.380645	AID	7	6
systemic lupus erythematosus 17	31	0.00360915	0.474026	0.0733537	0.434409	AD	8	2
Aicardi-Goutieres syndrome 3	30	0.0142594	0.426277	0.0310235	0.232184	AID	6	4
familial gestational hyperthyroidism	30	0.00363322	0.467949	0.0449616	0.4	AA	13	0
gne myopathy	30	0.0167561	0.464968	0.0356636	0.232184	AD	11	7
combined immunodeficiency due to partial RAG1 deficiency	29	0.00255933	0.439759	0.0712166	0.485222	AA	6	1
familial hyperthyroidism due to mutations in TSH receptor	29	0.00276543	0.460568	0.0397144	0.431034	AA	13	0
Aicardi-Goutieres syndrome 4	29	0.00953053	0.449231	0.0358936	0.391626	AID	6	4
immunodeficiency 25	29	0.000534401	0.444444	0.0908234	0.692118	AA	4	1
immunodeficiency 60	28	0.00205271	0.449231	0.0484019	0.489418	AA	9	0
congenital myasthenic syndrome 16	28	0.0047606	0.421356	0.0218221	0.526455	AA	15	3
thyroid hormone resistance,generalized,autosomal recessive	28	0.00158792	0.452012	0.04873	0.587302	AA	9	0
DDX41-related hematologic malignancy predisposition syndrome	28	0.0111752	0.472492	0.0367132	0.293651	AA	6	4
immunodeficiency 62	28	0.0109828	0.45768	0.033428	0.293651	AA	13	0
immunodeficiency due to CD25 deficiency	28	0.000616744	0.454121	0.0876103	0.65873	AA	3	1
type 1 diabetes mellitus 10	28	0.000633057	0.448541	0.085169	0.634921	AD	3	1
Reynolds syndrome	27	0.00418685	0.445122	0.0339841	0.381766	AD	11	7
multicentric osteolysis,nodulosis,and arthropathy	27	0.0112619	0.447853	0.0290468	0.250712	AA	12	0
Kabuki syndrome 1	27	0.00725501	0.477124	0.0449329	0.353276	AA	14	0
combined immunodeficiency due to CD3gamma deficiency	27	0.00247479	0.437781	0.0778349	0.578348	AA	4	1
Blau syndrome	27	0.00350033	0.438438	0.0617903	0.421652	CA	7	6
immunodeficiency 98 with autoinflammation,X-linked	27	0.00236978	0.471729	0.0697741	0.472934	AA	8	2
immunodeficiency, common variable, 3	27	0.000456706	0.431953	0.0834755	0.703704	AD	3	1
primary biliary cholangitis	27	0.00198535	0.439098	0.0686379	0.444444	AD	8	2
autoimmune lymphoproliferative syndrome	26	0.00641187	0.442424	0.038726	0.243077	AD	12	5
complement component 2 deficiency	26	0.00250809	0.447853	0.0636561	0.547692	AA	1	2
immunodeficiency, common variable, 7	26	0.0012096	0.443769	0.0740119	0.658462	AD	1	2
DEND syndrome	25	0.00339577	0.423188	0.0222707	0.57	AA	15	3
postural orthostatic tachycardia syndrome	25	0.00157851	0.396201	0.0167833	0.6	AD	15	3
autoimmune lymphoproliferative syndrome type 4	25	0.00280939	0.47557	0.0451869	0.416667	AD	12	0
multiple sclerosis	25	0.00118145	0.439098	0.0715962	0.653333	AD	5	1
FADD-related immunodeficiency	25	0.00366066	0.450617	0.0506848	0.346667	AA	12	5
autoinflammatory-pancytopenia syndrome due to DNASE2 deficiency	24	0.00363771	0.443769	0.038091	0.416667	AID	6	4
autoimmune interstitial lung disease-arthritis syndrome	24	0.0035004	0.449231	0.0252105	0.485507	AD	15	3
severe combined immunodeficiency due to DCLRE1C deficiency	24	0.00362952	0.423188	0.0511984	0.503623	AA	6	4
familial cold autoinflammatory syndrome 3	23	0.00227078	0.449923	0.0544581	0.470356	CA	10	6
C1Q deficiency 3	23	0.00126159	0.423803	0.0530423	0.687747	AA	1	2
familial glucocorticoid deficiency	22	0.00378644	0.423188	0.0224337	0.398268	AA	12	7
infantile-onset periodic fever-panniculitis-dermatosis syndrome	22	0.00343686	0.451314	0.0458219	0.4329	AID	1	2
autosomal dominant familial periodic fever	22	0.00292977	0.461295	0.0433334	0.337662	AID	12	5
C1Q deficiency	22	0.0037949	0.4672	0.0538246	0.623377	AA	1	2
Vogt-Koyanagi-Harada disease	22	0.00164873	0.449231	0.0548532	0.454545	AD	3	5
subcutaneous panniculitis-like T-cell lymphoma	22	0.00125868	0.439759	0.0602306	0.463203	AA	8	6
bullous pemphigoid	22	0.000307158	0.435171	0.0682855	0.78355	AD	5	1
autoinflammation-PLCG2-associated antibody deficiency-immune dysregulation	22	0.00192831	0.445122	0.0521623	0.471861	AID	10	6
autosomal dominant severe congenital neutropenia	22	0.00586703	0.440422	0.0296192	0.242424	AA	9	0
congenital myasthenic syndrome 3C	22	0.00206792	0.430678	0.0215233	0.683983	AA	15	3
congenital myasthenic syndrome 2A	21	0.00170769	0.408392	0.0187986	0.738095	AA	15	3
hereditary angioedema type 1	21	0.000806855	0.41954	0.0523112	0.742857	AA	1	2
autoinflammatory syndrome,familial,X-linked,Behcet-like 2	20	0.00178261	0.433234	0.0407218	0.5	AID	9	0
Majeed syndrome	20	0.00241971	0.426277	0.0243229	0.457895	AID	11	7
myasthenic syndrome,congenital,1B,fast-channel	20	0.00216727	0.384717	0.0141485	0.726316	AA	15	3
immunodeficiency, common variable, 14	20	0.00144906	0.435821	0.0337787	0.5	AD	9	0
autoimmune pulmonary alveolar proteinosis	20	0.000286202	0.430678	0.0621695	0.8	AD	5	1
ulcerative colitis	20	0.0015933	0.421356	0.0402612	0.410526	AD	8	6
proteasome-associated autoinflammatory syndrome 3	20	0.00793239	0.437781	0.0285061	0.252632	AID	8	2
proteasome-associated autoinflammatory syndrome 1	20	0.0017127	0.432593	0.050576	0.473684	AID	8	2
mevalonate kinase deficiency	19	0.00131996	0.420749	0.0255861	0.567251	AID	11	7
bone marrow failure and diabetes mellitus syndrome	19	0.0050448	0.425656	0.0210924	0.374269	AA	6	4
Cowden syndrome 7	19	0.00336647	0.422576	0.0190646	0.502924	AA	15	3
spondyloepiphyseal dysplasia tarda	19	0.00429703	0.431953	0.0173677	0.45614	AA	15	3
psoriasis 2	19	0.0117666	0.443096	0.0304056	0.187135	AD	12	5
alopecia areata 1	19	0.00241567	0.41774	0.0246319	0.368421	AA	9	0
sarcoidosis	19	0.000220978	0.428781	0.0601925	0.830409	CA	5	1
C1 inhibitor deficiency	19	0.000475781	0.398907	0.0462722	0.80117	AA	1	2
congenital myasthenic syndrome 2C	19	0.0013392	0.390897	0.0152311	0.754386	AA	15	3
Pelger-Huet-like anomaly and episodic fever with abdominal pain	18	0.000460362	0.439759	0.0328575	0.588235	AID	9	0
hyperimmunoglobulinemia D with periodic fever	18	0.00152898	0.424419	0.026094	0.555556	AID	11	7
inflammatory skin and bowel disease,neonatal,2	18	0.00109731	0.41774	0.0252072	0.444444	AID	12	0
nonsyndromic congenital nail disorder 1	18	0.00552813	0.437126	0.0238913	0.490196	AA	12	0
Aicardi-Goutieres syndrome 5	18	0.00154819	0.424419	0.0378222	0.522876	AID	6	4
chilblain lupus 2	18	0.00154819	0.424419	0.0378222	0.522876	AD	6	4
pulmonary venoocclusive disease 2	18	0.0065173	0.441088	0.0477636	0.411765	AA	12	1
paroxysmal nocturnal hemoglobinuria	18	0.00217809	0.401099	0.0171557	0.437908	AD	11	7
diabetes mellitus,transient neonatal,3	18	0.000275847	0.384211	0.0142903	0.862745	AA	15	3
maturity-onset diabetes of the young type 13	18	0.000275847	0.384211	0.0142903	0.862745	AA	15	3
autoinflammatory disease,multisystem,with immune dysregulation,X-linked	18	0.0105367	0.442424	0.0278874	0.169935	AID	3	3
congenital myasthenic syndrome 1A	18	0.000941825	0.363184	0.0105809	0.75817	AA	15	3
pancytopenia due to IKZF1 mutations	17	0.00146944	0.423803	0.0274404	0.558824	AD	9	0
idiopathic CD4 lymphocytopenia	17	0.00299238	0.383202	0.0106832	0.389706	AA	15	3
autoimmune disease,multisystem,infantile-onset,3	17	0.00150377	0.435171	0.0481601	0.544118	AD	12	1
periodic fever-infantile enterocolitis-autoinflammatory syndrome	17	0.00121313	0.421965	0.0396109	0.529412	AID	8	2
Singleton-Merten syndrome 2	17	0.000467041	0.425036	0.0434081	0.602941	AID	8	2
takayasu arteritis	17	0.000930645	0.4	0.0444689	0.448529	AD	8	1
immunodeficiency 97 with autoinflammation	17	0.00299464	0.420749	0.0353426	0.360294	AA	12	7
immunodeficiency 57	17	0.00263167	0.41954	0.017272	0.316176	AID	12	5
autoinflammation with episodic fever and lymphadenopathy	17	0.00267703	0.415954	0.0158975	0.294118	AID	12	5
lysinuric protein intolerance	16	0.000440311	0.378729	0.0120809	0.708333	AA	15	3
hypocomplementemic urticarial vasculitis	16	0.00113909	0.41954	0.0233571	0.491667	AD	6	4
epilepsy,progressive myoclonic,11	16	0.00192547	0.425036	0.0188195	0.383333	AA	12	0
Aicardi-Goutieres syndrome 6	16	0.0012576	0.393001	0.024654	0.433333	AID	6	4
macrothrombocytopenia-lymphedema-developmental delay-facial dysmorphism-camptodactyly syndrome	16	0.00823585	0.388815	0.0114057	0.308333	AID	12	3
familial cold autoinflammatory syndrome 4	16	0.000960086	0.401651	0.0341575	0.516667	AID	8	2
mevalonic aciduria	15	0.000472004	0.390897	0.014341	0.695238	AID	11	7
autosomal systemic lupus erythematosus type 16	15	0.000864893	0.418938	0.0250563	0.514286	AD	6	4
combined immunodeficiency due to STK4 deficiency	15	0.00125494	0.418338	0.0184593	0.438095	AA	12	0
isolated thyroid-stimulating hormone deficiency	15	0.00446513	0.424419	0.0216704	0.542857	AA	12	0
chronic recurrent multifocal osteomyelitis 3	15	0.000665635	0.430678	0.0368033	0.419048	AID	8	6
gastrointestinal defects and immunodeficiency syndrome 1	15	0.000491284	0.372449	0.0115567	0.580952	AA	11	7
pseudohypoparathyroidism type 1B	15	0.00129223	0.385224	0.0133975	0.495238	AA	12	3
Guillain-Barre syndrome	15	0.00138706	0.439098	0.0221506	0.533333	AD	12	0
immunodeficiency 81	15	0.000191927	0.384717	0.0430956	0.619048	AA	12	1
autoinflammation with arthritis and dyskeratosis	15	0.00116581	0.379221	0.0255299	0.447619	AID	8	2
progressive pseudorheumatoid arthropathy of childhood	14	0.000859911	0.439759	0.0234682	0.483516	AA	12	5
Guillain-Barre syndrome,familial	14	0.0013096	0.437126	0.0205712	0.538462	AD	12	0
familial cold autoinflammatory syndrome 1	14	0.00061676	0.401099	0.0248636	0.703297	AID	7	6
Muckle-Wells syndrome	14	0.000268451	0.409537	0.0275701	0.769231	AID	7	6
CINCA syndrome	14	0.000676904	0.411848	0.0260735	0.714286	CA	7	6
immunodeficiency 23	14	0.00322588	0.393531	0.0118196	0.417582	AA	11	7
prolidase deficiency	14	0.00374784	0.399453	0.0157308	0.307692	AA	12	2
Aicardi-Goutieres syndrome 2	14	0.00128665	0.41954	0.0167969	0.505495	AID	6	4
cryopyrin-associated periodic syndrome	14	0.00055424	0.398363	0.0223676	0.681319	AID	7	6
autosomal recessive limb-girdle muscular dystrophy type 2Q	13	0.007554	0.391421	0.0123061	0.435897	AA	12	0
acute inflammatory demyelinating polyradiculoneuropathy	13	0.000972562	0.421356	0.0165324	0.538462	AD	12	0
autoimmune enteropathy and endocrinopathy - susceptibility to chronic infections syndrome	13	0.000556606	0.429412	0.0254891	0.602564	AD	9	0
acquired partial lipodystrophy	13	0.00230774	0.435821	0.0184887	0.397436	AA	15	3
familial cold autoinflammatory syndrome	13	0.000226688	0.406685	0.0258226	0.807692	AID	7	6
immunodeficiency 102	13	0.00198905	0.410112	0.0283263	0.320513	AA	12	1
C1Q deficiency 2	13	0.00202592	0.381699	0.0121028	0.205128	AA	12	0
sterile multifocal osteomyelitis with periostitis and pustulosis	13	0.000438795	0.426277	0.0307083	0.474359	AID	8	6
autoimmune lymphoproliferative syndrome type 1	13	0.00139109	0.407821	0.0151693	0.423077	AD	12	5
Schimke immuno-osseous dysplasia	13	0.00137925	0.380208	0.0141403	0.474359	AA	6	4
severe combined immunodeficiency,autosomal recessive,T cell-negative,B cell-negative,NK cell-negative,due to adenosine deaminase deficiency	12	0.000548277	0.398907	0.0210705	0.454545	AA	6	4
Singleton-Merten syndrome 1	12	0.000162016	0.404432	0.0297547	0.742424	AID	8	2
psoriasis 15, pustular, susceptibility to	12	0.000806882	0.380208	0.00920369	0.681818	AD	15	3
multiple endocrine neoplasia type 4	12	0.00367456	0.398907	0.0137974	0.424242	AA	12	0
autoinflammatory disease,X-linked	12	0.000544613	0.414773	0.0261293	0.409091	AID	12	5
IL21-related infantile inflammatory bowel disease	12	0.00134186	0.429412	0.0294719	0.348485	AD	12	1
STING-associated vasculopathy with onset in infancy	12	0.000281724	0.415954	0.0307607	0.560606	CA	8	2
Aicardi-Goutieres syndrome 7	11	7.52e-05	0.381699	0.0243013	0.763636	AID	8	2
MHC class II deficiency	11	8.03e-05	0.370558	0.0162924	0.618182	AA	9	0
autoimmune lymphoproliferative syndrome type 2B	11	0.00130067	0.376289	0.00787353	0.327273	AD	12	5
proteasome-associated autoinflammatory syndrome 2	11	0.00616968	0.404993	0.00952436	0.127273	AID	12	6
proteasome-associated autoinflammatory syndrome 5	10	0.00277713	0.392473	0.00881376	0.333333	AID	12	2
autosomal dominant vibratory urticaria	10	0.000209026	0.408964	0.0193606	0.533333	AID	12	0
Bannayan-Riley-Ruvalcaba syndrome	10	0.000821757	0.364544	0.00649703	0.288889	AA	12	0
syndromic multisystem autoimmune disease due to ITCH deficiency	10	0.000973855	0.365457	0.0166781	0.333333	AA	12	2
autoimmune lymphoproliferative syndrome type 2A	10	0.00110409	0.386755	0.0132144	0.355556	AD	12	5
X-linked diffuse leiomyomatosis-Alport syndrome	9	0.00447178	0.400549	0.0109433	0.25	AA	12	3
pseudohypoparathyroidism type 1A	9	0.000121013	0.369153	0.00997397	0.694444	AA	12	5
Nijmegen breakage syndrome	9	0.000103838	0.365457	0.0141739	0.666667	AA	6	4
X-linked reticulate pigmentary disorder	9	5.21e-05	0.358722	0.0116868	0.861111	AID	6	4
hypoinsulinemic hypoglycemia and body hemihypertrophy	8	0.000414246	0.399453	0.0103119	0.5	AA	12	7
severe combined immunodeficiency due to LCK deficiency	8	1.97e-05	0.378729	0.0253978	0.892857	AA	12	1
familial Mediterranean fever	8	9.38e-06	0.371501	0.0164246	0.928571	CA	8	2
autosomal recessive familial Mediterranean fever	8	9.38e-06	0.371501	0.0164246	0.928571	AID	8	2
sweet syndrome	8	9.38e-06	0.371501	0.0164246	0.928571	AID	8	2
recessive mitochondrial ataxia syndrome	8	3.3e-05	0.350962	0.00914739	0.857143	AA	6	4
chronic neurovisceral acid sphingomyelinase deficiency	8	0.00024836	0.368222	0.00755447	0.75	AA	12	7
isolated neonatal sclerosing cholangitis	7	0.00021025	0.378238	0.00707072	0.52381	AA	12	0
preeclampsia	7	0.000158678	0.362733	0.0063853	0.428571	AA	12	0
congenital sideroblastic anemia-B-cell immunodeficiency-periodic fever-developmental delay syndrome	7	4.05e-05	0.358722	0.00702003	0.761905	AID	12	4
X-linked immunodeficiency with magnesium defect,Epstein-Barr virus infection and neoplasia	7	0.000604259	0.335247	0.00335279	0.619048	AA	12	3
immunodeficiency 64	7	0.000280846	0.387268	0.0113853	0.428571	AA	12	5
familial Mediterranean fever,autosomal dominant	7	0	0.369153	0.0152178	1	AID	8	2
congenital myasthenic syndrome 5	7	0.000680833	0.375804	0.00859131	0.285714	AA	15	3
immunodeficiency 63 with lymphoproliferation and autoimmunity	7	9.81e-05	0.411848	0.0170172	0.428571	AA	12	5
congenital myasthenic syndrome 11	7	0.000283691	0.347206	0.0038377	0.619048	AA	12	3
idiopathic aplastic anemia	7	0.00716945	0.3827	0.0108251	0.142857	AA	12	5
nonimmune chronic idiopathic neutropenia of adults	6	1.92e-05	0.357405	0.00814836	0.666667	AA	9	0
sneddon syndrome	6	0.000337309	0.392473	0.00832179	0.4	AD	12	4
vasculitis due to ADA2 deficiency	6	0.000257817	0.406685	0.0103638	0.466667	AID	12	4
immunodeficiency, common variable, 1	6	7.11e-05	0.382199	0.0163613	0.733333	AD	12	1
congenital myasthenic syndrome 15	6	0.00111713	0.361386	0.00695137	0.2	AA	12	7
acromegaly	6	3.26e-05	0.369153	0.00746534	0.8	AD	12	5
autoinflammatory syndrome,familial,Behcet-like 1	6	0.00022732	0.381699	0.0110852	0.333333	AID	12	6
immunodeficiency 78 with autoimmunity and developmental delay	6	0.00345315	0.35054	0.00502836	0.666667	AA	12	2
autoimmune hemolytic anemia-autoimmune thrombocytopenia-primary immunodeficiency syndrome	6	0.00345315	0.35054	0.00502836	0.666667	AA	12	2
pseudo-TORCH syndrome 2	6	0.000240574	0.356098	0.00645521	0.266667	AID	12	2
X-linked lymphoproliferative disease due to XIAP deficiency	6	0.0013622	0.336018	0.00484602	0.2	AID	12	6
congenital myasthenic syndrome 6	6	0	0.327354	0.00321754	1	AA	12	3
MASS syndrome	6	6.96e-05	0.396201	0.010078	0.466667	AD	12	0
Aicardi-Goutieres syndrome 8	6	2.6e-05	0.365457	0.00835472	0.933333	AID	12	4
myofibrillar myopathy 2	5	0.00150685	0.365	0.00404192	0.3	AA	12	0
alpha 1-antitrypsin deficiency	5	0.000330484	0.396201	0.00937649	0.2	AA	12	2
Hailey-Hailey disease	5	2.06e-05	0.324084	0.00293384	0.9	AD	12	3
autoinflammatory syndrome with pyogenic bacterial infection and amylopectinosis	5	0.000182249	0.378238	0.0071423	0.5	AID	12	5
polyglucosan body myopathy 1 with or without immunodeficiency	5	0.000182249	0.378238	0.0071423	0.5	AID	12	5
surfactant metabolism dysfunction,pulmonary,5	5	1.33e-05	0.372925	0.0122663	0.8	AA	12	0
congenital myasthenic syndrome 10	5	9.72e-05	0.314316	0.00135776	0.3	AA	12	3
autoimmune lymphoproliferative syndrome,type III caused by mutation in PRKCD	5	0.000186689	0.4	0.00971528	0.6	AD	12	5
combined immunodeficiency and megaloblastic anemia with or without hyperhomocysteinemia	5	0.000217488	0.356532	0.0044694	0.5	AA	12	7
proteasome-associated autoinflammatory syndrome 4	5	0.00190455	0.367758	0.00476723	0.3	AID	12	6
autoinflammation,immune dysregulation,and eosinophilia	5	0.000465839	0.379221	0.00889992	0.4	AID	12	0
type 1 diabetes mellitus 2	4	0	0.376774	0.00692613	1	AD	12	0
immunodeficiency 87 and autoimmunity	4	0.000194562	0.351384	0.00287949	0.833333	AA	12	3
combined immunodeficiency due to STIM1 deficiency	4	0	0.320175	0.00222042	1	AA	12	3
hereditary pulmonary alveolar proteinosis	4	0	0.371029	0.00920949	1	AA	12	0
immunodeficiency, common variable, 6	4	0	0.361834	0.0142843	1	AD	12	1
proteosome-associated autoinflammatory syndrome	4	0.000128216	0.311966	0.000626969	0.5	AID	12	6
symptomatic form of fragile X syndrome in female carrier	4	3e-05	0.346382	0.00409482	0.5	AA	12	4
Spondyloenchondrodysplasia with immune dysregulation	3	0	0.375804	0.00953951	1	AA	12	6
inflammatory skin and bowel disease,neonatal,1	3	2.8e-05	0.356098	0.00436394	0.333333	AID	12	0
neonatal ichthyosis-sclerosing cholangitis syndrome	3	0.000246342	0.328459	0.00179562	0.333333	AA	12	3
VEXAS syndrome	3	0.000276069	0.370558	0.00623997	0	CA	12	7
combined immunodeficiency due to DOCK8 deficiency	3	0	0.328459	0.00173635	1	AA	12	3
autoinflammatory syndrome with immunodeficiency	3	0.000105058	0.356098	0.00648921	0	AID	12	1
hepatitis, fulminant viral, susceptibility to	3	0.000626916	0.357405	0.00525093	0.333333	AA	12	3
Cernunnos-XLF deficiency	3	0	0.338355	0.00416518	1	AA	6	4
juvenile-onset diabetes mellitus-central and peripheral neurodegeneration syndrome	3	4.37e-05	0.342723	0.00290198	0.333333	AA	12	2
immunodeficiency 72 with autoinflammation	3	4.08e-05	0.335247	0.00382759	0.333333	AID	12	1
immunodeficiency 36	3	3.73e-05	0.358282	0.00406734	0	AA	12	7
immunodeficiency 27A	3	0.000178409	0.367296	0.00483653	0	AA	12	5
platelet abnormalities with eosinophilia and immune-mediated inflammatory disease	2	7.85e-06	0.309979	0.000959381	0	AID	12	0
Tn polyagglutination syndrome	2	1.72e-05	0.317391	0.000965941	0	AA	12	7
purine nucleoside phosphorylase deficiency	2	0	0.323367	0.00180993	1	AA	12	4
myasthenic syndrome,congenital,22	2	0	0.260018	0.000272005	1	AA	12	2
immunodeficiency 89 and autoimmunity	1	0	0.307368	0.0008224	0	AA	12	5
Wiskott-Aldrich syndrome	1	0	0.28023	0.000308522	0	AID	12	3
Rh deficiency syndrome	1	0	0.31636	0.000890978	0	AA	12	3
microcephaly,short stature,and impaired glucose metabolism 1	1	0	0.317737	0.000964626	0	AA	12	7
immunodeficiency, common variable, 5	1	0	0.334862	0.00359422	0	AD	12	2
interstitial lung disease 2	1	0	0.27704	0.000292791	0	AD	12	5
periodic fever,immunodeficiency,and thrombocytopenia syndrome	1	0	0.281581	0.000332874	0	AID	12	0

## Sheet: Networks_topo
Properties	Gen-DN	Trans-DN	Phe-DN
Number of Nodes	293	45	514
Number of Edges	3300	92	12179
Average Degree	22.526	4.089	47.39
Network Density	0.077	0.093	0.092
Transitivity	0.37	0.297	0.486
K-core Size	99	11	73
Average Clustering Coefficient	0.467	0.324	0.536
Average Shortest Path Length	2.42	2.766	2.375
Degree distribution	Scale-free network	Random network	Scale-free network
Topological properties of Phe-DN, Gen-DN, and Trans-DN
