# Supplementary material for: Disease association study of Autoimmune and autoinflammatory diseases by integrating multi-modal data and hierarchical ontologies
Source: Front Immunol. 2025 Jun 4;16:1575490. doi: 10.3389/fimmu.2025.1575490 (PMC12174166; doi:10.3389/fimmu.2025.1575490)
Supplement: Supplementary Table 4 — Stable Associations Across Modalities and Clustering Methods.xlsx. Highlights robust disease associations identified consistently across various data modalities and clustering techniques, offering insights into shared patterns and cross-modal stability. [file Table4.xlsx]

## Sheet: Clustering_Consistency
ID	Category	Phe-HC	Gen-Leiden	Phe-Leiden	Gen-HC	Consistency_Cluster
neonatal inflammatory skin and bowel disease	AID	6	0	4	12	7
nonsyndromic congenital nail disorder 1	AA	6	0	4	12	7
multicentric osteolysis,nodulosis,and arthropathy	AA	6	0	4	12	7
Guillain-Barre syndrome	AD	6	0	4	12	7
Aicardi-Goutieres syndrome 6	AID	3	4	2	6	8
recessive mitochondrial ataxia syndrome	AA	3	4	2	6	8
Aicardi-Goutieres syndrome 4	AID	3	4	2	6	8
Aicardi-Goutieres syndrome	AID	3	4	2	6	8
Aicardi-Goutieres syndrome 2	AID	3	4	2	6	8
Aicardi-Goutieres syndrome 3	AID	3	4	2	6	8
Aicardi-Goutieres syndrome 5	AID	3	4	2	6	8
Aicardi-Goutieres syndrome 1	AID	3	4	2	6	8
autoimmune polyendocrine syndrome type 1	AD	6	0	3	9	10
neonatal diabetes mellitus with congenital hypothyroidism	AA	6	0	3	9	10
alopecia areata 1	AA	6	0	3	9	10
diabetic ketoacidosis	AA	6	0	3	9	10
immunodeficiency 60	AA	19	0	1	9	18
autosomal dominant severe congenital neutropenia	AA	19	0	1	9	18
immune dysregulation-polyendocrinopathy-enteropathy-X-linked syndrome	AD	19	0	1	9	18
nonimmune chronic idiopathic neutropenia of adults	AA	19	0	1	9	18
immunodeficiency, common variable, 14	AD	19	0	1	9	18
immunodeficiency, common variable, 12	AD	19	0	1	9	18
MHC class II deficiency	AA	19	0	1	9	18
STAT3-related early-onset multisystem autoimmune disease	AD	19	0	1	9	18
autoimmune enteropathy and endocrinopathy - susceptibility to chronic infections syndrome	AD	19	0	1	9	18
Bruton-type agammaglobulinemia	AA	19	1	1	3	20
immunodeficiency, common variable, 3	AD	19	1	1	3	20
autoimmune lymphoproliferative syndrome due to CTLA4 haploinsuffiency	AD	19	1	1	3	20
immunodeficiency, common variable, 2	AD	19	1	1	3	20
immunodeficiency due to CD25 deficiency	AA	19	1	1	3	20
T-B+ severe combined immunodeficiency due to IL-7Ralpha deficiency	AA	19	1	1	3	20
immunodeficiency, common variable, 4	AD	19	1	1	3	20
immunodeficiency 89 and autoimmunity	AA	21	5	1	12	29
autoinflammatory disease,X-linked	AID	21	5	1	12	29
immunodeficiency 64	AA	21	5	1	12	29
idiopathic aplastic anemia	AA	21	5	1	12	29
autoimmune lymphoproliferative syndrome type 2A	AD	19	5	1	12	31
autoimmune lymphoproliferative syndrome type 2B	AD	19	5	1	12	31
autoimmune lymphoproliferative syndrome type 1	AD	19	5	1	12	31
autoimmune lymphoproliferative syndrome	AD	19	5	1	12	31
immunodeficiency 63 with lymphoproliferation and autoimmunity	AA	19	5	1	12	31
autoimmune lymphoproliferative syndrome,type III caused by mutation in PRKCD	AD	19	5	1	12	31
immunodeficiency 57	AID	19	5	1	12	31
immunodeficiency 25	AA	19	1	1	4	35
combined immunodeficiency due to CD3gamma deficiency	AA	19	1	1	4	35
immunodeficiency 99 with hypogammaglobulinemia and autoimmune cytopenias	AA	19	1	1	4	35
lymphoproliferative syndrome 1	AA	19	1	1	4	35
immunoglobulin A deficiency 2	AA	19	1	1	4	35
combined immunodeficiency due to ZAP70 deficiency	AA	19	1	1	4	35
immunodeficiency, common variable, 6	AD	19	1	1	12	38
immunodeficiency, common variable, 1	AD	19	1	1	12	38
IL21-related infantile inflammatory bowel disease	AD	19	1	1	12	38
severe combined immunodeficiency due to LCK deficiency	AA	19	1	1	12	38
autoinflammatory syndrome with immunodeficiency	AID	19	1	1	12	38
myasthenic syndrome,congenital,1B,fast-channel	AA	3	3	2	15	43
congenital myasthenic syndrome 1A	AA	3	3	2	15	43
congenital myasthenic syndrome 2C	AA	3	3	2	15	43
congenital myasthenic syndrome 2A	AA	3	3	2	15	43
congenital myasthenic syndrome 3C	AA	3	3	2	15	43
congenital myasthenic syndrome 4B	AA	3	3	2	15	43
congenital myasthenic syndrome 5	AA	3	3	2	15	43
Landau-Kleffner syndrome	AA	3	3	2	15	43
congenital myasthenic syndrome 16	AA	3	3	2	15	43
obsolete presynaptic congenital myasthenic syndrome	AA	3	3	2	15	43
familial cold autoinflammatory syndrome 1	AID	13	6	0	7	121
cryopyrin-associated periodic syndrome	AID	13	6	0	7	121
Muckle-Wells syndrome	AID	13	6	0	7	121
CINCA syndrome	CA	13	6	0	7	121
Yao syndrome	AID	13	6	0	7	121
severe combined immunodeficiency,autosomal recessive,T cell-negative,B cell-negative,NK cell-negative,due to adenosine deaminase deficiency	AA	19	4	1	6	3
severe combined immunodeficiency due to DCLRE1C deficiency	AA	19	4	1	6	3
Omenn syndrome	AA	19	4	1	6	3
inflammatory skin and bowel disease,neonatal,1	AID	6	0	1	12	6
inflammatory skin and bowel disease,neonatal,2	AID	6	0	1	12	6
autoinflammation,immune dysregulation,and eosinophilia	AID	6	0	1	12	6
C1Q deficiency	AA	20	2	3	1	23
complement component C1s deficiency	AA	20	2	3	1	23
type I complement component 8 deficiency	AA	20	2	3	1	23
congenital myasthenic syndrome 6	AA	3	3	2	12	42
congenital myasthenic syndrome 10	AA	3	3	2	12	42
congenital myasthenic syndrome 11	AA	3	3	2	12	42
Gitelman syndrome	AA	5	3	3	15	45
diabetes mellitus,transient neonatal,3	AA	5	3	3	15	45
maturity-onset diabetes of the young type 13	AA	5	3	3	15	45
immunodeficiency 87 and autoimmunity	AA	21	3	1	12	56
X-linked immunodeficiency with magnesium defect,Epstein-Barr virus infection and neoplasia	AA	21	3	1	12	56
combined immunodeficiency due to STIM1 deficiency	AA	21	3	1	12	56
FADD-related immunodeficiency	AA	6	5	3	12	65
pseudohypoparathyroidism type 1A	AA	6	5	3	12	65
acromegaly	AD	6	5	3	12	65
symptomatic form of fragile X syndrome in female carrier	AA	3	4	2	12	68
Aicardi-Goutieres syndrome 8	AID	3	4	2	12	68
congenital sideroblastic anemia-B-cell immunodeficiency-periodic fever-developmental delay syndrome	AID	3	4	2	12	68
22q11.2 deletion syndrome	AA	6	0	2	14	73
Kabuki syndrome 1	AA	6	0	2	14	73
permanent neonatal diabetes mellitus	AA	6	0	2	14	73
hepatitis, fulminant viral, susceptibility to	AA	6	3	3	12	88
Rh deficiency syndrome	AA	6	3	3	12	88
pseudohypoparathyroidism type 1B	AA	6	3	3	12	88
psoriasis 14,pustular	CA	12	2	0	8	92
sweet syndrome	AID	12	2	0	8	92
systemic lupus erythematosus 17	AD	12	2	0	8	92
immunodeficiency 81	AA	21	1	1	12	103
immunodeficiency 72 with autoinflammation	AID	21	1	1	12	103
immunodeficiency 102	AA	21	1	1	12	103
Majeed syndrome	AID	13	7	0	11	105
mevalonate kinase deficiency	AID	13	7	0	11	105
hyperimmunoglobulinemia D with periodic fever	AID	13	7	0	11	105
familial Mediterranean fever	CA	13	2	0	8	109
autosomal recessive familial Mediterranean fever	AID	13	2	0	8	109
familial Mediterranean fever,autosomal dominant	AID	13	2	0	8	109
Guillain-Barre syndrome,familial	AD	6	0	2	12	133
acute inflammatory demyelinating polyradiculoneuropathy	AD	6	0	2	12	133
Bannayan-Riley-Ruvalcaba syndrome	AA	6	0	2	12	133
hypothyroidism due to TSH receptor mutations	AA	3	0	3	13	167
familial hyperthyroidism due to mutations in TSH receptor	AA	3	0	3	13	167
familial gestational hyperthyroidism	AA	3	0	3	13	167
psoriasis 15, pustular, susceptibility to	AD	6	3	4	15	13
spondyloepiphyseal dysplasia tarda	AA	6	3	4	15	13
complement component 2 deficiency	AA	11	2	4	1	27
complement component 4a deficiency	AA	11	2	4	1	27
immunodeficiency, common variable, 7	AD	19	2	1	1	49
granulomatous disease,chronic,autosomal recessive,5	AA	19	2	1	1	49
surfactant metabolism dysfunction,pulmonary,5	AA	1	0	0	12	50
hereditary pulmonary alveolar proteinosis	AA	1	0	0	12	50
isolated neonatal sclerosing cholangitis	AA	6	0	3	12	54
type 1 diabetes mellitus 2	AD	6	0	3	12	54
DDX41-related hematologic malignancy predisposition syndrome	AA	21	4	1	6	55
Cernunnos-XLF deficiency	AA	21	4	1	6	55
juvenile-onset diabetes mellitus-central and peripheral neurodegeneration syndrome	AA	6	2	2	12	57
pseudo-TORCH syndrome 2	AID	6	2	2	12	57
combined immunodeficiency due to DOCK8 deficiency	AA	19	3	1	12	61
Wiskott-Aldrich syndrome	AID	19	3	1	12	61
Singleton-Merten syndrome 1	AID	6	2	4	8	84
Singleton-Merten syndrome 2	AID	6	2	4	8	84
autoimmune lymphoproliferative syndrome type 4	AD	19	0	1	12	99
periodic fever,immunodeficiency,and thrombocytopenia syndrome	AID	19	0	1	12	99
immunodeficiency, common variable, 5	AD	19	2	1	12	111
autoimmune hemolytic anemia-autoimmune thrombocytopenia-primary immunodeficiency syndrome	AA	19	2	1	12	111
DEND syndrome	AA	6	3	2	15	115
Cowden syndrome 7	AA	6	3	2	15	115
deficiency in anterior pituitary function - variable immunodeficiency syndrome	AA	19	0	1	13	117
immunodeficiency, common variable, 10	AD	19	0	1	13	117
familial cold autoinflammatory syndrome	AID	10	6	0	7	122
Blau syndrome	CA	10	6	0	7	122
infantile-onset periodic fever-panniculitis-dermatosis syndrome	AID	13	2	0	1	123
pyogenic arthritis-pyoderma gangrenosum-acne syndrome	AID	13	2	0	1	123
immunodeficiency 97 with autoinflammation	AA	19	7	1	12	129
immunodeficiency 36	AA	19	7	1	12	129
autosomal recessive limb-girdle muscular dystrophy type 2Q	AA	3	0	2	12	132
epilepsy,progressive myoclonic,11	AA	3	0	2	12	132
proteasome-associated autoinflammatory syndrome 3	AID	15	2	1	8	140
STING-associated vasculopathy with onset in infancy	CA	15	2	1	8	140
proteosome-associated autoinflammatory syndrome	AID	2	6	0	12	142
proteasome-associated autoinflammatory syndrome 4	AID	2	6	0	12	142
combined immunodeficiency due to partial RAG1 deficiency	AA	19	1	1	6	143
severe combined immunodeficiency,autosomal recessive,T cell-negative,B cell-negative,NK cell-positive	AA	19	1	1	6	143
autoinflammatory syndrome with pyogenic bacterial infection and amylopectinosis	AID	14	5	0	12	144
polyglucosan body myopathy 1 with or without immunodeficiency	AID	14	5	0	12	144

## Sheet: Top10-C&Categories
Community	AA	AID	AD	CA	Total
C1	2	1	1	0	4
C2	1	7	0	0	8
C3	7	0	6	0	13
C4	3	0	4	0	7
C5	3	1	0	0	4
C6	1	1	5	0	7
C7	6	0	0	0	6
C8	1	1	3	0	5
C9	10	0	0	0	10
C10	0	4	0	1	5
Disease counts by category within robustly associated communities
